# Supplementary material for: Regulation of transcriptome, translation, and proteome in response to environmental stress in fission yeast
Source: Genome Biol. 2012 Apr 18;13(4):R25. doi: 10.1186/gb-2012-13-4-r25 (PMC3446299; doi:10.1186/gb-2012-13-4-r25)
Supplement: Additional file 1 — Data of all mRNA and translation ratios (Figure 2), and data from translational profiling analysis (percentage RNA in each fraction, sum of differences, and scores (Figure 1c). [file gb-2012-13-4-r25-S1.XLSX]

## Sheet: mRNA and translation ratios
mRNA and translation ratios (fold changes: stress condition/unstressed control), averaged for biologically repeated experiments (some of these data are visualized in Figure 2)
Stress	H2O2	H2O2	H2O2	H2O2	Heat	Heat	Heat	Heat	MMS	MMS	MMS	MMS
Time (min)	15	60	15	60	15	60	15	60	15	60	15	60
Data	mRNA ratio	mRNA ratio	Translation ratio	Translation ratio	mRNA ratio	mRNA ratio	Translation ratio	Translation ratio	mRNA ratio	mRNA ratio	Translation ratio	Translation ratio
Gene identifier
str3	0.998707	2.24159	0.885997	1.11924	0.8525	0.255	0.910638	0.977865	0.796	2.562	0.978946	0.997119
pmt1	1.22481	1.43133	0.972886	1.01539	1.683		1.08588		1.0535		1.01123
SPAC977.07c	0.912906	0.660853	0.898128	1.17653	0.796	0.566	0.864834	0.935999	1.034	0.674	0.966576	0.808556
spb1	0.543996	0.350759	0.964214	0.832304	0.5895	0.599	0.947755	0.95116	0.896	0.617	1.00557
mrs1	0.918394	0.49124	0.985726	0.99815	0.5125	0.39	1.00251	0.952537	0.9435	0.782	0.968743	0.966212
SPBC36B7.05c	1.05434	0.963356	1.03417	1.03294	1.3015	1.548	1.02127	1.08012	1.039	1.309	1.00245	1.05539
SPBC1D7.01	1.06029	1.02079	1.05171	1.02417	1.088	0.993	1.08752	1.07868	1.012	1.243	0.986128	1.05318
SPAC186.01	0.713754	0.543549	0.932027	1.06564	0.648	0.667	1.07903	1.02548	0.9785	0.9	1.0204	0.9296
sxa1	1.04614	0.912007	1.01592	1.04745	0.9935	0.834	1.07982	1.04607	0.9765	1.123	0.986925	1.03053
did2	0.64865	0.419433	0.992161	0.982151	0.639	0.527	1.02634	0.950842	0.905	0.78	1.00271	0.973756
sxa2	0.867325	0.703588	1.02074	1.19222	0.8595	1.105	1.04333	0.934953	0.8965	0.95	1.00244	0.972116
SPAC186.03	1.82398	3.31737	1.0175	0.991623	1.5965	1.663	1.00627	0.983061	1.0675	1.779	1.00359	0.984215
mug80	1.00744	0.969506	1.03498	1.01807	1.223	0.753	1.13454	0.987513	0.9805	0.803	0.996009	1.05956
SPAC186.06	0.759								0.801		0.995629
dad4						1.062		0.996047		1.176		1.03348
SPAC186.09	1.24862		0.908912	1.1484	1.0805	0.582	0.910864	0.886925	1.139	0.791	1.0124	0.839354
mug65	1.54814	1.6967	1.0085	0.988043	1.132	1.252	0.931682	0.915803	1.2035	1.109	0.97334	0.984852
tah18	1.05899	1.29301	1.02755	1.14511	0.763	1.052	0.964504	1.04669	0.986	1.025	1.00014	1.02916
yth1	1.17597	1.57895	1.01119	0.930843	1.183	0.817	1.01897	0.957437	1.008	1.036	1.00716	0.967692
SPAC6B12.14c	0.754223	0.768025	1.00475	0.969601	0.777	0.81	1.04352	0.975789	1.049	0.815	0.984765	1.02057
SPAC3H1.02c	0.915					1.285		1.06676	0.961	1.119	1.03201	1.01221
rpl402	0.96829	0.779322	0.936452	0.667507	0.9395	0.491	0.955485	0.945008	0.9575	0.965	0.964735	0.96495
SPBC1703.03c	0.641421	0.333696	0.967287	0.94492	0.5815	0.695	0.967952	1.01531	0.9395	0.875	0.964278	1.00791
pfk1	0.797862	0.501164	0.975787	1.03955	0.903	0.469	1.07392	1.00765	0.8955	0.779	0.986011	1.00777
SPCC553.11c	0.991564	0.714416	0.994542	0.979449	0.94	1.04	1.03869	1.04672	0.9975	1.059	0.977046	0.96286
SPAC23H4.05c	1.1021		0.97117	1.15301	1.162	0.552	0.982089	0.920172	1.02	0.801	0.998441	0.917756
SPAC1F8.04c	1.41707	3.28614	1.01596	1.13415	0.9	1.167	0.999526	0.96344	0.978	2.648	0.998531	1.05659
SPAC607.04	0.928524	0.93459	1.04781	0.922267	0.683	0.861	0.999245	0.988103	0.995	0.984	1.01954	1.02842
nro1	1.02915	0.88832	0.973347	0.874571	0.905	0.703	0.991022	0.948808	0.989	0.996	0.994656	1.01408
SPAC19A8.11c	1.0763	0.911514	1.04339	0.953355	0.83	1.298	0.874282	0.966026	0.8865	1.07	1.00163	1.01115
lsg1	0.903324	0.738263	1.02088	0.971524	0.796	0.95	0.97121	0.967797	0.9905	0.744	0.99133	0.95004
mug20	0.921976		0.949675	1.14677	1.0435	0.94	0.981074	0.875117	0.992	0.92	0.964222	0.8344
zds1	1.02532	1.08351	1.02849	1.07784	1.3665	1.075	1.02497	1.02615	0.9715	1.13	0.996081	1.01024
SPCC550.03c	0.874547	1.00229	0.956442	0.989662	0.941	1.222	0.990082	1.00673	1.0245	0.977	1.02761	0.938122
SPBC16G5.07c	1.09284	0.980456	1.06855	1.1191	0.9785	1.063	1.03613	1.02147	0.9955	1.121	0.981916	1.06113
nuc1	0.794259	0.482657	0.944567	0.885337	0.5465	0.448	0.954423	0.996094	0.902	0.699	0.985368	0.967788
cda1	1.10793	1.10108	1.04394	1.00501	1.2945	1.619	1.04499	1.11491	0.9625	0.977	1.00702	1.07395
SPAC19G12.04	1.10115	1.56071	1.04592	1.0565	0.7465	1.407	1.02739	1.0548	0.9115	0.906	1.02101	1.00234
SPAC19G12.05	0.966235		0.962779		0.528	0.433		0.939507	0.952	0.783	0.995028	0.996215
moc3	0.884365	0.618652	0.995519		0.781	0.865	1.01346	1.04762	0.9655	0.826	0.990057
scs7	0.969		0.965157			0.637		0.965711	0.966	0.7	1.00235	0.982163
SPAC19G12.09	3.9863	10.8708	1.03807	1.09204	6.2005	6.432	1.15253	1.15846	1.906	4.839	1.02816	1.10869
set9	1.134		0.929884		1.089	0.772	0.917264		1.0315	0.88	1.03031
SPBC1711.09c	1.06222	1.13223	1.04348	0.936659	0.7395	0.802	0.898954	0.921152	0.9695	0.965	1.00588	0.977635
spo3	1.18481	1.93039	0.981115	0.99024	1.3325	0.813	1.04525	1.02351	0.969	0.937	0.973563	1.06145
SPCC4B3.13	1.02232	0.837556	1.03209	1.07078	1.301	1.573	1.06384	1.0342	1.1335	1.001	0.986302	1.04667
hob1	1.00848	1.09347	0.969014	0.948708	0.9455	0.987	0.981114	0.964385	1.0245	1.28	0.95922	0.978362
cwf20	1.28206		1.14947		1.963	1.353	1.10387	0.988153	1.006	1.07	1.08033	1.01377
SPBC15C4.04c	0.981958	0.823751	0.97799	0.957309	0.6975	0.694	0.993584	0.981104	0.968	0.76	0.995031	1.00401
hob3	1.18552	1.83765	0.956041	0.891259	1.3025	1.089	1.01422	0.952943	1.0105	1.396	0.976979	1.00484
SPBC215.01	1.0219	1.48742	1.04766	1.1488	1.175	1.115	1.0714	1.06619	0.9935	1.009	1.00616	1.0486
SPAC977.09c	1.00764	0.950764	0.96541	1.0031	0.7415	0.798	0.97829	1.05116	1.0115	0.93	1.00117	0.951997
tip41	1.05524	1.00407	1.03402	1.05439	0.691	1.213	0.92251	0.993367	0.98	1.029	1.01005	1.0303
bob1	1.07311	0.906736	1.07306	0.953106	1.0245	1.497	1.13393	1.03043	0.95	1.076	1.01676	1.01905
cbp3	1.26283	2.09393	1.07854	1.19084	0.945	1.002	1.03542	1.01184	1.065	1.107	1.0027	1.022
rpl801	0.949764	0.588198	0.873203	0.658474	0.7915	0.377	1.00234	0.919011	1.008	0.989	0.984329	0.998027
SPCC1322.05c	1.02299	1.48156	0.988737	1.03636	1.318	1.021	0.994612	0.883829	0.9805	1.201	1.00579	0.902359
SPCC4B3.18	1.04973	0.892604	1.04494	0.964788	0.703	1.147	0.99072	0.993621	1.008	0.803	1.01409	1.02804
SPBC839.14c	0.788964	0.522036	0.946758	1.05409	0.5675	0.733	0.875905	1.02128	0.9805	1.062	0.981718	1.0237
SPAPB8E5.04c	1.19988	2.43155	1.0217	1.07295	0.8555	1.184	0.980645	0.985832	1.103	1.813	0.994183	1.03087
SPCC330.06c	2.95163	6.57386	1.06849	1.05847	7.9835	3.966	1.1389	1.08869	1.288	1.827	0.980084	0.95582
mdm12	0.894338	0.699526	1.0234	1.05925	0.758	1.24	1.02838	1.02891	1.032	0.695	0.99322	0.9178
gpi2	0.834515	0.88164	1.00476	1.1384	0.9115	0.941	1.03124	0.960385	1.0325	0.843	0.952845	0.999486
SPBC21C3.07c	0.961628	0.743281	0.980011	0.998053	0.636	0.982	0.885849	0.996113	1.0025	0.937	0.986351	1.00392
SPBC56F2.05c	1.84236	1.42079	1.0247	1.05763	2.025	0.92	1.05181	1.04348	1.369	1.263	0.999767	0.973185
dhp1	0.79707	0.806794	0.972963	1.03786	1.03	0.77	1.00199	1.00796	0.968	0.885	0.970303	1.01287
mdm31	0.953786	0.993043	1.01643	1.11561	1.273	1.19	1.06907	1.01452	1.022	1.153	0.991947	1.02854
coq9	1.06256	1.28501	1.03315	1.03784	0.9845	1.218	1.03646	0.989888	0.9895	1.214	1.00401	0.997457
dlp1	0.975153	0.966119	1.0764	0.958861	0.7565	1.125	1.00115	0.969306	1.0095	1.007	1.01166	1.0327
cwf15	1.03939	1.00411	1.04642	1.04952	1.293	1.204	1.08308	1.05926	1.0095	1.166	0.999515	1.00532
SPCC757.04	1.19232	1.97207	1.05044		1.228		1.00936		1.0825		0.986484
SPCC757.06	1.11698	0.705991	0.898083	1.01459	1.0795	1.463	0.898179	0.865483	1.025	0.896	0.973178	0.924284
SPCC757.08	1.17738	1.45616	0.976512	0.92442	1.1435	0.848	0.949276	0.974949	1.0255	0.818	0.999976	0.972001
SPBC215.10	1.54218	1.85614	0.983804	0.897195	1.2075	1.014	1.03388	0.928991	0.9845	1.478	1.00551	0.98819
SPBC215.13	1.56929	1.86421	1.03917	1.13682	1.5055	1.191	1.07527	1.0173	1.247	1.199	1.04889	0.943287
rhp18	0.975467	1.03011	1.00678	0.935981	0.73	0.875	0.970982	0.996163	0.9925	0.89	1.00503	1.009
SPBC36B7.08c	1.24897	1.38021	0.970352	0.95155	1.0455	1.024	1.02597	1.00243	1.0775	1.173	0.979643	1.03493
hse1	1.49182	2.49431	1.12269	1.20128	1.778	1.788	1.12621	1.08996	1.156	1.366	1.03684	1.03679
SPBC1734.09	0.873703	0.901668	0.987111	1.04906	1.097		0.976648		0.9635		0.972168
rim1	1.06723	1.46984	1.01702	0.996757	0.7585	0.726	0.986848	0.996422	1.042	1.089	0.997925	0.991146
car2	0.887649	0.702341	1.02879		0.71	0.308	1.0277	0.924184	0.936	0.678	1.03889	0.911651
sbh1	1.08797	0.825279	1.00992	0.869706	0.807	0.599	1.06956	0.934837	0.989	1.027	0.973682	1.01191
psd3	1.19492	1.10102	1.05676	1.09879	1.2255	1.495	1.04774	1.06556	1.153	0.989	0.991936	1.04512
SPAC3A12.02	1.05598	1.21755	1.0549	1.08443	0.813	1.586	0.948591	1.00154	0.9765	0.997	0.983794	0.946075
SPAC31G5.19	0.823					1.293		1.02362	0.919	0.921	1.00809	0.973548
SPBC119.18	0.978					0.814		1.00063	1.063	1.012	0.982844	1.04568
SPAC22H10.06c	0.901309	0.692869	0.893034	0.930697	0.773	0.486	0.901838	0.882984	0.9485	0.816	1.00388	0.89052
SPAC1952.10c	0.730378	1.2014	1.00266	1.0916	0.761	1.162	0.998676	1.03378	0.952	0.939	1.01545	0.979443
vps1	0.969265	1.17432	0.990501	0.97023	1.2615	1.507	1.03424	1.0468	1.0105	1.505	1.00196	1.08198
vps3	1.0172	1.08103	0.99459	1.07148	0.92	1.397	0.931936	1.0146	1.018	0.904	1.00387	0.92089
vps4	1.04212	1.02993	0.990047	0.983849	0.8845	0.92	0.978522	0.946465	1.0045	1.089	0.979446	1.01329
vps5	0.992127	1.27254	1.00836	1.03935	1.4565	0.98	1.04368	1.04537	1.043	1.026	0.993289	1.0463
zwf1	2.64735	6.0782	0.915898	0.965806	2.328	1.853	0.993902	1.05151	1.3775	4.342	0.938162	1.05262
snf59	0.837927	0.642467	1.02837	0.999791	0.731	1.053	1.01995	1.0327	1.0325	0.925	0.9927	1.03215
SPAC343.17c	1.01772	0.954832	1.02121	0.991705	1.197	1.232	0.955419	0.994922	1.026	0.92	0.990308	0.975481
SPAC1834.10c	0.941092	0.746711	1.02912	0.906102	0.506	0.868	0.937628	0.939517	1.0095	1.102	0.989815	0.980581
SPAC869.05c	0.635418	0.426554	0.982508	1.06011	0.719	1.245	1.00145	0.983279	0.921	0.837	1.00159	0.969057
vps10	0.930256	0.733824	0.947222	0.886032	0.93	0.514	1.09349	0.988127	1.015	1.036	1.01356	1.03209
sab14	1.08554	0.708492	0.954809	0.973499	0.732	0.473	1.09714	0.945527	0.9275	0.918	0.953794	0.858209
heh2	1.231		0.973701		1.301	1.295		1.04629	1.0965		1.03181	1.03546
gos1	1.80729	3.29842	1.08577	1.14994	2.5115	1.626	1.15522	1.10358	1.322	1.228	1.02452	1.04017
ubp1	1.00488	0.808052	0.963506	0.992165	1.1455	0.96	0.978805	0.982154	1.1645	0.887	0.988496	0.957596
tsr3	1.06067	0.812994	1.03892	0.994034	1.0105	1.384	1.02198	0.999836	0.992	1.024	1.00585	0.991521
int6	0.984321	0.754845	0.941864	0.807246	0.81	0.507	0.99311	0.929047	0.965	0.943	0.996332	0.99581
cyp7	0.998718	0.810226	1.04655	1.00555	1.0325	1.169	0.999707	0.977461	1.0095	0.903	0.985348	1.00737
SPBC713.04c	0.641207	0.387097	0.960003	0.906017	0.5755	0.581	0.913455	0.967793	0.942	0.703	0.98984	0.995834
SPAC3H1.05	1.01865	0.875362	0.994942	0.914618	0.992	0.969	1.00442	1.00254	1.01	1.113	0.975365	1.03885
SPAC227.17c	1.13256	1.14773	0.951977	1.00363	0.882	0.991	0.980028	0.98427	0.9975	1.314	0.998321	1.01468
alg2	1.06916	0.963439	1.01121	0.9935	0.79	1.337	0.989174	0.999885	0.9405	1.109	1.00025	1.01638
SPBC30D10.05c	1.14329	1.44244	0.952716	0.901181	1.1645	1.184	0.98808	1.0157	0.9895	1.335	0.979638	1.02852
SPCC24B10.10c	1.01874	1.05445	1.07069	1.08026	0.95	1.212	0.998234	0.982401	0.9895	0.919	0.992613	0.962563
alp11	1.25728	1.68305	1.03641	1.06207	1.391	1.565	1.05815	1.03306	1.1375	1.209	0.984972	1.00225
SPBC16C6.04	1.48519	1.58505	1.07996	1.09954	1.589	1.002	1.12662	1.01973	1.188	0.856	0.98531	0.97758
cdk9	0.961509	1.01264	1.00757	0.973565	0.953	1.011	1.02401	1.00719	1.0255	1.08	0.990475	1.02578
SPBC16C6.05	1.00298	0.693195	1.05165	0.981471	0.5955	0.609	1.06177	0.884176	0.952	0.861	0.991378	1.03074
SPBC32H8.09	0.750396		1.01942		0.693	1.282	1.06332	1.05908	1.032	0.92	1.01073	1.04926
SPAPB18E9.05c	0.699824	0.356481	0.959069	0.829631	0.969	1.176	1.09889	1.06002	0.9275	0.724	0.97129	0.996255
omh5	0.823778	0.598954	0.999051	0.974385	0.718	0.928	0.997883	1.02194	0.952	0.968	1.00281	1.03798
alp13	1.02109	1.1247	1.02433	0.975853	0.6845	0.852	0.999747	1.01761	1.001	0.871	0.991054	1.05983
alp14	0.909672	0.718198	0.991382	0.946303	0.7035	1.018	0.972162	1.04059	1.041	0.909	0.979494	1.04626
mug93	1.12193	0.977376	0.838401	0.967517	1.116	0.494	0.905287	1.01467	0.9435	0.769	0.919672	0.759599
alp16	0.98016	1.26119	1.02115		1.8585	1.522	1.02415	1.08252	1.0365	1.177	1.00586	1.02506
SPCC70.02c	1.6025	3.1258	1.01811	1.03765	1.7605	1.958	1.0594	1.0314	1.158	1.588	0.992708	1.00269
SPBC32H8.04c	0.748				0.933	0.699			1.0105	0.789
ogm4	0.890668	0.851315	1.01077	0.963015	0.7055	1.047	1.0274	1.08026	0.956	1.104	0.988558	1.06984
SPBC216.04c	1.46772	2.83333	1.02738		1.4255	1.97	1.0648	1.03451	1.239	2.169	0.982737	1.05363
SPAC1F12.02c	0.940737	0.54902	0.968699	0.610348	0.7825	0.544	1.20158	0.934592	0.9915	0.938	1.02813	1.06492
los1	0.735755	0.538462	0.992808	0.947857	0.618	0.604	0.991088	1.01257	0.9685	0.769	0.984547	0.956733
spc2	1.02797	1.69934	0.987872	1.08952	1.0575	0.884	1.03682	1.03554	1.0225	1.187	0.997283	1.01746
SPBC336.02	0.495177	0.267629	0.937809	0.827108	0.5755	0.54	0.937875	0.934841	0.8965	0.629	0.992456	0.947906
plp1						0.955		0.995856		0.821		1.04473
mug183	0.978909	0.954591	1.0323	1.04956	0.644	1.134	0.901297	0.94701	0.9715	0.855	0.976951	0.957986
SPAC3H1.10	0.84					0.963			0.771	0.932	1.08512
SPBC21C3.15c	0.97414	0.942005	0.985144	0.978249	0.9615	1.004	1.02612	1.04614	1.0205	1.147	0.986759	1.02607
gas5	0.726743	0.320955	0.989911	0.896158	0.6375	0.499	1.03177	0.95662	0.97	0.887	1.00952	0.99845
hsr1	1.0096	1.18589	0.991978	1.00893	0.5485	1.044	0.957874	1.01519	1.1145	1.273	1.00393	1.00434
sce3	0.940976	0.520976	0.999561	0.882938	0.6255	0.44	0.917693	0.884072	0.9645	0.794	0.986517	0.9702
isp4	0.455209	0.2	0.965036	0.973001	0.252	0.941	0.957259	1.04569	0.8285	0.948	1.00808	0.995862
isp5	0.663		0.990926			1.399		1.07934	0.821	0.466	1.06407	0.938323
ppk13	0.96523	0.956667	0.995526	0.924974	0.6865	1.074	0.87471	0.913963	1.012	1.04	1.01038	1.03695
isp6	1.57937	3.24526	1.02405	1.06148	2.3455	5.76	1.04948	1.0702	1.2355	2.222	1.00834	1.02701
SPAC3H1.14	0.963432	1.49204	1.03446	1.15109	1.1375	1.003	1.05144	0.957141	1.012	0.944	0.980359	0.974145
SPAC1F5.05c	1.11536	1.25662	1.08088	1.01864	0.7845	1.076	0.979869	1.01812	1.0305	1.296	1.00322	1.02361
isp7	0.796779	0.686636	0.989505	1.05507	0.55	0.622	1.07952	1.01083	0.9945	1.042	1.01345	0.99072
csn71	0.861962	0.966236	1.04657	1.07922	0.812	0.902	1.00059	0.992259	0.941	1.036	1.01615	1.01788
din1	1.14406				0.9595				0.925
SPAC1751.03	0.977723	0.779352	0.954667	0.789815	0.6795	0.521	0.964655	0.96516	0.979	0.927	0.97117	0.960424
snt2	0.894955	1.12375	1.05576	1.11821	1.2785	1.086	1.07774	1.06345	0.9875	1.03	0.945569	1.04254
nep2	2.32137	2.57874	1.01304		1.9375	1.077	1.12732	1.04833	0.829	0.847	0.951526	0.970921
mft1	1.02362	0.78424	0.969082	0.93805	0.962	0.593	1.0115	1.00188	0.955	0.969	1.03097	0.904836
mis15	0.939067	0.59348	0.987525	0.913944	0.694	1.107	1.01569	0.96642	0.8915	0.671	0.984646	0.954699
pmc2	0.934026		1.09928		0.606	0.949	0.958407	0.967755	0.9875	0.894	1.01249	0.975629
rpl502	0.942604	0.58399	0.930052	0.70991	0.868	0.566	1.01957	0.901662	0.9595	1.092	0.991576	0.990853
pgk1	1.02714	0.614188	0.871473	0.748677	1.925	1.673	0.979293	0.982932	0.963	1.534	0.977631	0.97143
SPBC1703.13c	1.12799	1.52894	0.979688	0.98764	1.3355	0.797	1.03738	0.92281	1.043	1.242	0.986641	1.0256
SPBP22H7.06	0.918549	1.00427	0.993168	1.03309	0.6195	0.643	0.931779	0.93152	0.9965	0.912	1.00033	0.974869
SPBP22H7.05c	1.01475	1.35706	1.02092	0.976988	1.1185	1.646	1.01906	1.05629	0.9865	0.917	1.00398	1.01257
SPAC12B10.01c	1.02228	1.66701	0.959864	0.955586	1.377	1.51	1.03576	1.05254	1.0205	1.393	0.992469	1.0012
SPBP22H7.04	0.893967	0.790749	1.03921	1.04668	0.783	1.627	0.99545	1.06584	0.9605	0.882	1.01296	1.00997
upf3	1.20837	1.8542	1.03099	1.09762	2.928	1.14	1.08646	0.950595	1.0685	0.971	0.988924	0.934596
ctr4	0.54		0.951506			0.835		0.985984	1.165	0.158	0.982517	0.891323
SPBP22H7.03	0.683728	0.575047	1.02101	0.959589	1.008	0.829	1.07947	0.940527	0.9745	0.905	0.984672	1.02744
dad1	1.21388	1.63093	1.00924	1.01412	0.981	1.207	1.02956	1.05243	0.986	1.194	1.01287	1.02768
SPCC70.03c	1.03577	0.905991	1.01923	1.02787	0.502	0.884	0.998384	1.05172	0.982	1.151	1.0111	0.95109
SPBP22H7.02c	0.556623	0.348231	0.940608	0.99218	0.9	0.687	1.00114	1.01174	0.8775	0.734	0.977137	0.955266
are1	2.58752	3.58297	0.991589	1.12154	2.085	1.192	1.05026	1.02861	1.5715	1.34	1.0093	0.957983
met16	1.33663	1.39346	0.989258	0.972021	1.51	1.126	0.990794	0.986335	1.0735	1.672	0.969089	1.00542
arb2	1.18558	0.679962	1.05226	1.20963	0.897	1.481	1.01761	0.938282	1.079	0.91	1.05471	0.939579
SPAC1F12.03c	0.973063	1.06086	1.0439	0.978193	1.1635	0.793	0.908785	0.970273	0.9385	0.915	1.02251	1.08042
lon1	0.872566	0.959168	1.0087	1.05419	0.849	0.943	1.01831	1.03582	0.976	1.142	0.988512	1.03396
vtc4	0.784739	0.596098	0.947219	0.89875	0.777	0.911	0.94795	1.02902	0.959	0.78	0.98974	1.0326
sib1	1.05533	1.73036	0.982367	0.956552	1.515	2.34	0.988719	0.998781	0.9205	1.266	1.00884	0.978152
SPBC106.19	0.842387	0.853968	1.07479	1.05843	0.828	0.803	1.07549	1.05247	1.0125	0.872	1.01504	1.03006
mug8	1.05751	0.665552	1.01214	0.943702	1.492	1.098	1.00484	0.965681	1.009	0.918	0.978611	1.00975
spt4	0.94493	1.25219	0.993847	1.05258	0.89	1.093	1.01675	1.04424	0.9955	1.102	0.99591	1.04222
SPBC582.08	0.971561	1.34991	0.936751	0.871271	1.2965	0.796	0.939955	0.973195	0.9775	1.604	0.993207	1.04561
pex11	1.08248	1.3233	0.996599	0.955262	0.812	0.704	0.910637	0.88911	0.938	1.121	0.982177	0.999327
isp3	1.05013		0.960012	1.02921	1.992	0.624	1.16395	1.07236	1.0445	1.598	1.04301	1.0516
akr1	1.0135	1.03889	1.02157	1.10295	0.9405	1.154	0.983932	1.05289	0.971	0.86	0.987537	1.08002
SPBC691.05c	1.09108	1.57821	0.969305	1.0464	1.074	1.319	0.962861	1.02022	1.056	1.31	0.978246	1.06491
SPBC30D10.07c	0.879017	0.680851	1.0035	1.04834	0.6055	0.992	0.938507	0.993913	0.9525	0.886	0.989991	0.949968
SPBC691.04	0.702487	0.523844	1.04302	1.07725	0.4365	0.538	0.92838	0.990617	0.969	0.793	0.986466	1.03309
SPBC2G5.02c	0.90585	1.13422	1.0323	0.98129	1.1785	1.161	1.02445	1.00699	1.0135	1.112	0.995991	1.01268
coq7	1.14574	1.47073	0.97389	0.972292	1.1985		1.00662		1.01		0.990227
rsm24	0.944759	0.850976	1.05719	1.01078	0.8645	0.85	0.98853	0.969135	1.0235	0.924	1.00393	1.01264
SPBC691.02c	0.965289	0.937751	1.04919	1.09632	0.758	1.412	0.969858	1.03898	0.9845	0.933	0.994881	0.989061
mug152	0.877714	0.974672	1.01215	0.991901	1.6095	1.173	1.09584	1.05769	0.9855	0.997	0.995666	1.015
alp31	1.16106	1.34662	1.0061	1.06031	1.0015	0.929	0.956994	0.961963	0.9845	1.211	0.994088	0.995472
pcl1	0.728863	0.141169	1.01438	0.854406	1.0255	0.986	1.03841	0.996666	0.977	0.763	1.00137	0.971353
ste11	0.282262	0.106944	0.892815	0.937186	0.5355	1.415	0.971975	1.0185	0.9895	0.762	1.01157	0.975832
pfa5	1.51588	1.49661	1.06187	1.09434	1.0615	1.309	0.992655	0.915024	1.114	0.915	0.993923	0.933827
SPAC13G7.11	1.10747	1.47655	1.04806	1.03537	1.201	0.938	1.05687	0.976706	1.01	1.06	0.990694	0.986841
SPAC2F7.17	0.874		1.03453			1.084		0.959386	0.907	1.032	1.07717	0.978027
pas4	0.915952	1.02275	1.05205	1.03054	1.0665	1.329	0.947789	0.98726	0.974	0.884	0.998168	0.975853
SPAC12B10.02c	1.231	1.90945	0.98613	0.992944	1.0805	0.938	0.987682	0.993118	1.0355	1.175	0.987774	1.00397
aim22	1.00154	1.05493	1.03463	1.0465	0.825	1	0.979293	0.993183	0.933	0.927	1.00873	1.07376
SPBC17A3.08	1.03941	0.710833	0.972959	1.00928	0.92	0.778	1.00104	0.892941	1.015	0.965	1.00656	0.94906
nse2	1.17795	1.18312	1.05011	1.0215	0.94	1.211	1.07195	0.989556	1.0145	1.114	0.977959	0.983609
SPCC70.04c	1.812		0.786952		1.4915		0.945351		1.169		1.01758
SPBP4H10.18c	1.07702	1.23984	1.03966	1.02064	1.1105	1.191	1.02638	0.972844	1.0305	1.134	0.99789	1.01638
apc2	0.991165	0.941233	1.02306	1.05697	0.872	1.326	0.993211	0.97069	1.022	0.966	1.02052	0.903864
SPBC651.02	1.0418		1.03676		0.9325	1.233	0.991074	0.974131	1.005	0.931	0.984455	1.02086
SPCC794.01c	1.59508	1.71157	0.968997	1.08152	1.478	0.886	0.981841	0.956955	0.9495	0.91	0.962418	0.947214
ssr4	1.02907	1.2111	1.03432	1.07502	0.8965	0.955	1.04282	1.01388	1.0315	1.117	0.998862	1.0047
SPBP23A10.06	0.939754	1.17766	0.955974	0.960795	0.896	0.771	1.07683	0.97688	0.983	0.99	0.988685	0.948679
SPBC651.04	1.148		0.95064		1.2925	0.507	1.01756	0.990685	1.0395	0.833	0.973953	0.974795
alp5	0.872454	0.749238	0.98506	0.888257	0.8085	0.95	0.94416	0.915256	0.967	1.096	0.989832	1.02606
mug166	0.841919		0.977504		1.015	0.905	0.976165	0.976965	1.026	0.792	1.01368	0.954747
SPNCRNA.30	1.02685		0.926359		0.801	1.019	1.02349		0.991	0.733	1.01502
cnp1	1.09463	1.3826	1.01629	1.10191	0.8935	0.923	1.01444	0.964856	1.0245	1.307	0.967929	0.955651
psf1	1.05847	1.25851	1.01066	1.10488	1.296	0.998	1.03309	0.96916	1.0675	0.874	1.00105	0.984148
SPBC651.07	1.348				1.337				1.134	1.177
SPAC2F7.14c	0.875842	0.589299	0.992403	0.973514	0.875	0.805	0.986457	0.960357	0.9575	0.933	0.97684	0.964606
nsp1	0.895623	0.668435	1.00942	0.942322	0.819	0.822	0.9649	0.929998	1.0015	1.016	0.95674	1.0053
SPBC18E5.01	1.173		0.956686			1.159		0.989194	0.966	1.35	1.02262	0.983056
mpg1	0.925535	0.430208	0.968772	0.892823	0.7185	0.575	1.01621	0.94037	0.958	0.898	0.989249	1.01467
SPAC1B3.02c	0.927221	0.705419	1.03616	0.942856	0.533	0.47	1.05682	0.945746	0.9625	1.094	1.00182	1.01148
SPBC18E5.07	0.903745	0.530973	1.077	1.13091	1.287	1.198	1.10314	1.02577	1.0115	1.338	0.997062	1.06362
SPBC18E5.08	0.726		0.970067			1.123	0.940591	0.999018	0.962	0.77		0.93863
SPBC543.02c	0.861017	0.635934	0.980454	0.881008	0.695	0.571	0.933375	0.955138	0.9865	1.023	0.998095	1.02601
SPAC1093.01	1.003		1.01774			0.815		1.04238	0.978	1.031	1.06585	0.980107
rrp12	0.777097	0.678967	0.969898	0.896693	0.5295	0.805	0.85764	1.00536	0.906	0.802	0.983601	0.993984
SPAC1093.02	1.6165	2.65203	0.985271	0.985103	3.2685	1.298	1.04753	1.06127	0.9895	1.543	0.953827	1.07144
coq4	1.14018	1.41121	1.01729	0.961838	0.8705	1.186	0.97497	0.969398	1.0375	1.236	0.985651	1.04459
SPAC1093.03	0.996								0.858		1.02823
dam1	1.2509	1.4337	1.05841	1.09824	1.027	1.212	1.07326	1.0366	1.1105	0.87	1.01411	1.02175
pus1	0.715919	0.280971	0.999384	0.948625	0.315	0.452	0.831543	0.890556	0.9275	0.609	0.989067	0.923695
SPAC1093.05	0.598842	0.422124	0.958155	0.893771	0.6645	0.638	0.953911	0.945468	0.936	0.733	0.980407	0.980231
pmc4	0.910623	0.656982	0.980851	0.958166	0.7635	0.949	0.924718	0.951374	1.042	0.908	0.978749	1.00499
SPBC1105.08	1.004	1.18057	1.00324	1.03344	1.1335	1.473	1.01163	1.04952	0.9565	1.152	0.973489	1.0052
myp2	0.794657	0.40028	0.981408	0.911914	0.889	0.903	0.98585	0.982844	0.9805	1.05	0.995925	0.956833
ppk32	0.722		1.00559		0.629	0.662		0.975812	0.9945	0.877		0.985726
frg1	0.927166	1.19684	1.12913	1.17856	1.046	1.069	1.0928	0.999682	1.0075	0.677	1.00334	1.0588
nse5	1.02316	0.901522	1.00661	0.976638	0.988	1.158	0.974927	1.00587	1.0855	1.1	0.977811	1.05126
ade5	0.906101	0.667689	1.00945	0.89688	0.5215	0.587	1.00074	0.942532	0.9195	0.78	0.984893	0.998072
SPBP4H10.19c	1.26568	2.07174	1.08015	1.18446	1.511	1.469	1.05197	1.01516	1.0565	1.074	1.0039	0.995956
sdh4	0.929824	0.634454	1.06184	1.03345	1.0465	0.672	1.11176	0.942547	1.0145	0.966	1.00251	0.995917
SPBC947.05c	1.32084	10.1133	0.952485	1.22717	1.449	1.726	1.01183	0.976463	1.003	1.214	1.00603	0.985102
SPACUNK4.08	0.958767	0.798905	0.92552		0.913	1.544	0.985273	0.987581	0.983	1.052	1.04275	0.958861
SPACUNK4.09	0.696104	0.399725	0.938317	0.880675	0.566	0.8	0.934057	0.961756	0.944	0.933	0.984625	0.934778
SPBC18E5.15	1.041		0.998362			1.12		0.866711	0.639	0.927	1.06238	0.963449
SPAC664.12c	1.1102	1.27497	1.02699	1.02023	1.1155	1.36	0.977606	0.968805	0.9705	0.995	0.998361	0.9778
rps1601	0.938171	0.60181	1.02173	0.766051	0.7845	0.444	1.12378	1.03126	0.99	0.851	0.982247	1.01292
rps1602	0.880572	0.553645	0.995168	0.731461	0.669	0.5	1.12339	1.02883	0.9685	0.955	0.98095	1.03673
pku80	1.03472	1.26052	1.02837	1.06706	1.15	1.753	1.00981	1.08427	1.021	1.005	1.00116	1.05546
rav1	1.02225	0.990605	1.01355	1.03917	1.0395	1.701	0.90829	1.04454	0.98	1.132	0.99581	0.989125
pol1	0.714623	0.507835	0.979575	0.980287	0.727	0.898	0.992599	1.00057	0.929	1.19	0.984848	0.99192
rsv2	5.80739	7.80729	1.02432	1.03804	11.684	3.143	1.11194	1.05434	2.131	1.823	1.05854	1.00582
dpb3	1.04757	1.36822	1.04684	1.10281	0.864	0.887	0.978763	0.948351	1.0105	0.894	0.988944	0.987252
imp2	0.912731	0.743007	0.997495	1.01262	1.5325	1.144	0.932833	0.981461	1.035	1.155	0.990336	1.01885
ppk9	1.0066	1.17536	0.978965	1.01414	0.807	1.115	0.982246	1.04019	0.993	1.24	1.00612	1.01004
SPAC23H4.04	1.14774	0.864173	1.01139	1.04595	1.0045	1.257	0.963842	1.08788	1.0375	1.12	1.02887	1.03168
SPAC806.02c	0.849471	0.516231	1.02095	0.877404	0.68	0.911	0.970404	0.990313	1.0085	1.16	1.00384	1.02223
SPAC23H4.08	0.961291	0.725	1.00809	0.946728	0.7935	1.287	0.922157	0.981558	1.0425	0.96	1.01464	0.940566
SPACUNK4.10	1.31535	2.19105	0.952985	0.913579	1.415	2.448	0.985091	1.01923	1.0685	2.157	0.963313	0.983888
SPBC23G7.06c	1.62199	2.8163	1.01318	1.07761	2.478	1.534	1.05522	1.01058	1.1195	1.328	0.983001	0.975582
SPAC24B11.07c	0.681725	0.573056	0.907324	0.951754	0.688	0.602	0.93227	0.974381	1.025	1.021	0.986211	0.983474
mdb1	1.21097	1.10116	0.979907	1.03562	1.0745	1.893	0.944671	1.06954	1.017	1.04	1.01135	1.03386
pld1	0.843207	0.89916	0.95911	0.974663	0.947	1.258	0.952285	1.03411	0.967	1.062	0.997379	0.988966
SPACUNK4.15	3.33426	6.67293	0.971983	1.00058	5.3215	2.598	1.09951	1.03891	1.6475	1.873	0.997628	1.01248
SPCP20C8.01c	1.66617	2.37968	1.06517	1.08929	2.0575	1.255	1.10721	1.07951	1.1995	1.059	1.01396	1.01613
SPBC947.06c	1.10381	1.53685	1.05646	1.15012	1.1105	1.613	0.935411	1.02749	0.9335	1.16	0.980593	1.04533
SPACUNK4.17	12.6489	25.4554	1.03563	1.2533	18.6635	4.468	1.20225	1.06171	2.8645	2.089	1.06883	0.945755
pvg1	1.01522	1.0509	0.999432	0.944145	1.2025	0.948	1.0655	1.0101	1.022	0.989	0.990087	1.01974
SPAC20H4.08	1.02517	1.28	0.993972	0.892938	2.559	1.098	0.897295	0.883431	0.9065	0.892	0.9811	0.935144
SPAC1B3.04c	0.970269	1.32583	0.996781	1.03755	2.3665	0.812	0.948646	0.93532	0.9395	0.657	0.996667	0.891875
SPAC20H4.09	0.950867	0.80093	1.01152	1.02097	0.634	1.152	0.94298	0.970942	0.9955	0.945	1.00073	1.01089
orc3	0.915839	0.709395	1.02246	0.951133	0.8055	1.183	0.949702	1.01613	1.0265	1.015	0.991617	1.01675
mdm10	1.03939	0.924973	1.05497	0.972461	0.647	1.073	0.908934	0.949413	0.9975	1.06	1.00857	1.02899
rpl101	0.891418	0.622847	0.919846	0.650748	0.6045	0.341	1.09073	0.985806	0.946	0.978	0.995244	1.01525
SPAC9G1.10c	1.02072	0.965793	0.966276	1.10163	1.233	0.856	0.910446	0.95179	1.058	0.901	0.95822	1.00804
ras1	0.960807	0.893032	1.02088	1.04071	0.8815	0.989	1.0451	0.989352	1.011	1.06	1.00851	1.02832
ssb2	0.91891	1.15506	0.998602	0.976706	0.771	0.822	0.955966	0.955979	0.9935	0.961	0.985273	0.954532
SPAC1687.14c	1.88727	3.47566	1.02967	1.11361	2.876	1.741	1.10007	1.07428	1.314	1.022	0.939655	1.02819
SPAC2E1P3.05c	1.20016	1.12367	1.07486	1.02824	0.435	0.679	0.984289	0.951012	1.03	0.921	1.02723	1.07281
ssb3	0.679444	0.857143	0.950407	0.998068	0.7785	0.723	0.98529	0.973709	0.982	0.95	0.998799	0.988029
SPBC428.12c	1.12292	1.41278	1.02825	1.03498	1.028	0.918	1.0689	0.974391	1.0455	1.037	1.01378	1.04169
eng1	0.407659	0.0743338	1.03614	0.955983	0.406	0.186	1.03822	0.9275	0.857	0.854	0.963201	1.0112
eng2	0.943275	1.2449	0.968651	0.967841	0.787	1.18	0.929856	1.03222	1.022	1.014	0.989021	1.02943
arc5	1.13043	1.52573	1.01	0.917943	1.237	1.273	0.955547	0.907479	0.987	1.288	0.994968	0.982647
ino80	0.803996	0.931624	0.975846	1.0118	0.8895	1.164	0.985703	1.03805	0.9705	1.047	1.00268	0.98965
SPAC23H4.15	0.63614	0.36467	0.962273	0.935027	0.495	0.511	0.954955	0.988482	0.949	0.642	0.975932	0.993992
fib1	0.857698	0.344151	0.962056	0.734943	0.665	0.28	0.967463	0.929015	0.8685	0.715	0.99983	0.986359
SPAC1782.12c	1.41252	2.10053	0.996305	1.05308	1.184	1.462	0.97951	1.00523	1.056	1.318	0.979912	0.997531
snz1	1.00344	1.16964	0.96504	0.828861	1.251	0.812	0.970874	0.984469	0.9485	1.083	0.964773	0.977163
ecm33	0.486291	0.240427	0.969806	0.965891	0.6905	0.429	1.01859	0.941336	0.958	0.781	0.983512	1.03358
SPCC794.04c	4.47112	3.6392	0.959243	0.98722	1.946	0.642	0.970838	0.974005	1.2175	0.876	1.01371	0.908557
SPAC29B12.08	0.431716	0.472242	0.939812	1.03294	0.3865	0.826	0.945999	0.986676	0.7695	0.626	0.973868	0.9678
SPBC23G7.07c	0.868322	0.518568	1.02092	0.893146	0.469	0.55	0.993298	0.939628	0.9855	0.688	1.02322	0.972937
SPAC24B11.08c	0.755259	0.810231	0.981429	0.973943	0.7915	0.717	0.971928	0.979004	0.981	0.883	1.00484	1.04164
SPCP20C8.02c	0.929		0.922509			2.066		1.00258	0.938	1.238	0.982325	0.999994
pabp	0.772		0.879328						0.921		1.03604
SPAC17H9.18c	1.38086	2.07821	0.98281	1.00396	1.176	0.957	0.923179	0.952402	1.1875	3.641	1.01475	0.98819
rrn3	0.792447	0.567078	1.05297	0.984236	0.735	0.602	1.00044	1.04317	0.971	0.828	0.992675	1.02947
SPBC543.05c	0.960896	0.741206	1.0219	1.02968	1.1155	1.212	0.98101	1.00884	1.0125	1.04	0.983898	0.991788
SPCC736.07c	1.11562	1.32852	1.0098		1.26	1.244	1.07359	0.978979	1.081	1.028	0.999859	0.992541
SPAC869.06c	1.409		0.98747	1.1229	1.1455	2.216	0.952564	1.15088	0.994	1.649	1.04767	0.960893
SPAC30D11.14c	0.871613	0.600833	1.00958	0.887447	0.862	0.93	0.941286	0.990486	0.973	0.961	0.984171	1.03508
SPAC14C4.06c	1.20351	1.8221	1.10823		1.545	1.251	1.12478	1.05883	1.15	1.052	1.02765	1.01952
SPAC821.05	0.968646	0.692521	0.937564	0.639259	0.776	0.53	0.983561	0.99306	0.99	0.944	0.972682	0.996071
rev1	1.08356	1.50847	0.99433	1.04764	1.3615	1.391	1.0191	0.971199	1.0105	1.782	0.978523	0.952163
SPAC22A12.10	0.936324	0.884941	0.969495	0.900322	0.895	0.771	0.966454	0.957639	0.9255	1.133	1.01892	0.984403
mug84	1.04565	1.50336	0.958944	0.994766	1.3775	1.065	1.00352	0.96642	0.973	1.005	0.973682	0.959509
SPBC1A4.04	1.20961	1.96755	1.00975	1.12882	1.307	0.807	1.03363	1.0436	1.062	1.193	0.983502	1.0115
blt1	0.632785	0.579646	0.917626	0.919487	0.666	0.774	0.948283	0.97369	0.977	0.903	0.9718	0.99963
SPAC22A12.16	0.986139	0.814928	0.947577	0.765241	1.172	0.711	0.932026	0.970534	0.9475	0.938	0.985019	0.995163
cwf22	0.856942	0.707215	1.00498	0.988708	1.0305	0.902	1.00249	1.0111	1.016	0.965	0.977092	1.01953
SPBC1A4.09	0.68811	0.526125	1.00216	0.933752	0.634	0.864	0.921566	0.970593	0.9595	0.888	0.989592	0.998198
cwf24	1.25462	1.37073	1.09634	1.15721	1.2905	1.437	1.09329	0.992369	1.035	1.115	0.99143	0.991785
atp16	1.0537	1.02536	1.01733	0.967475	1.1625	0.881	1.12748	1.01927	1.0085	1.146	0.983295	0.98899
rpl1802	1.02002	0.700185	0.947684	0.720538	0.821	0.505	1.06761	0.920379	0.976	0.98	1.00333	1.01327
gpi14	0.82103	0.747784	0.954239	1.01866	0.59	0.916	0.979888	1.02516	0.9395	0.925	0.998707	0.99755
msd1	0.930543		1.01189		1.185	1.392	0.984843	0.961932	1.08	1.02	0.99315	0.964545
SPCC1281.04	1.54651	2.61088	1.0413	1.27407	2.2605	3.163	1.01564	1.03475	1.136	1.937	1.05921	0.950168
SPBC13E7.07	1.03943	0.971698	1.07127	1.03001	0.6425	0.939	1.01469	0.98858	0.977	0.986	0.995615	1.0058
vrp1	1.079		1.03685			1.066		0.980035	0.953	1.275	1.03022	0.997756
mel1	1.87445	3.65254	0.922219	1.06392	1.8335	5.776	0.867401	1.0069	1.046	2.133	0.992621	0.970192
SPAC1A6.10	0.856931	0.573812	1.02857	0.919795	0.6775	0.818	0.917212	0.998833	0.9585	0.906	0.990109	1.02206
pro1	1.11327	1.52455	0.978754	1.04588	1.6875	0.89	1.04018	1.00385	0.9945	1.188	0.995231	1.01547
SPBC29A3.09c	0.831402	0.637568	0.991475	1.00224	0.8065	1.019	0.976126	1.02438	0.9455	1.133	0.980432	1.03753
pcd1	0.917349	1.12805	1.05138	1.08693	0.9475	1.2	0.990373	1.0156	1.0065	0.954	0.993459	1.01901
SPCC1672.01	0.9		1.00213			1.135		1.04006	0.959	1.342	1.01245	1.0345
spo15	0.882499	0.714419	0.970577	0.956928	0.7205	0.844	1.01642	1.05095	0.894	0.977	0.970457	0.9777
SPCC1672.07	0.634782	0.361147	0.978579	0.922491	0.68	0.626	0.969655	1.01634	0.9365	0.737	1.00875	0.969094
rps2402	0.994		0.864465			0.55		0.940996	0.979	1.15	0.972491	1.00073
SPCC1672.09	1.04089	1.3225	1.00637	0.97885	0.879	0.822	0.980931	0.956924	0.9895	0.94	0.985826	0.983958
tgs1	1.0349	0.937063	0.984393	1.00828	1.1835	0.972	1.01192	1.00343	1.002	0.969	1.00191	1.00164
rox3	1.11307	2.09195	1.06676	1.05053	1.0965	1.277	1.10784	1.01981	0.9995	1.177	1.02086	1.03199
SPCC736.09c	0.970472	0.955832	1.04388		0.588	1.209	0.981436	1.00143	0.9505	0.933	1.00327	0.999788
btf3	0.981417	0.559649	1.01288	0.831797	0.5485	0.426	1.02284	0.970144	0.963	1.032	0.982972	0.999032
mrpl25	1.16382	1.13203	1.04507	1.00264	0.9555	1.001	1.04599	0.986331	1.0095	1.008	1.0152	1.00727
tea3	0.87245	0.921394	1.00442	1.03915	1.2145	0.978	1.01927	1.05906	0.953	0.967	1.01872
SPCC16A11.15c	3.58422	13.5505	1.14551	1.2591	4.0565	4.038	1.102	1.24075	1.3905	1.206	1.03089	1.12109
rps13	1.03263	0.930108	0.983149	0.885999	0.843	0.537	1.15681	0.933788	0.9515	1.064	0.996078	1.10126
mis16	0.854014	0.606928	0.994044	0.908088	0.678	0.972	0.943977	0.92732	0.9855	0.955	0.996222	1.06201
ain1	1.0572	1.11089	0.936817	1.00488	1.4275	0.868	0.983562	0.923701	1.054	0.859	0.951846	0.958926
rsc58	1.01556	0.683971	1.01085	1.01319	1.0495	0.752	0.975601	1.02574	0.9785	0.989	0.963026	0.94971
bet1	1.10421	0.624242	1.04851	1.02932	0.864	0.569	1.05182	0.91113	1.068	1.037	1.00866	0.976871
SPBC119.09c	1.23123	2.15223	1.04107	1.1312	2.3645	1.399	1.10929	1.07553	1.094	1.313	1.01094	1.05568
bet3	1.04401	1.0751	1.06113	1.03703	1.0975	1.177	1.03884	0.995821	1.0285	1.155	1.00767	1.0303
bet5	1.0355	1.19747	1.03251	1.02062	0.716	1.071	0.944522	1.04626	1.0605	1.112	1.00753	1.03984
wtf1	1.08854	0.902604	0.962929	0.999211	1.0785	1.326	0.923472	0.978097	1.018	0.718	1.01202	0.905652
SPBC16H5.08c	0.806658	0.366667	0.958769	0.83508	0.6475	0.469	0.983413	0.990623	0.9595	0.711	0.988658	1.04301
tas3	1.03416	1.53901	1.04349	1.14744	1.987	1.266	1.00314	1.01614	1.019	1.026	1.00456	1.0055
wtf3	1.031		0.93746			1.82		1.04111	0.946	0.826	0.91829	1.0037
grx3	0.963705	1.08875	1.03222	1.06616	0.738	0.886	1.00913		1.036	1.007	1.015
wtf4	1.261					1.716		1.02638	1.056	0.759	0.9859	1.00632
wtf5	1.22975	1.27124	1.01859	1.12468	1.6115	1.679	0.997256	1.0088	1.094	0.787	1.03749	0.917365
SPBC713.07c	1.59458	2.6	1.01281	1.10183	2.429	1.999	1.06833	1.21203	1.212	1.338	1.0254	1.05513
SPAC27E2.03c	1.0009	0.798572	0.957677	0.786827	0.9935	0.511	1.02752	0.936104	0.9585	0.963	0.96243	0.974828
wtf20	1.10515	0.915989	1.02754	1.01428	1.2215	1.994	1.00738	1.04942	1.0545	0.76	1.02787	1.00396
wtf7	1.33647	0.853921	1.04872	0.993934	1.4635	1.79	0.996038	1.12877	1.1115	1.067	0.998309	0.993908
wtf8	1.144					1.861		1.04425	0.993	0.831	0.993004	1.10479
wtf9	1.12503	0.929639	0.959483	1.0213	1.2165	1.726	0.950645	0.928342	1.0255	0.892	0.985027	0.974789
swd2	0.951145	0.658659	1.02979	1.0229	0.82	1.16	0.987444	0.985922	0.973	0.855	1.01261	1.00994
SPAC11D3.11c	1.27068	1.4902	1.05336	1.00741	1.143	1.557	0.912081	1.01469	1.041	1.239	1.00035	1.01393
nrd1	0.72375	0.456213	0.941111		0.834	0.524	1.00991	0.971297	0.995	0.88	1.01884	0.955749
rec24	0.974747	1.07325	0.953737	1.07181	1.165	1.015	0.98459	0.947262	0.9385	1.096	1.00145	0.927744
SPAC6G10.03c	1.20148	1.8731	0.961823	1.13896	1.358	0.612	1.04218	0.966738	1.1	1.842	0.982095	1.00844
rps20	1.02375	0.710699	0.946247	0.52005	0.7855	0.399	1.08385	0.891523	0.9915	0.929	0.972423	0.983643
rpn1302	1.11836	1.26104	0.990453	0.990742	1.24	1.271	0.99994	0.985143	1.0545	1.221	0.995273	1.0047
rps21	1.07343	0.625858	1.06565	0.809812	0.6915	0.432	1.29797	0.971373	0.9455	0.993	1.00245	1.09562
rps23	1.08797	0.842842	0.95509	0.712041	0.79	0.48	1.08655	0.950128	0.9855	1	1.00397	0.989676
alg9	0.921066	0.854435	0.982381		0.8215	0.966	1.0141	1.01204	0.919	0.958	0.961902	0.968269
pac1	0.73397	0.549791	1.00166	0.887096	1.105	0.999	1.03266	1.04354	0.94	0.896	0.980901	1.01756
rps27	1.02318	0.798299	0.981544	0.80403	0.6965	0.485	1.11967	1.00317	0.992	0.993	0.975828	1.05939
SPAC1F3.08c	1.10158	0.943262	0.967716	0.9971	1.236	0.731	1.08304	0.987925	0.971	1.189	1.00151	0.978215
mug51	1.23759	1.27967	1.13135		2.3555	1.662	1.20799	1.09885	1.053	1.154	1.00744	1.06595
rps29	0.953188	0.586721	1.04601	1.02866	0.5735	0.446	1.20378	0.900255	0.9535	0.844	0.981204	1.05507
SPAC4A8.02c	1.15886	1.56684	1.03628	1.05687	1.284	1.502	1.00991	1.03079	1.0735	1.102	0.979424	0.973324
pvg5	1.14516	0.96381	1.01909	0.971075	1.1925	1.042	1.05817	1.03643	1.1715	1.227	1.01092	1.03728
omh2	0.862304	0.649156	0.991449	1.00844	0.5825	0.838	0.969447	0.973419	0.9945	0.817	0.995078	0.96183
SPCC1450.07c	0.884045	1.11895	1.06308	1.12333	1.448	1.495	1.1037		0.943		0.998244
mug155	1.36354	1.24647	0.966156	1.11808	1.672	1.214	0.991797	0.963897	1.0605	0.967	1.07078	0.914077
sds21	0.892299	0.70538	1.00681	0.899908	0.704	0.507	1.01748	0.983675	0.948	0.868	1.00192	1.00275
cid1	0.899974		1.04603	1.04599	0.8435	1.119	0.990896	0.959379	0.949	1.039	1.00597	0.993766
sds22	1.11983	1.24138	1.02165	1.07262	1.054	1.504	1.01219	1.05088	1.045	1.388	1.02012	1.04356
cox3	0.976055	1.11908	1.04957	1.00041	1.3935	0.712	1.01014	0.96995	1.036	0.743	1.00166	1.06152
sec59	0.817653	0.79597	1.00131	0.990408	1.1115	1.061	1.02962	1.02745	1	0.889	0.989462	1.02184
SPAC6G10.04c	1.1028	1.27784	0.987035	0.915248	1.4315	1.019	1.01012	0.911913	1.032	1.421	0.970513	1.0174
SPBC1347.05c	0.870444	0.788927	1.05911	1.07831	1.099	0.976	1.07314	1.00693	0.9675	0.906	0.980819	1.03908
SPCC1442.02	0.896982	0.848566	1.01617	1.01982	0.77	1.082	0.907747	0.955985	0.9065	0.937	1.01267	0.96169
SPCC1442.03	0.846673	0.793543	1.00928	0.892396	1.1065	0.981	0.975715	0.969813	0.959	0.973	1.00494	0.990336
SPAC6G10.06	0.77268		0.894442	1.12939	1.273	1.248	0.97287		1.003		0.947932
SPAC6G10.07	0.885989	0.717992	0.97749	0.94412	0.824	0.936	0.975749	0.999391	0.9725	1.022	0.967406	1.02332
pre8	1.04528	1.47034	0.983191	0.884156	1.3775	1.292	1.01841	0.994181	1.0245	1.42	0.993081	1.01635
idp1	1.16071	1.79722	0.964947	0.953865	1.2205	1.012	1.04081	1.02407	1.036	1.208	0.988251	1.02471
SPAC6G10.09	0.941604	0.761532	0.974257	0.89751	0.881	0.756	1.01662	1.0361	0.9405	1.096	0.975303	1.0441
trp3	1.01631	1.08969	0.956066	0.810569	0.987	0.688	0.974164	0.992209	0.9715	0.974	0.998444	1.00603
SPAC22F8.03c	1.23554		0.894778	1.09188	1.791	0.871	0.966252	0.906851	1.154	0.927	0.985155	0.854514
sua1	0.855802	0.413313	0.926588	0.714664	0.5685	0.621	0.94507	0.952779	1.006	0.983	0.966645	0.975131
vip1	1.84714	3.63543	0.953898	0.91753	4.051	3.966	1.03971	1.06559	1.2585	2.983	0.961464	0.988675
ubp4	0.904388	0.755882	1.04395	1.12459	0.812	1.31	1.02865	1.05478	0.988	1.012	1.00272	1.03675
slc1	1.0842	1.05131	0.996753	0.911535	0.697	0.688	1.02542	0.927551	0.999	1.145	0.993107	0.959964
sec31	0.915684	1.0766	0.989449	0.999072	1.0255	0.928	1.05286	0.995085	0.962	1.111	1.02209	0.985663
ubc16	0.937982	0.997107	0.991477	1.00889	0.9615	1.013	0.920764	0.972622	1.0135	0.981	0.973564	1.00153
SPBP18G5.02	1.12372	1.32177	0.987228	1.03039	1.215	1.671	0.899456	1.01183	0.988	1.07	0.980633	0.99927
toc1	1.03633	1.15589	1.0027	1.07475	1.0095	1.318	1.06554		1.096	1.097	1.00443
SPCC830.03	0.789513	0.577947	0.967895	0.999951	0.8915	0.892	0.950562	1.02959	0.9545	0.713	0.996954	0.991132
SPCC830.06	1.03186	1.38822	1.01881	0.976293	0.7305	0.782	0.955266	0.899356	0.9175	1.059	0.994796	0.964259
SPAC806.04c	1.31999	1.63524	0.983904	0.947303	0.992	1.106	0.889896	0.918593	1.0255	1.379	0.972084	1.04901
SPAC29B12.12	1.19552		0.933767	1.04638	1.249	0.844	1.03376	0.882157	1.077		1.02267	0.804976
SPAC29B12.13	1.58254	2.78505	1.05141	1.19965	1.189	1.749	1.08505	1.08692	1.1455	1.522	1.01302	0.994218
SPCC162.06c	1.19376	1.48148	1.05475	1.02965	1.5525	1.211	1.03514	1.02402	1.059	1.019	0.996119	0.975072
rga7	0.973011	1.1019	0.974024		0.861	0.643	1.03057	0.978378	0.988	0.945	0.987316	0.977969
SPCC162.03	1.40649	1.06653	1.00685	1.03676	1.0155	1.188	0.964194	0.998031	1	0.8	1.01992	1.00269
pam1	1.16582	1.38588	1.05115	1.01594	1.1145	0.92	1.07915	0.962718	1.008	1.286	0.998575	1.00998
coq3	1.13329	1.22426	1.05439	0.971926	1.237	1.424	1.03182	1.04191	0.972	1.043	0.997476	1.01206
not3	0.926		0.987548			0.888		1.00642	1.022	1.307	1.02561	0.9909
hip4	0.981183	0.821468	0.979634	0.946372	0.891	0.957	0.957472	1.02333	0.975	0.912	1.00087	0.992871
ent1	0.8062	0.723305	0.980799	0.930752	1.064	1.069	1.03729	0.967135	0.9345	1.119	1.00122	1.00534
SPAC1B3.08	1.17824	1.72658	1.0326	1.00469	1.799	1.773	1.08292	1.0862	1.1715	1.447	1.0017	1.06054
SPAC1B3.06c	1.35876	2.66667	1.03663	1.12512	1.021	2.028	0.978907	1.06233	0.9645	2.093	0.991694	1.12091
mes1	0.919143	0.653926	1.04412	1.03009	0.603	0.994	1.01342	1.00049	0.9485	1.06	1.01781	0.976714
dbp8	0.620971	0.380087	0.962284	0.876726	0.7255	0.808	0.940395	0.940819	0.958	0.898	0.968026	0.949362
SPAC13G7.12c	1.0453	1.39977	0.990256	1.04317	1.3365	0.774	1.09134	1.06313	1.0175	0.929	1.00161	1.01668
erg31	0.857873	0.635903	0.947865	0.966997	1.0875	0.458	1.02818	0.934744	0.9795	0.65	1.00786	0.981569
SPCC830.10	0.89603	0.714185	0.953631	0.867784	0.849	0.492	0.958079	0.906213	0.966	0.807	1.00813	0.935599
SPBC3F6.01c	1.05394	0.905576	0.999146	0.988839	0.825	0.828	1.01668	1.03274	0.994	0.959	1.00171	1.01408
ppk34	1.14322	1.39147	1.03258	0.993586	1.192	0.983	0.965873	0.906648	1.0335	1.002	0.981215	0.921043
wtf10	1.16387	0.930467	1.03135	1.14065	1.613	1.716	1.03312	1.01263	1.0645	0.805	1.01262	0.994196
nup211	0.98259	1.02764	0.967894	1.03913	0.8955	1.077	1.0195	1.0101	1.027	1.023	0.98625	0.944282
wtf11	0.929689	1.00846	0.998069	1.21096	0.9535	1.152	1.04023	0.866085	0.993	1.006	0.981375	0.818445
wtf13	1.38047	1.33024	1.03467	1.04405	1.4995	1.47	1.04972	1.02504	1.088	0.794	1.03504	0.973485
prp5	0.866491	0.753237	0.980914	1.02183	0.9655	1.009	1.03073	1.04733	1.052	0.957	0.974448	1.03789
ppk33	1.06634	0.732332	0.975057	1.19138	0.836	0.781	0.983814	0.897123	0.9895	0.891	1.0014	0.865197
wtf15	1.03								0.913		1.00809
tco89	0.880149	0.832847	0.960319	0.971006	1.3205	1.223	0.977896	0.953373	0.9695	0.972	0.975221	0.980087
wtf17	0.889					1.928		0.995821	1.038	0.873	1.00317	0.992834
SPAC1B3.13	0.675884	0.574307	0.962441	0.921392	0.504	0.565	0.938023	1.00625	0.854	0.752	0.962337	1.02204
clr2	0.866383	0.5	1.08429	1.04667	1.2455	0.829	1.00201	0.969067	1.026	0.73	1.03682	0.940493
swc4	1.02111	0.925028	1.0225	1.01131	0.94	1.212	0.943465	1.00144	1.005	0.907	0.992802	0.982588
msa1	0.430181	0.278473	0.873002	0.88352	0.4065	0.649	0.889922	0.956788	0.779	0.924	0.948584	0.986549
met6	1.1635	1.2014	1.1211	1.1126	1.5345	1.128	1.20528	1.19014	1.0665	0.937	1.01684	1.05772
SPAC1687.17c	0.978288	1.07229	1.05597	0.980155	0.977		1.06157		1.014		0.994984
SPBC3F6.02c	1.04507	0.97356	0.967195	0.91015	1.0315	1.096	0.996991	0.978155	0.9905	1.358	0.976517	0.98688
ppa1	1.19178	1.17241	1.00895	0.93682	1.1075	1.05	0.949873	1.02569	1.138	1.059	0.992703	0.982735
ppa2	1.11067	1.58882	1.06897	1.09417	1.779	1.861	1.14304	1.17152	1.0835	1.378	1.00114	1.11177
SPAC806.06c	0.974431	1.16975	0.94668	0.979991	0.95	0.989	0.968453	1.02791	1.0225	0.991	0.978997	1.00454
nic1	0.919527	1.2878	0.998915	1.01418	1.032	1.185	0.922838	0.9882	1.008	0.988	0.961761	0.975589
wtf22						1.432		0.924542		0.707		0.937441
wtf24	0.917		0.917609					1.05387	0.811	0.743	0.997886	1.12922
SPAC1B3.20	1.3937	1.96274	1.03072		1.4065	2.003	1.08057	1.01587	1.1305	1.683	0.996745	0.978985
rpl3601	0.920096	0.530593	1.00926	0.732801	0.636	0.386	1.13238	0.923308	0.9425	0.96	0.988581	1.01819
rpl3602	1.05856	0.748474	0.997225	0.660845	0.771	0.514	1.13381	0.925415	0.944	0.961	0.99251	1.01904
tim22	0.69543	0.39313	0.966987	0.970797	0.671	0.6	1.01626	0.940615	0.978	0.714	0.994604	0.964598
crp79	0.960183		0.960653	0.974986	0.892	0.874	0.905128	0.940918	0.9115	0.856	0.989467	0.945679
meu6	0.8536		0.982808	1.04932	1.1175	0.75	0.891264	0.879372	0.9645	0.86	1.00093	0.914521
ssl3	0.918865	0.718475	1.06366	0.987768	0.5755	1.12	0.980386	0.977393	0.979	0.939	1.00518	1.04018
meu7	1.369		0.899248		1.414	1.03	0.875885		1.052		0.923209
rad1	0.887034	0.54	1.05165	1.05906	0.8615	1.349	1.00871	1.01821	0.9855	0.727	1.02624	0.986556
meu8	1.217		0.968887			1.308		0.899553	0.861	0.611	0.955869	0.948504
rhb1	1.01895	1.06202	0.977996	0.933893	0.9905	0.812	1.01723	0.975827	0.9695	1.109	0.978864	0.989041
ppb1	1.0558	1.17227	0.996467	1.00764	1.0135	0.9	0.996765	0.93844	1.082	1.025	1.00562	1.05723
rad2	1.3759	1.03002	0.984315	0.926534	1.0115	1.135	0.889392	0.922748	1.125	1.008	0.975348	1.03204
rad3	0.911214	0.815472	0.977434	1.05476	0.823	0.918	1.00739	0.960589	1.003	0.876	1.0044	0.929807
tol1	1.03797	0.973896	0.955068	0.823221	0.8675	0.809	0.966915	0.984916	1	1.065	0.976491	1.01617
SPAC17G8.08c	0.92421	0.360699	1.01076	0.870189	0.4725	0.533	0.935627	0.897898	0.992	0.854	0.99415	0.976128
mcm2	0.665899	0.657895	0.985346	0.994985	0.881	0.832	0.968939	0.990961	0.909	0.938	0.994621	1.01152
rad8	0.775357	0.756939	0.978237	0.95841	1.074	0.95	0.968253	1.06902	0.8625	1.105	0.983122	1.05851
rad9	1.08328	1.17483	1.06623	1.008	1.3375	1.508	1.00276	0.992237	0.993	1.055	1.00149	1.02815
SPBC19C7.01	0.892272	0.687638	0.97442	0.976082	0.8155	1.09	0.959843	0.996867	0.968	0.926	0.992069	1.03509
ubr1	0.99695	1.39438	0.964016	0.976644	1.8055	1.955	0.990861	1.04631	0.932	1.172	1.01057	0.997423
SPAC4A8.10	1.2692	1.69732	1.00331		1.0455	1.091	0.993108	0.987147	1.0535	1.128	1.01126	1.02179
prs1	0.993258	1.11516	1.00451	1.06696	1.131	0.934	1.05392	1.0229	0.9825	1.311	0.997986	1.03217
pap1	1.24114	1.97697	1.05755	1.07631	2.8095	1.314	1.10865	1.07753	1.08	1.193	1.00621	1.06895
SPAC1786.01c	2.05152	3.38475	0.968359	0.983888	2.9215	1.608	1.02184	1.03891	1.2815	1.575	0.999675	1.03902
SPAC1B3.09c	0.890825	0.826291	1.01401	0.860073	0.858	0.897	0.999992	0.981339	0.988	0.949	0.974561	0.995062
pzh1	1.40939	2.2636	0.99625	1.03708	2.02	1.337	1.06528	1.02341	1.1265	1.435	0.998658	1.00219
SPAC1687.19c	0.722852	0.392754	0.974946	0.845775	0.683	0.806	0.937197	0.955462	0.9165	0.833	0.983753	1.00382
nop14	0.552867	0.357143	0.905806	0.794168	0.685	0.679	0.915347	0.944084	0.9345	0.832	0.971586	0.955144
rae1	0.948718	0.811268	0.974507	0.904198	0.7925	0.903	0.973027	0.956316	0.965	1.113	0.974434	0.983602
wpl1	0.753404	0.786463	1.00753	1.08527	0.825	1.027	0.969443	1.00478	0.945	1.363	0.985224	0.985554
SPAC4C5.01	1.01623	0.826241	0.981713	0.933567	0.767	0.578	0.831344	0.869061	0.958	0.95	0.975308	0.981606
mod21	0.897638	0.889741	1.0146	1.03544	0.738	0.992	0.965574	0.989212	1.0235	1.024	1.01303	0.984716
bqt4	1.4515	2.12749	0.974971	1.03386	1.6465	1.71	0.918255	0.970197	1.177	1.654	0.975275	0.974732
SPAC4C5.03	1.13198	1.01274	1.07969	1.08056	1.165	1.156	1.07585	1.04396	1.0385	0.949	1.0042	1.02734
gma12	0.728167	0.918939	0.983858	1.06899	1.004	0.694	1.05567	1.01953	1.044	0.999	1.02579	1.02301
SPBC19C7.11	1.1094	1.21293	0.987252	1.0519	0.7405	1.073	0.977713	1.00869	1.0335	0.942	0.990836	0.947298
rho1	0.953836	0.757506	1.01567	0.973685	1.0145	0.807	1.08089	1.02668	0.99	1.195	0.980178	1.02725
rho2	0.864625	0.913315	0.978872	0.981952	1.0925	0.772	1.04418	0.961713	0.965	0.978	0.985959	0.958863
brr2	0.931779	0.847018	0.961102	0.995504	1.117	0.905	1.02039	1.02805	1.166	0.929	0.98074	0.974901
crm1	0.989712	1.21387	0.975389	0.973318	1.8125	1.438	1.04649	1.06199	0.98	1.331	0.985356	1.01875
frs1	0.932738	0.708241	0.943751	0.792038	0.839	0.683	1.01393	0.936931	0.9765	0.991	1.01067	1.00481
SPAC750.01	1.82108	2.85006	0.866231	0.900273	1.6855	1.408	0.907013	1.00827	1.1995	3.192	0.960892	1.02334
hrf1	1.01014	1.1106	1.04262	1.09648	0.821	0.921	1.01898	0.971611	0.976	1.006	0.997573	1.05527
SPBC8D2.02c	1.15222	1.52706	0.995484	0.967352	1.128	0.952	0.994858	0.973838	1.0465	1.09	0.990835	0.945524
SPBPB10D8.01	0.894946		0.998979	1.078	0.492	0.415	1.01959	1.01951	0.9665	1.011	0.99649	0.957244
SPBPB10D8.03	1.01522	0.765802	0.95793	0.878227	0.843	0.458	1.0529	0.944305	0.9585	0.997	0.978154	0.939206
nif1	0.807021	0.696429	0.988832	1.03063	1.0385	0.656	1.07518	0.967784	0.9695	0.84	0.973974	0.974141
chr2	1.79396	2.89836	1.03452		3.702	2.039	1.09781		1.38	1.34	1.0545
SPAC227.04	1.16055	1.15271	1.00344	0.967804	0.974	1.913	0.956662	1.1166	1.011	1.024	0.99031	1.03001
SPAC227.05	1.165				1.077	0.746			1.0385	0.999
slx8	0.868316	0.715741	0.978012	1.01595	0.931	1.287	0.979771	1.07358	1.036	0.957	0.991409	1.03391
pch1	1.06099	0.777242	1.0074		0.9325	0.901	1.02666	0.918679	1.0895	1.05	0.957304	0.991562
nrf1	0.985924	0.80379	1.01149	0.954289	0.956	0.85	0.950174	1.00272	1.0055	0.981	0.968117	0.972532
trs120	0.933698	1.0789	0.979971	0.94464	0.8285	1.389	0.958252	0.975955	0.999	1.11	0.997714	0.98812
ptr1	0.931552	1.03983	0.933347	0.870432	1.225	1.392	1.0165	1.01717	0.911	1.01	0.988302	0.983124
trm112	0.829161	0.623489	1.01456		0.6775	0.633	0.982914	0.939034	0.9925	0.654	0.983051	0.979581
mrpl11	1.07527	1.03675	1.04565	0.969662	0.9	1.046	1.02808	1.00273	0.9995	1.166	0.9976	1.00187
uga1	0.972584	0.685455	0.963737	0.95704	0.7725	1.329	0.934292	1.02714	0.946	0.953	1.00513	0.996911
pps1	1.12654	1.41712	0.982377	0.963846	1.2095	1.144	1.00064	1.0296	1.0085	1.19	1.01106	0.972093
atp25	1.03182	1.06888	1.0475	1.01836	1.1085	0.725	1.00849	0.960998	1.0395	0.797	1.00318	1.01064
pkd2	1.00636	1.18564	1.03426	1.02664	1.318	1	1.04964	1.05961	0.9825	1.171	0.993578	1.02115
mrp20	0.93638	0.904028	1.07093	0.955108	0.859	0.926	0.978959	0.977433	1.049	0.953	0.990385	1.00222
SPAC1F7.06	1.05757	1.69119	0.944738	1.08915	1.393	1.717	0.928489	0.991192	1.0955		1.06845	0.945309
SPCC1183.02	1.21274	1.77406	0.983416	0.941252	1.0405	0.781	1.00442	0.967136	0.9655	1.236	0.993882	0.963419
SPCC1442.04c	1.56193	1.66961	0.860218	0.863342	1.2845	1.174	1.06805		1.071	1.4	0.985281
mug81	0.825931	0.786375	0.97337	1.03501	0.8955	1.203	0.97026	1.00875	0.992	1.012	0.994569	0.960878
gaf1	0.721313	0.505438	0.966195	0.980229	0.989	0.794	1.00338	1.03796	0.9865	0.792	0.977556	0.997204
SPCC1183.07	0.641391	0.356921	0.954343	0.887917	0.564	0.507	0.95039	1.01166	0.891	0.677	1.01352	0.974737
fep1	0.895426	0.381997	0.996121	0.90226	1.749	1.045	1.02583	1.00218	0.978	1.153	0.970665	0.987427
SPBC83.06c	1.23437	1.7178	1.03784	1.02386	1.226	1.157	1.03857	0.984999	1.0645	1.115	1.00127	0.999411
SPCC1450.09c	1.14493	0.786704	0.973328	1.11872	1.276	0.904	0.991196	0.882098	1.0545	0.838	0.967408	0.963291
SPAC27E2.06c	1.30174	1.81774	1.06578	1.16016	1.2445	1.741	1.098	1.00714	1.073	1.072	1.02049	0.98472
SPBC11C11.01	1.2733	1.23086	1.05855	1.06665	1.056	1.312	0.983186	0.990473	1.033	1.306	1.01252	0.995065
SPBC11C11.05	0.578446	0.388469	0.969026	0.949056	0.8285	0.567	1.0638	0.975264	0.987	0.855	0.995764	0.990093
SPAC14C4.15c	0.947272	0.962536	1.05048	1.07823	1.0235	0.906	1.06102	1.01338	0.9195	1.006	0.975001	1.0135
alg11	0.890958	1.12971	0.934797	1.0242	1.1945	0.875	1.12679	1.03945	1.1065	0.894	1.02831	1.00861
c27d7.10c	5.14995	12.2979	1.10175	1.12405	27.385	11.811	1.11599	1.05856	1.3645	8.484	0.997985	1.01384
pup3	1.12539	1.53376	1.02577	0.929764	1.285	1.071	1.0826	1.02644	1.0965	1.331	0.986022	1.05158
SPAC11D3.14c	1.16375		0.914256		1.023	1.626	0.916023	1.03824	1.029	0.756	0.956685	0.890378
cpp1	0.946799	0.981101	1.00839	1.09681	1.0545	1.14	1.02556	1.05714	0.993	0.994	0.958703	1.05326
SPAC2H10.02c	0.991		1.10731		1.0985	1.333	1.06098	0.989875	1.027	1.137	1.07737	1.06438
SPAC31A2.10	1.00735	0.908277	1.04646	0.915741	0.7915	1.304	0.925598	0.922098	1.0115	1.022	0.991315	0.993244
SPAC31A2.12	1.62304	2.49271	1.03829	1.1623	2.3925	1.454	1.13106	1.05488	1.289	1.059	1.01723	1.05691
bun107	0.860911	0.882407	0.985659	0.981053	0.792	1.182	0.953373	1.02428	0.9625	1.107	0.980146	1.02325
SPAC1F7.10	1.03743	0.984375	1.02264	1.0158	0.727	1.482	0.947965	0.950063	0.9715	0.83	0.999542	0.902192
SPBC15D4.08c	1.3339		0.988468	1.15247	1.434	1.884	1.02567	1.02471	1.139	1.195	0.981513	0.964517
SPBC1604.04	1.04005	0.870748	1.05049	1.02475	0.838	0.853	0.88696	0.887094	1.019	0.746	1.00351	0.952746
gef2	1.04015	0.970109	0.991394	1.02852	1.016	0.884	0.991088	0.967116	1.028	0.859	1.01007	0.974394
yak3	1.60155	3.52189	1.0392	0.904872	1.3545	2.516	0.928871	1.14861	0.9935	2.184	0.99237	1.2125
atp4	1.0879	1.20746	1.0382	1.00578	1.102	0.884	1.063	0.973243	0.9845	1.141	0.974309	1.01727
SPCC1442.05c	1.22016	1.4779	1.14066		1.273	0.716	1.1571	0.92767	1.0565	1.06	1.02436	1.02018
SPAC186.02c						1.662			1.039
rpc19	0.846257	0.607143	1.05534	0.915065	0.6705	0.591	1.00468	0.934352	0.9575	0.783	1.01755	1.03581
cig1	0.699374	0.615322	1.03918	1.03677	0.698	1.143	0.978933	1.01466	0.9245	0.933	1.00133	1.02755
c11c11.12	0.968135	0.965351	1.0264	1.08184	1.2275	0.893	0.981567	0.980938	1.065	0.815	1.0624	1.02565
smn1	1.01708	0.768445	1.00697	1.05561	0.9075	1.4	0.928781	0.956059	0.999	0.815	0.969866	1.00884
SPAC27D7.11c	1.59395	0.707617	1.0376	1.05316	5.6125	4.078	1.18669	1.14457	1.7645	0.99	1.02604	0.948192
srb7	1.01618	0.849521	1.08986	1.09058	0.717	0.967	1.15895	1.01243	1.019	1.052	1.02342	1.11837
SPBC3B9.01	2.37489	3.65133	1.03428	1.03974	14.271	3.489	1.07145	1.06903	1.0605	2.062	0.955406	1.04983
atp17	1.10929	1.26775	1.07631	1.07942	1.1445	0.858	1.1314	1.00099	1.018	1.172	0.999962	1.00422
SPBC1604.12	0.884473	0.79646	1.0563	1.07851	1.017	0.999	1.06291	1.01537	1.0155	1.111	0.997494	1.06397
SPBC3B9.03	0.852653	0.623794	1.01771	0.975081	0.6535	1.033	0.94772	0.990376	1.009	1.066	1.00354	1.02117
SPBC1347.08c	0.820058	0.663928	1.12273	1.23697	0.701	0.987	1.02289	0.947478	0.9675	0.864	1.01231	1.03598
SPBC3B9.04	0.929607	0.67734	0.978566	1.01495	0.618	0.819	1.03418	0.946951	0.9685	0.896	0.992456	1.0311
SPBC15D4.09c	1.03088		1.03207		1.226	1.063	1.04118	1.01752	1.0265	1.306	0.985831	1.06326
SPBC3B9.05	1.03204	0.829299	1.04475	0.987894	0.622	0.818	1.07246	0.971823	0.997	1.017	1.01468	1.02908
gpi16	0.780379	0.850697	0.979528	1.08909	0.915	1.236	0.93322	0.986245	0.9845	0.916	1.00319	0.938881
rps1801	0.917384	0.761119	0.974233	0.697164	0.832	0.549	1.08788	0.964512	0.955	1.09	0.98088	0.991851
rps1802	0.972498	0.797127	0.94451	0.705754	0.8455	0.542	1.0921	0.950717	1.004	1.059	0.989995	1.01265
SPAC4A8.06c	0.883067	0.62902	0.971994	0.917812	0.7395	0.739	0.977427	1.07563	0.981	0.936	0.98072	1.04857
zas1	1.07026	0.748179	1.01574	0.960943	0.9915	1.53	1.00022	1.00068	1.026	0.785	0.989874	0.93088
mrpl40	0.921669	0.923243	1.01088	0.931715	0.955	0.921	0.977772	0.998925	1.034	1.06	0.981169	1.00794
SPAC823.08c	0.580436	0.357302	0.935777	0.822003	0.4555	0.51	0.880021	0.952826	0.9075	0.613	0.980976	0.948593
SPCC777.02	1.02844	0.990081	1.12581	1.09386	0.967	1.221	1.00528	1.04636	1.0065	0.987	0.988606	1.01679
pct1	0.974023		0.95055		1.066	1.067	0.996169	0.973396	0.9555	1.155	1.01801	0.977391
SPCC777.04	1.02242	0.935345	0.969285	1.21799	0.7895	1.049	0.979605	0.854381	0.91	0.749	0.97347	0.807496
adg1	0.823187		1.03387		1.015	0.121	1.04254		1.0765	0.797	1.00885	0.947896
SPAC644.07	1.07177	0.93527			1.013	1.172		0.97031	0.982	0.978	1.01492	0.977425
but1	0.937134	0.756983	0.938057	0.946163	0.95	0.682	0.965636	0.98555	0.934	0.961	0.998729	0.963704
omh3	0.632969	0.48025	1.01228	0.988603	1.0605	1.428	0.959796	0.975519	0.9125	0.768	0.98377	1.01153
SPAC644.08	1.1301	1.50494	1.04733	0.954853	1.014	1.331	1.02334	1.02997	1.0345	1.097	1.00141	1.0096
pex6	0.851741	0.695359	1.00871	0.96955	0.7545	1.047	0.989752	1.03461	1.024	0.944	1.04308	1.04319
SPAC688.12c	1.15628	1.1221	1.03714	0.953321	0.8955	0.816	1.01044	0.959882	0.915	0.819	0.987048	0.981681
SPAC644.09	1.41636	1.98009	1.03076	1.00236	1.6065	1.136	1.023	1.01133	1.051	1.186	1.004	0.999013
SPAC11D3.16c	1.18294	1.12731	1.02847	1.20172	1.698	0.816	1.12444	0.938182	0.977	1.06	1.02422	0.887596
pck1	0.897157	0.931854	1.03182	1.05494	1.085	1.354	1.02241	1.07172	1.0275	1.272	1.01291	1.05156
ptr8	0.920317	1.19677	1.03341	1.09803	1.1555	1.079	1.03581	1.04731	1.026	1.055	1.00816	1.04822
trs23	1.00267	0.758144	1.04688	0.949718	0.859	0.881	0.988039	0.963573	1.0095	1.065	0.989517	0.974584
SPAC17A5.08	1.0749	1.44485	1.02192	0.982798	1.0715	0.84	1.02756	0.971305	1.026	1.186	0.963445	1.01622
isa2	1.22416	1.49658	1.02928	0.987989	1.2995	1.787	1.03774	1.0386	1.086	1.474	0.98724	1.01993
mge1	1.04527	0.791955	0.99203		1.24	0.607	1.01351	0.982119	0.9165	0.832	0.996976	0.965644
SPCC1442.07c	2.06013	4.87385	1.11998		5.61	2.184	1.16001		1.0715	1.744	1.01197
SPAC4A8.07c	0.723045	0.532486	0.98096	0.960993	0.528	0.79	0.91348	0.947053	0.9285	0.835	0.972495	0.99637
ufd1	1.60133	2.71307	1.07411	1.12087	1.8575	1.441	1.09659	1.10342	1.223	0.937	0.998319	1.09656
ufd2	0.920024	1.12746	1.01467	1.06865	1.157	1.266	1.04549	1.08228	0.983	1.309	1.00351	1.06114
hsk1	0.600413	0.486347	0.999764	0.940993	0.688	0.771	1.02174	1.00371	0.934	0.795	0.975657	0.995527
yam8	1.20668	1.73698	1.01556	1.04274	1.4975	1.252	0.99544	1.01259	1.156	1.05	0.994581	1.06772
rtf1	0.995259	0.771072	1.08939	1.00226	0.6915	1.054	1.0075	1.01398	1.002	0.908	1.0082	1.02811
SPAC186.04c	1.422		1.04572	1.16263	1.476	0.724	1.05347	0.966375	1.448	1.122	0.945303	0.845319
SPBC83.09c	1.08542	0.734651	0.964907	0.970307	1.0875	1.434	0.911162	1.00138	0.9845	0.886	0.970303	0.960895
med11	0.974		0.961374			1.227		1.00704	1.004	1.073	0.996786	1.01881
SPCC777.11	0.927164	0.643357	1.02094		0.8425	1.173	0.968564	0.980268	0.9325	0.882	1.00036	0.948905
SPAC823.09c	1.09414	1.25188	1.0993	0.907688	0.8485	1.488	1.04418	0.984625	1.033	1.061	1.01425	1.00496
SPBC28F2.05c	0.934756	0.86378	1.00174	0.927624	0.93	1.337	1.01913	1.03775	1.0255	0.99	0.993551	0.997531
SPBC31A8.02	0.958247	0.588667	1.02075	1.06185	0.8835	0.761	1.02121	1.01413	0.978	0.809	1.00376	0.919951
SPCC777.15	0.884		1.02539			1.559		0.992309	0.848	1.184	1.01807	1.02164
SPAC644.16	0.992963	1.01237	0.991803	0.870378	0.889	1.118	0.985092	0.989036	0.9635	1.112	0.99257	1.0671
SPAC17A5.10	1.73435	4.30405	1.10566	1.27016	3.629	1.596	1.20908	1.08479	1.15	1.251	0.991163	1.04033
but2	0.802461	0.544898	0.999592	1.0043	0.78	0.474	1.07548	1.00721	0.9355	0.992	0.980161	0.954636
rnh201	0.853647	0.615048	1.07018	1.07985	0.725	1.031	0.975084	1.02008	0.996	0.831	1.00515	1.01577
ucp7	0.870611	1.05108	0.989177	1.08886	1.0275	0.99	1.01656	1.01646	1.0405	1.129	0.996121	1.01705
SPAC17A5.13	0.951022	0.971429	1.00478	0.976233	0.682	0.752	0.962926	0.988654	0.991	0.987	0.984186	1.01439
ptp4	0.97924	0.894231	1.01332	0.894364	0.9805	0.689	1.04352	0.991289	0.9995	0.872	0.990494	1.03853
SPAC30D11.11	1.08544	1.1826	0.97989	1.02801	0.789	0.614	1.01435	0.992142	0.9885	0.97	0.986129	0.974719
SPAC869.04	1.04665		0.878522	1.12613	0.956	0.602	0.895473	0.84406	1.0305	0.833	0.976885	0.87255
SPCC736.06	0.617				0.9	1.082		0.994909	0.8115	0.811		0.985239
rpl42	0.987168	0.53276	1.01725	0.758111	0.594	0.41	1.10791	0.997874	0.9725	0.974	1.00341	0.979828
cbf11	0.763378	0.534407	0.984222	0.994391	0.7395	0.891	0.930925	0.986909	0.935	0.865	0.974142	1.02164
SPBC23E6.06c	1.16546	1.67601	0.967008	0.875582	0.7395	0.97	0.923458	0.937542	1.0485	1.65	0.97575	1.01489
atg13	1.30059	2.64169	1.03958	1.0224	2.25	1.604	1.06072	1.02616	1.083	1.109	1.00834	1.00653
pcm2	1.15045	1.45829	0.961746	0.991825	1.5815	3.57	0.931779	0.993646	1.017	1.463	1.05601	0.887466
SPAPB15E9.02c	0.670059	0.373285	0.969205	0.994346	0.7645	0.769	1.07068	1.04474	0.9495	1.017	1.02583	0.898491
SPAC869.09	1.34129	1.92222	0.907203	1.09533	2.5515	19.638	0.914218	1.03326	1.0615	1.196	0.947542	0.94564
SPAC926.06c	0.879689	1.10066	1.02734	1.05853	1.1165	0.963	1.03259	1.0067	1.0525	0.913	1.00472	0.994253
gcs1	1.12085	1.25172	0.934115	0.950204	1.003	0.784	0.961258	0.974752	1.0255	1.157	0.978287	0.918379
rpl2702	0.934738	0.512887	0.99372	0.748354	0.6435	0.408	1.07978	0.922889	0.963	1.002	0.994536	1.01206
sap1	1.15924	0.94141	0.982368	1.00376	1.826	0.51	1.03923	0.983858	1.04	0.724	1.00041	0.993296
nto1	0.965133	0.851515	1.05972	1.03344	1.042	1.128	0.955778	1.06206	0.995	0.782	1.00185	1.02978
fcf2	0.906821	0.869136	1.01448	0.933062	0.858	0.639	1.05382	0.916972	0.99	0.712	0.981997	1.00437
Tf2-13-pseudo	1.149					2.413		1.05304	0.985	1.159	1.033	0.990709
cwf3	0.936724	0.911315	0.977561	1.06299	0.562	0.974	0.967643	1.06252	1.0085	1.022	1.01558	1.02767
abc2	0.901255	0.830404	0.984377	0.986285	0.8185	0.938	1.0339	1.01891	0.963	1.048	1.0093	0.982024
SPBC16D10.10	0.976719	0.85124	1.01354	0.94167	0.8715	1.008	0.992419	0.938152	0.93	0.93	1.00596	0.967889
SPAC3A11.11c	1.25961	1.76379	0.947151	0.837217	1.055	1.295	0.896107	0.959498	1.0335	1.418	0.983435	1.00094
SPBC530.09c	1.03664	1.41473	0.998468	0.964659	0.687	0.951	0.936466	0.997077	0.985	1.027	1.01408	1.01311
SPCC663.08c	3.37936	11.3412	1.18469	1.22739	1.064	1.377	1.00902	1.06935	1.1915	4.57	1.02732	1.25512
ago1	1.03332	1.34132	1.05038	1.09537	1.1485	1.225	1.06986	1.00149	1.0345	1.048	1.01108	0.991123
cat1	1.34934	1.75485	0.966517	1.12307	1.4615	1.058	0.96911	1.02104	0.9995	1.146	0.998308	1.02755
SPCC736.13	1.5848	2.81911	0.984149	0.987985	1.275	2.102	0.995317	0.979726	1.1575	2.175	0.969866	1.03525
rsm10	1.02398	1.33287	1.04117	1.0931	0.908	0.959	1.03507	0.994316	0.999	0.892	0.991025	0.987863
SPCC736.15	2.04309	2.7853	0.92572	0.982168	5.9865	3.5	1.07282	1.01998	1.6995	2.002	0.960997	0.988333
SPAPB17E12.14c	1.09933	1.15619	1.01791	1.07988	1.199	0.985	1.02566	1.09041	1.1085	1.026	1.01139	1.0667
SPCC594.01	1.30152	1.83012	1.01002	1.01348	1.563	1.215	1.05479	1.00719	1.087	1.24	0.988906	1.00486
spc7	0.74708	0.877079	0.986438	0.995565	1.054	0.967	1.0285	1.0023	0.9465	0.809	0.961879	0.997291
sab10	0.970599	0.734364	0.934016	0.937064	0.852	0.497	0.988067	0.897487	0.976	0.947	0.972936	0.940027
mmm1	1.21161	1.10317	1.06519	1.23389	1.021	1.648	1.0425	0.982235	1.0585	0.941	1.02291	0.896481
gfh1	1.00056	1.07856	1.02484	1.02346	0.959	1.03	1.09101	1.07896	1.0085	0.996	1.00147	1.05782
trs33	1.21111	1.15699	1.07022	1.04773	0.895	1.39	0.969201	0.981621	1.034	1.295	1.02749	0.968409
dlc2	1.01854	0.879832	0.947138	0.919013	1.074	0.9	0.980622	0.954235	0.991	1.081	1.00536	0.901491
cut12	0.951533	0.792632	0.98147	1.03969	1.3585	1.384	0.974595	1.04478	0.976	0.917	0.962737	1.00023
SPBC1773.02c	1.29456	2.74752	1.03117	1.02175	1.088	2.381	1.01211	1.07806	1.0295	1.738	0.99958	1.03225
atp12	1.09421	1.1201	1.04575	1.10454	0.8805	1.093	1.02254		1.0195	1.11	1.00188
fnx1	0.960133	1.08678	1.00352	1.09755	0.775	0.975	1.04464	1.03347	0.9145	0.856	1.02133	1.04047
mot2	0.978781	1.2153	1.03284	1.11016	1.0955	0.929	1.05908	1.00577	0.987	1.155	1.00758	1.02554
SPAC5H10.02c	1.78719	6.16129	1.01844	1.12752	1.9785	6.025	0.900733	1.17264	1.066	1.397	1.0202	0.860384
azr1	0.799366	0.388448	1.02673	0.99135	0.9185	1.05	1.03589	0.997445	0.9965	0.87	1.00108	1.00339
SPAC3F10.12c	1.17482	1.56217	1.09336	0.990871	1.2635	1.268	1.00111	1.049	1.091	1.162	0.991677	1.03789
atb2	0.884992	0.727935	0.994139	0.891247	0.773	0.74	0.948017	0.948699	0.9275	1.014	1.0107	1.00266
ypt71	1.04791	1.25153	1.06526	1.03597	1.1015	1.012	1.0165	0.995584	1.0745	1.065	1.0085	1.03087
SPBP16F5.06	0.765943	0.390838	1.00159		0.6455	0.617	0.919306	0.985007	0.9325	0.726	0.965482	0.987452
SPCC663.09c	1.20252	1.30553	1.04501	0.945656	1.837	2.369	1.09568	1.21308	1.0005	2.049	0.985528	1.12025
spd1	1.52551	2.52151	1.02639	1.04468	1.9325	0.581	1.11022	1.01084	1.1415	0.781	1.00432	1.02616
SPAC750.02c	1.079		0.928572	1.05404	1.002	0.845	1.02902	0.945233	1.117	0.912	1.02814	0.964723
gcv2	0.918997	0.814309	1.00321	1.08619	0.563	0.747	1.04104	1.06066	0.953	0.783	1.00778	0.998122
SPAC4F10.09c	0.807181	0.868619	0.929022	0.824073	0.7705	0.733	0.915354	0.952979	1.0125	1.331	0.995166	1.01314
SPAC926.08c	0.608572	0.337542	0.951052	0.773033	0.4655	0.479	0.936389	0.863207	0.9775	0.651	0.974594	0.927007
chr4	0.668236	0.511261	0.984855	0.990284	0.889	0.767	0.992156	0.959023	0.927	1.017	0.996493	1.00566
SPBC2D10.19c	0.610572	0.592834	1.03662	0.935666	0.899	0.674	1.0744	0.930415	0.944	0.687	1.01291	0.95231
SPBC1773.03c	0.831431	1.22731	1.03248	1.10156	0.851	1.94	1.02869	1.05729	0.8585	0.988	0.990892	1.03584
sap114	0.809974	0.724108	0.975702	0.951545	0.9635	1.045	0.948445	0.962306	0.9845	1.156	0.999561	0.991649
sar1	1.12665	1.24972	0.968294		1.131		1.01698		0.998	1.249	1.00334
cog1	0.752387	0.628264	0.995238	0.942342	0.7455	1.141	0.963851	1.04115	0.915	1.126	1.00772	0.999871
nup124	0.986053	1.01564	1.00046	1.03206	1.004	1.365	1.05575	1.02377	1.004	1.292	0.978072	1.01042
mse1	0.877333	0.492987	0.993809	0.98552	0.6075	1.057	0.983103	0.990284	0.942	0.901	1.01407	0.974789
tea1	0.940796	0.715899	0.950147	0.901986	0.791	0.903	0.937827	1.01469	0.9795	0.839	1.01946	0.98556
pex5	0.992469	1.13412	1.003	1.02258	1.3065	1.643	1.06197	0.985008	1.0005	0.968	0.99232	1.01101
tps2	0.938051	0.985689	1.07221	1.05768	1.3225	1.551	1.09765	1.06975	1.0345	1.179	1.00531	0.999888
spe1	1.20748	1.53875	1.01673	0.956743	1.618	1.16	1.16708	1.02958	1.0745	1.032	1.00459	0.994914
pex7	0.776733	0.255389	1.06185	0.940097	0.5925	0.816	1.10626	1.05461	0.972	1.095	0.972757	1.05668
spe2	1.19694	1.64846	0.953682	0.827698	1.2585	0.751	1.08402	1.00411	1.0435	1.032	0.976925	1.03073
pma1	0.694875	0.434461	0.939455	0.952628	0.8415	0.39	1.05766	1.01689	0.8905	0.833	0.990446	0.997753
pma2	0.834456	0.635509	0.869277	1.06936	1.153	0.443	0.838514	0.946023	0.9825	0.818	0.945701	0.846557
sec61	0.943422	0.784367	0.996723	0.992555	0.8255	0.68	1.02653	1.00236	0.96	0.977	0.987878	0.972424
SPAC750.03c								0.974257				0.92026
sec62	1.10517	1.48153	1.01041	1.03891	1.0155	0.977	1.05382	1.0045	0.9875	1.072	0.995858	0.998686
erg32	1.25845	3.66078	0.958165	1.05806	1.343	1.133	0.994004	1.02295	0.9285	1.547	0.995362	1.02548
sec65	1.0397	1.16835	0.996731	0.962472	1.035	0.844	1.0609	0.976451	0.9875	1.116	0.994485	1.0062
sec66	0.941		0.997588			0.96		0.99963	0.981	1.114	1.02843	1.01913
rem1	0.773		0.884002			0.771	1.00158	0.974598	0.902	0.931	0.977801	0.875788
abc1	1.14094	1.03313	0.988215	1.04838	0.8975	0.944	1.01017	1.06958	1.014	0.991	1.0324	0.964928
meu11	1.24		0.98576		1.001	0.613	1.02398	0.951597	0.968	0.556	1.0715	1.01669
upf1	0.685513	0.471788	0.973312	0.959317	0.551	0.673	0.935411	0.898794	0.9375	0.973	0.980303	1.02428
SPBC4F6.11c	0.920076	0.457473	1.02805	0.943877	0.6825	0.937	1.01239	1.00254	0.995	0.806	1.00143	0.971229
kgd2	1.07702	0.89779	1.03943	1.09948	1.178	1.132	1.04211	0.986382	0.9755	1.221	0.997326	0.996436
sld3	1.06672	1.16463	1.01066	1.13021	1.6345	1.257	1.11014	1.05308	1.066	0.916	0.984958	1.00565
alo1	1.17422	1.76261	0.945732	0.890191	0.615	0.716	0.924845	0.938302	1.0465	1.634	0.962247	1.01033
SPAC24H6.08	1.42802	2.00744	1.07585	1.16274	1.533	1.277	1.12586	1.04403	1.1495	1.075	1.025	1.05391
gef1	1.00334	1.06906	0.996303	1.06092	1.2545	0.964	1.02245	1.03067	0.9605	0.976	0.957531	1.02725
SPAC22A12.06c	0.594535	0.68188	1.00325	1.01272	0.664	0.891	1.03512	0.946018	0.835	0.845	0.978738	1.04584
meu23	0.961278		0.959964		1.382	1.47	1.00764	1.0524	1.028		0.993993	0.903919
SPAC750.04c			1.02305	1.07614	0.9515		1.07799	0.91858	0.949		1.11281	0.924148
SPBC27B12.04c	0.829095	0.781094	1.03512	1.07371	0.82	1.51	0.950944	1.02705	0.96	0.945	1.00897	0.998964
cdm1	1.36292		0.985775		1.758	0.767	1.05987	1.0419	1.1445	1.068	0.995938	0.994809
mot1	0.909912	0.633671	0.967702	0.952552	0.9885	0.888	0.992	1.01053	0.978	0.872	0.998032	0.981279
nbl1	0.875297	1.13663	0.950261	1.02384	0.8715	0.939	0.997772	1.00554	0.96	1.107	1.00095	0.980451
arg6	1.09611	1.43298	0.979666	0.953699	1.113	1.436	0.980128	1.01396	1.004	1.164	0.983248	1.04098
jmj4	0.916		0.950842			0.869		0.940011	0.92	0.74	1.01653	1.01588
snR30	1.908		1.05525			1.342		0.965147	0.944	0.921	1.01701	1.04322
SPAC227.06	1.00927	1.19689	1.04859	1.04855	1.154	0.634	0.99447	0.953405	1.054	0.957	0.97186	1.02094
SPAC17A2.10c	0.834223	0.566607	0.993782	1.09604	0.703	0.924	1.01636	0.974367	0.8715	0.925	1.00492	0.954431
par1	0.935899	0.932638	1.0251	0.969696	1.1355	0.999	1.02274	0.990665	0.997	0.987	0.984874	1.02656
par2	1.08673	0.899686	1.02524	1.05208	1.084	1.007	1.07722	1.0001	1.0405	1.189	1.00388	0.989081
pcs1	1.23255	1.21532	1.08642	1.01886	0.7285	1.365	0.986143	1.02255	1.004	0.973	1.02652	1.00366
SPAC227.09	0.935263	0.966571	1.0175	1.02238	0.6275	0.952	0.882481	0.917801	0.983	1.036	0.994561	1.01374
SPAC11E3.05	1.09553	1.42667	0.981704	0.98314	1.568	1.595	1.00183	1.0692	1.0895	1.132	0.976304	1.01285
vma4	1.13346				1.0235	0.985		0.984328	0.975	1.157	0.983571	0.970982
myh1	0.691978	0.647189	0.991944	1.0229	0.8335	0.97	1.01459	1.00468	0.9365	0.989	1.01174	0.999568
atg15	1.09662	1.62659	1.01064	1.00664	1.486	1.927	1.0282	1.06537	0.995	1.357	0.978899	1.04874
caf16	1.12385	1.25362	0.996279	0.954128	0.677	0.841	0.870018	0.91468	0.9955	0.98	0.980952	0.96352
SPAC630.04c	1.23835	1.84469	1.05212	1.05089	0.8635	1.249	0.961578	0.975704	0.9895	1.59	1.01216	1.02656
utp15	0.755015	0.476923	0.923757	0.829782	0.6975	0.697	0.957608	0.97744	0.956	0.813	0.973522	0.975906
SPCC1919.12c	0.973624	1.1685	0.986557	1.07355	0.9605	1.244	0.995319	1.0316	1.104	0.944	1.00105	0.973996
SPAC227.10	1.08491	0.991946	1.02798	0.985605	0.9615	0.83	1.05998	0.9906	1.007	1.001	0.975535	1.00905
SPAC227.12	0.823793	0.579468	0.958947	0.926242	1.118	1.25	0.995535	0.975435	1.0095	0.875	0.996479	0.97118
mug27			0.931053		2.289		0.893613		1.068		1.05074
SPAC227.14	1.23283	1.57022	1.04652		1.0065	1.846	0.978243	1.02755	1.204	1.34	0.967753	1.03023
SPAC11E3.10	1.06821	0.964981	1.01082	0.946103	0.861	0.994	1.00324	0.977052	0.9545	1.008	0.990492	0.982897
SPAC227.15	1.0714	1.28705	1.02194	1.08936	0.984	1.218	0.991302	1.00888	1.029	1.385	1.02113	0.984921
SPBC1105.18c	1.37111	1.5995	0.996287	1.09868	1.4285	0.807	0.994047	1.01668	0.971	1.006	0.983356	0.881755
pas1	2.52185	1.48253	1.06736	1.07149	7.9115	1.258	1.11072	1.02485	1.0425	1.778	0.987463	0.998513
SPAC11E3.12	0.998392	0.753114	1.05839	1.01382	0.734	1.106	1.01613	0.979134	0.9915	0.918	0.986837	0.990954
SPAC11E3.14	2.53693	3.35413	1.01905	1.17726	3.727	1.59	1.16334	1.10041	1.35	1.662	1.01835	1.05625
SPAP27G11.11c	1.3818		0.935141	1.00954	1.615	0.829	0.938689	0.918212	1.04	0.914	0.989202	0.868856
cyp8	0.954094	0.963889	0.995093	0.923732	1.0405	1.112	0.963095	0.965874	1.0435	0.995	0.996722	0.988106
SPAC23A1.14c	1.63495	3.07293	0.988742	1.09034	1.6675	1.544	1.08571	1.05887	1.257	1.803	1.00981	1.07274
isa1	0.76393	0.298107	1.06379	1.05149	2.24	1.082	1.10031	1.01403	1.075	0.881	1.0104	0.993981
mrs2	0.919		0.955041		1.2225	0.884	1.02678	0.963854	0.9395	0.793	1.03195	1.0187
eno102	1.745		1.05658						1.151		1.05561
SPCC1919.13c	0.778796	0.473493	0.98839	0.997687	0.7835	0.881	0.93279	0.958898	1.008	0.748	1.00331	0.956501
top1	1.08719	0.664625	1.00845	1.05554	1.2855	0.986	1.0339	1.03413	1.097	1.17	0.998516	0.993915
cwf16	1.26057	1.72131	1.02647	1.08332	1.419	1.169	1.11125	0.971298	1.0895	1.013	0.981067	1.00084
top2	0.588907	0.600846	0.94997	1.02473	0.7695	0.899	0.991701	1.03808	0.9465	0.884	0.989774	0.958244
top3	1.01106		0.97252		1.26	2.352	0.96224	0.890786	1.002	1.419	1.04595	0.988222
SPBC1709.19c	1.05037	0.856536	1.02486	0.98447	1.1175	1.114	1.0298	1.0303	0.975	1.077	1.00093	0.998656
SPBP35G2.11c	1.12764	1.80724	1.04654	1.16865	1.473	1.642	1.128	1.11692	1.0715	1.435	1.01754	1.06311
cdc45	0.684632	0.569099	0.974289	0.950109	0.587	0.98	0.92689	0.960516	0.9865	0.893	1.00593	0.995331
mto1	0.763871	0.856593	1.01628		1.051	1.081	0.947239		0.9415		0.992209
pdi2	1.07545	1.26331	0.993428	1.02735	0.955	1.209	1.00646	1.01958	0.9935	1.278	0.990254	1.01399
sla1	0.781187	0.267007	0.958184	0.80943	0.5095	0.377	0.925159	0.89757	0.9565	0.655	0.967251	0.99644
SPCC622.01c	1.1537	1.65207	1.04138	0.96591	1.085	1.324	1.02298	0.985307	1.0255	1.051	0.989157	1.00013
sec20	1.06629	1.39471	1.01567	1.09649	1.511	0.981	1.13852	1.01102	1.0605	0.943	0.969002	1.02592
sfi1	0.796538	0.702422	0.959079	0.963158	0.809	1.118	0.945227	1.02672	0.9535	0.834	1.03303	1.0673
SPAC630.06c						0.813				1.175
bdp1	0.735224	0.655225	0.993353	1.04843	0.7965	1.177	0.956587	1.0258	0.8945	0.837	0.982744	0.978189
sft1	1.30089	1.24824	1.0444	0.985246	1.1985	1.511	1.03749	0.94827	1.059	1.054	1.02599	1.00219
zuo1	0.898331	0.730664	0.90824	0.648936	0.7595	0.305	0.947767	0.874234	0.9485	0.74	0.967558	0.972949
kap109	0.957633	0.94085	0.986359	1.04496	1.224	1.027	1.05229	1.05592	1.0045	1.243	1.00429	1.00983
mei4	1.32238	1.04134	1.01835	0.991468	0.9765	0.527	0.989114	0.939882	1.057	0.914	1.0312	0.959293
eri1	0.968		1.00123						0.95		1.01085
pnc1	1.76013	1.23521	0.948829		2.0425	2.549	1.07454	1.12337	1.269	1.355	1.0142	1.08026
nop10	0.940781	0.514493	1.05235	0.911423	0.642	0.449	1.08983	0.964898	1.0305	0.812	0.981981	0.979467
sgf11	1.033								1.006		0.99782
bem46	0.863994	0.703125	1.01749	0.938492	0.8495	0.755	0.992027	0.961826	0.95	0.971	0.980664	0.991473
SPBC24C6.10c	0.637		0.963418		0.955	1.067	0.984885	0.949953	0.9695	1	1.03623	0.992278
rtr1	1.0277	1.0487	1.0288	1.11194	1.3535	1.281	1.12065	0.986154	1.0015	1.077	1.02062	1.00342
cwf25	1.13792	1.18765	1.06567	1.07145	1.205	0.962	1.03714	0.978803	1.1005	0.861	0.999681	0.984572
SPAC630.07c	1.7046	3.32022	1.04063	1.12485	1.3745	1.714	0.947753	1.01936	1.1695	1.17	1.01605	1.01455
tor1	0.929798	1.3613	0.938524	0.920362	1.1185	1.336	0.952622	1.01711	0.9915	1.024	0.989952	1.01463
tor2	0.877534	0.802123	0.9301	0.871222	0.8555	1.082	0.977817	1.02884	0.957	1.053	0.981212	1.00579
SPBC14F5.01	0.956685	0.636364	1.10016	1.05874	0.764	1.13	0.985501	0.980705	0.954	0.868	0.974064	1.00848
SPBC14F5.02	0.960806	1.01017	1.01617	0.862545	0.8995	1.003	0.963458	0.962368	0.996	1.091	1.01221	1.02698
cgs1	3.98192	6.64308	0.96284	1.03506	7.0795	2.78	1.07693	1.07249	2.0055	1.698	0.98751	1.04681
swc2	0.728391	0.461024	0.975059	0.998637	0.919	1.094	0.948481	0.984244	1.0335	0.719	0.998455	0.95902
rli1	0.926417	0.341444	0.983028	0.797285	0.7405	0.481	0.995812	0.970399	1.0085	0.763	0.989742	0.983782
dus3	0.538303	0.308524	0.944043	0.903319	0.643	0.804	0.963727	0.968879	0.9515	0.836	0.997586	1.02944
SPCC126.11c	0.958129	0.713978	1.01316	0.85518	0.622	0.772	0.998867	1.00057	0.95	0.903	0.999846	1.02124
doa10	0.885042	0.98594	0.949268	0.96337	0.971	1.113	1.03022	1.04707	0.9715	1.099	0.987905	0.958908
SPCC417.09c	0.868965	0.677003	1.0133	1.08028	0.655	1.233	0.968544		0.9015	0.759	0.980008
fet4	0.831503	0.519079	0.982613	1.2147	1.008	0.729	1.0465	1.0058	0.945	0.637	1.00668	0.966485
SPBC27.01c	0.960163	1.32648	1.00763	0.872645	0.6665	0.651	0.980526	1.00267	0.9635	0.966	0.993135	1.02262
SPAP27G11.14c	0.763215	0.631858	1.03058	0.966708	0.7515	1.101	0.979426	1.0393	0.954	1.022	0.995267	1.03875
SPCC622.03c	1.10525		0.919279	1.11181	1.545	1.469	1.00605	0.849028	1.192	1.199	0.975793	0.844738
rgf3	0.810804	0.709265	0.967822	0.935412	1.1735	0.754	0.939203	1.01712	1.0005	0.885	0.97836	1.01223
SPBC17D1.01	0.785588	0.834425	1.05097	1.13534	0.9525	0.957	1.13812	1.01644	0.998	0.867	1.00773	1.04855
SPNCRNA.100	0.714		0.934476			1.376		0.93213	0.93		0.999988	0.810646
thi4	1.19813	1.25335	1.02609	1.01047	0.7955	1.146	0.918836	1.03308	0.972	0.913	0.986131	1.00476
SPBC146.06c	0.896		1.06139		3.0255	1.107	1.0927	0.990702	0.961	0.97	1.01574	1.01159
sfc9	0.896244	0.895134	0.967819	0.940094	0.8915	0.978	0.940304	1.00039	0.9445	1.021	0.967484	1.00304
dph2	0.726512	0.345663	0.983811	0.923578	0.575	0.804	0.846118	0.960812	0.939	0.763	1.02191	0.98373
SPNCRNA.101	0.859		1.03428			0.786		1.01747	1.041	1.08	1.00268	1.01635
SPNCRNA.102	1.022		1.05161			0.733		0.965436	0.972	1.094	1.0852	0.861061
acr1	0.830811	0.618083	1.01221	0.883797	0.78	1.04	0.998897	1.04099	1.0075	1.02	1.00311	1.03279
SPNCRNA.104	0.961								0.884		0.998976
SPBC17D1.05	0.710393	0.388179	0.97638	0.833601	0.579	0.466	0.990109	0.995047	0.938	0.672	0.994028	1.05634
erg25	0.899939	0.841065	0.983065	1.00921	0.6755	0.693	1.01987	0.971632	0.985	0.75	0.984989	1.0099
dbp3	0.320311	0.170844	0.810068	0.764891	0.293	0.343	0.820241	0.919707	0.913	0.574	0.974529	0.926971
ppi1	1.09814	0.857143	1.01344	0.841125	1.043	1.061	1.0647	1.00608	1.0065	1.401	0.974904	1.00191
SPNCRNA.105	1.014		0.987429						0.914		1.02303
ssm4	0.948937	1.12283	0.920204	1.19973	1.082	0.676	0.9428	0.994366	1.0165	0.801	0.90916	0.745985
tos1	0.712505	0.33741	1.03428	1.16354	0.552	0.597	1.05653	1.0442	0.852	0.37	1.00681	1.05511
SPNCRNA.107	0.964								0.948		1.04342
tos2	0.618773	0.380521	1.00474	1.12999	0.5415	0.646	1.06765	1.09244	0.881	0.415	1.01288	1.07106
tos3	0.620353	0.291833	1.00364	1.18418	0.7095	0.7	1.00624	1.04517	0.874	0.322	1.01224	1.0318
ncrna.109	0.901		1.03148					1.00104	0.874		1.06561	0.861578
ssl1	1.16655	1.44096	1.00853	0.862268	1.9345	1.341	1.0181	1.03739	1.0425	1.047	1.01229	0.986129
SPBC1778.03c	1.27528	1.41297	0.968839	0.971462	1.1455	1.658	0.894522	1.01194	1.075	1.405	0.995466	1.0042
mpf1	1.19474		0.941561	1.03879	1.0665	0.888	0.994623	0.893866	1.0075	1	0.952577	0.931512
gpi3	0.920892	0.581848	0.978442	0.915578	0.734	0.904	0.943322	0.987543	0.996	0.895	1.00409	0.975458
dcp1	1.023	0.974359	1.01191		1.3905	0.858	1.05255	0.98531	1.047	1.012	1.0126	1.01397
ftp105	0.8916	0.907143	1.02405	1.03125	0.735	1.072	0.929791	0.97378	0.9525	0.983	1.01023	0.999294
cox12	1.10354	1.02746	1.03791	1.01156	0.967	1.024	1.06711	0.970738	0.981	1.286	0.979666	0.974351
ufe1	1.00774	1.03892	1.02592	0.984363	1.1315	1.361	1.04278	1.04567	0.9945	1.026	1.01091	1.01529
vrs2	0.798768	0.759087	1.00627	1.1155	0.5725	1.034	0.951812	0.968533	0.922	0.864	0.991766	1.00369
suc1	0.877062	0.989631	1.00044	0.964856	0.8745	0.629	1.01002	0.973478	0.876	0.872	0.98264	1.0195
SPBC13G1.14c	1.18689	1.15704	1.0552	1.01367	1.0135	1.344	0.992358	0.993365	1.045	1.178	1.04199	1.01217
SPAC186.05c	1.02163		0.899229	1.12458	1.293	0.923	0.905853	0.920641	0.8985	0.959	0.977011	0.900486
SPBC18E5.13	1.21927	1.45828	1.0534	1.05564	1.1255	1.01	1.02129	0.984779	1.0565	1.116	0.996251	0.991219
hem3	0.791126	0.279709	1.03438	0.947181	0.584	0.416	0.993439	0.960461	0.964	0.668	0.986413	1.00026
SPCC794.03	2.30997		0.941954	1.03012	2.299	1.161	1.04356	0.899285	0.867	1.052	1.07309	0.87537
sec39	0.88519	0.807464	1.06059	0.965512	0.923	1.447	1.03097	1.03147	0.961	1.173	0.956153	0.974537
SPCC794.06	1.03229	1.72868	0.97799		0.9295	0.834	1.00994	1.0385	0.972	0.835	0.977738	0.97112
SPAC806.05	1.0953	1.42199	1.0156	0.965875	0.9315	1.023	0.965974	0.982168	1.162	1.073	0.996097	1.01374
tsf1	1.16495	1.12676	1.04713	1.13064	1.0315	1.212	1.05616	1.03487	1.026	1.145	1.00463	1.04779
ght1	1.18992		0.99384	1.10844	1.268	0.891	1.0505	0.974641	0.9865	0.649	1.00059	0.949497
lat1	1.0612	1.34802	0.97648	0.965341	0.898	0.636	1.03175	0.989877	0.965	1.011	1.00107	0.978196
SPCC794.08	1.45632	2.46477	0.955808	0.920651	2.192	1.164	1.08241	1.01668	1.0915	1.21	0.97951	1.01207
ght2	2.21401	1.61825	1.00698	1.11578	1.355	1.141	1.09606	1.07392	1.7715	0.939	1.03868	0.984022
ght3	1.25165	1.34109	0.917641	0.974786	3.3955	1	0.926691	1.01082	1.009	0.929	0.987256	0.981361
apn2	1.11777	1.2017	0.969469	1.04211	1.6195	1.05	0.974075	0.910865	1.01	1.44	0.960606	0.979539
ght4	1.29045	1.24607	0.948979	1.04812	2.288	1.071	1.03418	0.974745	0.9885	0.832	0.97004	0.901847
ght5	0.959932	0.667668	0.973415	0.972462	0.477	0.52	1.03143	1.11013	0.7795	1.003	1.01027	0.994023
mmd1	0.816467	0.393059	0.86738	0.882255	0.342	0.35	0.875475	0.923573	0.9275	0.583	0.968162	0.957612
SPBC3D6.12	0.574113	0.407532	0.947754	0.844042	0.5535	0.637	0.921464	0.971144	0.891	0.74	0.996821	1.00414
SPAC30C2.03	1.09536	1.14332	1.05277	0.993442	1.3785	1.247	1.038	1.00184	1.0195	0.923	0.990742	1.01572
SPAC4G9.12	1.24302	1.60816	0.974765	0.958028	1.178	0.872	0.963098	0.957389	0.978	1.158	0.998789	0.971414
SPAC30C2.04	0.975851	0.347377	0.943273	0.789007	0.704	0.492	0.958265	0.964216	0.9735	1.006	0.953142	1.00934
SPAC11D3.18c	1.20307		0.961851	1.06934	1.232	1.578	1.05845	0.989408	1.077	0.815	1.00726	0.946666
SPAC4G9.14	1.14152	1.30189	0.970732	0.970206	0.8715	0.881	0.925599	0.890936	0.9945	1.004	1.007	0.908147
SPBC3D6.16	4.431		1.0876			0.733		0.880874	2.058	0.845	0.989037	0.815036
sap49	1.25872	1.22589	1.01565	0.98829	2.9155	1.402	1.08706	0.982167	1.0885	1.195	1.00337	1.00557
SPAC4G9.15	1.1178	1.22222	0.976795	0.884731	0.9185		0.978467		1.0525		0.972223
SPAC30C2.07	0.840301	0.857782	1.01465	0.994015	0.865	1.119	0.964506	1.03949	1.002	1.117	0.986506	1.02471
SPAC30C2.08	0.994945	1.27345	1.0021	1.01125	1.5455	1.354	1.02916	0.996245	1.003	1.301	0.993694	1.03273
SPAC4G9.19	1.37818	2.35528	1.0834	1.25676	1.6485	1.205	1.12197	0.973091	1.198	0.975	1.03848	0.946306
SPBC17G9.02c	0.995648	0.875126	1.01174	0.947188	0.8085	0.978	0.960978	1.02551	1.003	0.938	0.972334	1.04435
rpl1601	1.06449	0.945946	0.932527	0.74843	0.8555	0.531	1.06849	0.991256	1.0045	1.008	0.999655	1.00273
rpl1101	0.942498	0.577306	0.963081	0.666353	0.848	0.495	1.11879	1.01716	0.9595	1.081	0.978173	0.989789
ssc1	1.09848	0.885556	0.987197	0.935426	2.098	1.778	1.06482	0.984663	0.953	1.185	0.964621	0.982052
rpl1102	0.943118	0.623499	0.983851	0.756059	0.678	0.43	1.11761	1.01177	0.9695	1.028	0.978658	0.992945
cwf21	1.34698	1.49118	1.0317	1.08051	1.229	1.126	1.04803	0.984327	1.075	1.026	1.01241	0.956882
SPBC13G1.15c	0.833643		0.966716	1.11313	0.7575	0.487	1.0593	0.994159	0.95	0.805	1.00681	0.971466
mag2	1.44101		0.966618	1.03508	0.9955	2.483	1.01861	1.08748	1.107	1.302	1.016	0.984065
SPCC794.10	1.09031	1.43137	1.04704	1.09819	1.4235	1.042	1.12775	1.01087	1.071	1.013	1.02854	1.0568
SPAC24B11.14	1.06651		1.0577	1.20866	0.7855	0.624	1.07886	1.04391	0.996	0.851	1.01924	1.04747
SPBC23G7.14	1.28971	1.77696	1.03108	1.13435	1.68	2.256	1.15692	1.0814	1.182	1.621	1.00594	1.04627
SPCC553.12c	0.80126	0.507889	0.980989	1.02249	0.744	0.756	1.01136	1.01197	0.96	0.84	1.01789	1.0395
SPAC7D4.12c	1.01895	1.14649	1.0387	1.08616	1.1865	1.192	1.03603	1.00516	0.9715	1.027	1.00487	1.01776
ctr6	1.35673	2.05486	1.00245	1.00931	0.6645	1.117	0.971328	0.956079	1	0.975	0.976725	0.948153
SPCC1529.01	1.14054	0.498477	1.02763	1.11008	0.809	0.764	1.02907	1.01749	0.971	0.509	0.991412	1.0133
SPCC794.15	0.766293	0.490369	1.01434	1.05032	0.6995	0.763	1.04629	0.992704	0.99	0.88	1.00017	1.03678
ucp3	0.84		0.980122			1.039		0.948545	0.961	1.103	0.987622	0.989267
SPAC23D3.13c	0.809226	0.865707	0.98934	1.04548	0.951	1.381	0.969345	1.06681	0.9035	0.934	0.984881	1.01487
krs1	0.870951	0.608696	0.913762	0.709288	0.884	0.433	0.970878	0.958634	0.945	0.835	0.973023	1.03792
SPAC823.02	0.999731	0.832383	1.03827	1.04089	0.779	0.667	1.07721	0.948202	1	1.059	1.01566	1.03614
SPAC823.04	0.633347	0.437059	0.904224	0.838809	0.592	0.599	0.923431	0.952995	0.96	0.674	0.971588	0.947788
SPAC186.07c	1.541		0.970261	1.13675	1.695	0.618	0.91719	0.935993	1.39	0.887	0.962208	0.871081
taf3	0.813386	1.36232	1.08885	1.11061	1.245	1.32	1.10477	1.02119	1.045	0.946	0.986432	1.01085
SPAC823.07	0.960781	1.03546	1.04962	0.98866	0.9805	1.057	1.07411	1.04733	0.99	1.021	1.02689	1.0508
SPAC7D4.13c	0.967664	0.758494	1.03722	1.03895	0.9165	1.522	0.983394	1.03289	1.029	1.032	0.990363	1.03451
SPBC28F2.08c	0.945578	1.23751	0.982376	0.96305	1.6995	1.307	1.03684	1.047	1.0175	1.116	0.999944	1.03845
sap61	0.824294	0.934199	0.975518	0.995546	1.264	0.878	1.05179	1.02158	0.992	0.972	0.983743	1.04606
pyk1						0.365		0.918784		1.057		0.987219
sap62	0.798107	0.648772	1.00853	0.969583	0.8615	1.047	0.953678	0.962373	1.0275	0.882	0.980196	0.985172
SPAC1A6.02	0.775137	0.363753	0.936459		0.6015	0.75	0.955436	0.960987	0.934	0.863	0.981731	1.00471
mad3	1.06475	1.21322	1.0318		1.158	1.411	1.01422	1.00554	0.907	1.146	0.976603	0.980932
rpl13	0.994117	0.872692	0.922124	0.728166	0.8265	0.52	1.04868	0.838516	0.9095	0.887	0.998832	0.957804
rpl14	1.04124	0.772419	0.914477	0.808288	1.218	0.828	1.04775	1.02168	0.9605	1.241	1.00943	0.991015
SPAC1952.17c	1.2324	2.32679	1.07006	1.06801	3.3175	2.13	1.06415	1.0186	1.018	1.113	1.01514	1.00225
rpl15	0.938761	0.561775	0.90089	0.66226	0.866	0.449	1.02049	0.885442	0.9985	1.002	0.985812	0.983476
SPAC1296.01c	0.936265	0.934509	1.00972	0.848741	1.2685	1.294	1.00864	0.996574	1.036	1.088	1.0044	1.01527
map4	0.89884	1.05482	0.924622	1.1002	0.8775	1.076	1.01657	1.00182	0.9655	0.775	1.00919	0.875113
ppp1	0.65085	0.303528	0.944657	0.859348	0.5195	0.404	0.965805	0.945817	0.9595	0.668	0.99886	0.995592
SPAC23C11.01	0.979999		1.01815		0.83	0.712	0.947503	0.905963	1.02	0.853	1.04474	0.926155
rpl1702	0.971626	0.598695	0.95119	0.702312	0.7025	0.447	1.07775	0.946901	0.9825	1.028	0.970947	0.981056
SPAC1A6.07	1.67082	2.38602	1.01438	1.02352	1.9225	1.012	1.0811	1.02345	1.209	1.017	1.00485	1.07704
SPAC23C11.03	0.780983	0.529825	0.983097	0.899621	0.6545	0.651	0.948708	0.955563	0.965	0.772	1.0097	0.978178
emc4	1.01088	1.06169	1.03026	0.99425	0.8745	0.998	1.03305	0.976937	0.9875	0.977	1.01509	1.04838
rpl3801	1.06099	0.68254	1.02116	0.842788	0.742	0.543	1.12448	0.980763	0.951	1.058	0.990153	1.03189
rpl3802	1.0311	0.646809	0.998982	0.567584	0.707	0.469	1.11022	0.919662	0.9625	0.911	1.01273	1.02167
SPAC23C11.07	1.51711	2.00882	0.919514	1.03418	1.543	0.925	0.950063	0.833256	1.0065	0.88	0.976937	0.880564
ala1	0.797741	0.525381	0.954931	0.92777	0.8545	0.666	0.989453	1.05958	0.9065	0.984	0.961424	1.03815
aah2	0.943296	0.823638	0.977902	1.07775	0.979	1.768	0.949127	0.935384	1.001	1.001	1.01088	1.01939
SPBC21B10.02	1.22573	1.4813	1.0301		1.211	1.372	1.0791	0.980683	1.0645	1.199	1.00432	1.0388
nup85	0.861222	0.827645	0.9814	1.04786	1.002	0.987	0.971283	1.04581	0.9515	0.947	0.975919	1.03569
SPBC21B10.07	0.90101	0.642138	1.01051	0.915292	1.1465	0.72	1.10289	1.02733	1.108	0.965	0.983875	1.02082
SPBC17D1.03c	0.866196	0.564906	1.01399	0.875323	0.7295	0.809	0.9782	0.912279	0.9515	0.881	1.00435	0.998576
SPAC823.11	0.994643	1.15646	0.993422	0.850746	0.4295	0.636	0.974924	0.987857	1.021	0.959	0.997222	1.02892
pgr1	0.998646	0.981032	1.00165	0.95828	1.067	0.799	0.997176	0.989435	1.0075	1.326	0.9636	1.01966
vps11	1.12648	1.63547	0.99837	0.910821	1.506	1.715	0.973453	1.05065	1.071	1.341	0.988617	1.04876
rec10	1.19338	0.853601	0.960614	0.989138	1.12	0.891	0.984897	0.98	1.0345	1.051	0.983882	1.05256
rcd1	0.868968	0.963449	1.05833	1.04859	0.8735	0.848	1.02018	0.986046	0.9845	0.904	1.02002	1.00436
SPBC21B10.09	0.830763	0.707792	1.00314	0.859953	1.093	1.238	0.949197	0.99483	0.9995	1.099	1.02435	1.01967
rec11	0.910812		0.932771		1.122		0.945423		0.9285		1.01099
ptf1	1.07258	1.09838	1.0257	0.881172	0.8115	0.72	0.93902	0.825082	0.994	1.108	0.989353	0.980172
SPAC17A5.05c	0.786703	0.925809	0.983708	1.00271	0.9955	1.12	0.973776	0.979814	0.9435	0.839	1.01609	1.00956
ura5	0.915583	0.528979	0.973176	0.856348	0.6885	0.5	1.00062	0.943051	0.9835	0.837	0.976749	0.988344
rpa12	0.758033	0.414013	1.03633	0.808536	0.614	0.514	0.954002	0.974522	0.9595	0.646	1.00405	0.989132
tdh1	0.851797		0.905609		1.054		0.963769		0.936		1.01587
SPAC18B11.03c	0.932918	0.570819	1.03803	1.06567	0.8145	1.173	0.930784	0.953558	0.9455	0.877	1.00903	0.949656
SPAC24C9.02c	0.961005	0.722967	1.01257	1.00436	0.972	0.944	1.06859	1.01172	0.984	1.093	0.994561	0.999791
atg17	1.09046	1.53788	1.03005	1.02945	1.3745	2.327	1.12068	1.07328	1.0505	1.359	0.985961	1.02287
SPAC20G4.08	1.07516	1.25517	0.98754	1.01625	1.382	1.583	1.03324	1.03513	1.032	1.243	0.964394	0.97396
aap1	0.865					0.747		1.01167	0.957	0.98	0.991982	1.00764
SPAC4F10.04	1.06317	1.05846	1.04173	1.02065	0.9895	0.942	0.992371	0.977258	0.9795	0.973	0.98298	1.01913
alg6	0.819492	0.844335	0.978698	1.05372	0.808	1.077	1.02955	1.03302	0.9965	0.906	1.0134	0.979647
SPAC4F10.06	0.622558	0.329609	0.900368	0.820391	0.606	0.587	0.925668	0.94746	0.98	0.728	0.976113	1.04563
ubp15	1.48849	2.24937	0.959288	0.987581	2.319	2.226	1.06456	1.04027	1.119	1.901	0.981161	1.01125
SPBC365.04c	0.7286	0.702938	0.966393	0.940854	0.6	0.558	0.976281	0.976216	0.987	0.776	1.00303	0.98641
mug126	0.897276	0.634457	0.939161	0.977543	0.8675	0.798	1.01916	0.98172	0.95	0.865	1.02408	1.00066
atg5	1.17456	1.30867	0.991859	0.999297	1.3055	1.357	0.915182	0.878501	1.031	1.031	0.966151	0.931528
alg12	1.10629	1.37489	1.08829		1.027	1.065	1.06265	0.97536	1.031	1.055	1.03989	1.00508
mug146	1.10843	1.20774	0.892044		1.3185	1.365	0.95221	0.919446	1.0645	0.84	0.991862	0.935752
tif512	1.06761	0.786253	0.980385	0.761646	0.914	0.626	1.10123	0.971557	0.9905	1.07	0.978241	0.980035
SPCC18B5.02c	2.81168	5.82143	1.02974	1.06006	2.2685	1.708	0.996752	0.998563	1.3985	5.624	0.989607	1.04932
sdh3	1.06079	0.677126	1.05794	1.0207	1.322	0.89	1.10922	1.02064	0.9995	1.059	1.01198	0.964724
pop7	1.13867				0.6415	1.02		1.01114	1.0275	0.797
fta5	0.579222		0.953225	1.07057	0.6355	0.61	0.989211	0.991995	0.7975	0.952	0.974717	0.914862
snu66	0.841189	0.972588	0.959053	0.998251	1.0015	1.014	0.97658	0.973432	1.0245	1.038	1.0049	0.942994
SPAC1F8.08	0.989933	0.942326	0.962042	1.05273	1.054	0.825	0.993932	0.965298	1.001	0.815	1.00317	0.887139
pcf1	0.933642	0.726599	0.971717	1.00429	1.102	1.124	1.06262	0.993985	0.917	0.799	1.00699	0.962823
fta1	0.924085	1.0504	1.04038	1.0222	0.812	1.12	1.00261	1.07507	0.993	0.96	0.979541	1.10697
SPAC4F10.17	1.06548	2.47737	0.938015	1.13223	1.6085	3.184	0.977331	1.17908	0.967	0.989	0.994258	0.956105
nup37	0.972934	0.991826	0.993787	1.00104	1.205	0.872	0.98416	0.997631	1.0325	1.001	1.0079	1.00401
pmr1	0.883723	0.683347	0.950501		1.504	0.823	1.01054	0.991902	0.9505	0.869	0.984467	1.04225
rna1	0.945374	0.780598	0.980894	0.960785	0.855	0.608	0.971478	0.956906	0.985	0.829	0.982262	1.00626
hhp1	0.977419	0.939597	1.0194	0.999271	0.912	0.677	1.0404	0.976279	1.0125	0.998	0.982883	1.01182
hhp2	1.14336	1.64506	0.985004	1.00256	1.381	1.203	1.01301	0.999218	1.049	1.502	0.991785	1.00746
npl4	1.22608	1.7993	1.00735	1.02597	1.6865	1.684	1.02579	1.09232	1.099	1.346	1.00487	1.08889
cwf10	0.808802	0.734434	0.975681	0.868641	0.866	0.968	0.965042	1.00788	0.9835	1.06	1.01142	1.01569
mug35	3.66157	9.77391	1.03151	1.07781	14.485	7.358	1.15872	1.2054	1.3415	2.591	0.966304	1.07798
SPAC10F6.13c	1.35791	3.04249	0.931174	0.945599	1.5135	1.294	0.939974	1.04876	0.985	1.737	0.989268	0.982317
rpl2801	1.0353	0.707012	0.997004	0.82683	0.783	0.484	1.069	0.985432	0.9665	0.894	0.969898	0.961736
ccr4	0.889929	0.686482	0.955439	0.988463	1.0875	0.662	0.988014	0.924312	1.158	0.994	1.04946	1.03303
mrpl3	0.817753	0.59319	1.00435	0.975305	0.842	0.856	0.996742	0.996974	1.0015	0.952	1.00388	1.02399
SPBC887.09c	0.851282	0.725975	0.965262	1.01677	1.027	1.093	1.01307	1.05692	1.015	1.002	1.02326	1.01029
SPAC227.11c	0.995224	0.994273	1.03186	0.995102	0.9825	1.321	1.01286	1.04491	1.0255	1.261	0.994857	1.01894
SPCC18.05c	0.605751	0.348795	0.895675	0.830823	0.5315	0.514	0.886505	0.882297	0.915	0.702	0.943802	0.935025
SPBC4B4.12c	1.06827	0.92757	1.01817	1.10868	0.8105	0.654	1.02373	0.920712	0.9885	0.906	1.01174	0.958365
srx1	19.0421	36.5238	1.22929	1.20442	6.7775	1.736	1.19431	1.12739	4.62	10.563	1.0989	1.18557
fas1	0.795353	0.5125	0.889687	0.851895	0.9865	0.469	1.06991	1.05703	0.9145	0.856	0.998026	0.997651
rpa43	0.888826	0.515658	0.976019	0.723338	0.47	0.389	1.16359	1.03895	0.983	0.716	0.99291	1.08238
SPBP19A11.07c	1.27085	1.3543	1.04744	1.12937	1.167	1.922	0.994729	1.01699	1.0085	1.063	0.999079	0.995067
rnp24	0.61		0.907331			0.69		0.94323	0.916	0.763	0.97867	0.940413
rps2801	1.01443	0.617907	1.02305	0.697379	0.6555	0.434	1.11435	0.99361	0.935	0.874	1.0133	1.01239
rps2802	0.912907	0.522988	1.05991	0.979144	0.5965	0.435	1.18592	0.931803	0.9715	0.94	0.998229	1.03406
rpa49	0.701898	0.318841	0.958349	0.848775	0.47	0.462	0.920529	0.902434	0.93	0.711	0.995035	0.951178
mug70	0.736501	0.451327	0.974485	0.948568	0.7275	1.124	0.952669	0.98341	0.959	1.09	0.973246	0.984213
SPAC10F6.14c	1.0045	1.05382	1.01131	0.974565	0.9785	1.448	1.02416	1.03698	1.0355	1.185	1.02652	1.02295
scp1	1.04536	1.30817	1.01819	0.956511	1.096	0.927	1.02444	1.02781	0.915	0.959	0.976802	1.01989
SPBC365.07c	1.06365		1.01433		0.954	1.13	1.02108	1.09624	1.04	0.907	0.992904	1.05898
cmb1	1.83315	3.90971	1.00286	0.995468	1.836	2.526	1.06703	1.06659	1.217	2.114	1.0006	1.08902
caf1	0.960458	1.03313	0.98657	1.06479	1.328	0.927	1.07488		1.094	1.11	0.971602
gep4	0.975731	0.669683	1.006	1.05578	1.153	1.156	0.974848	1.01651	1.0235	0.865	1.01023	0.887381
nse3	0.844059	0.789474	1.00765	1.00281	0.9085	0.996	1.04828	1.00164	1.0045	0.959	1.00175	0.992521
wis2	1.88799	1.91124	0.961844	0.917773	5.8825	3.434	1.00259	1.01657	1.086	1.719	0.955166	0.963363
rgf1	0.772615	0.838652	1.00233	1.0333	0.9875	0.896	1.05023	1.0063	1.009	0.806	0.983584	1.02379
rum1	0.941929	0.867416	1.0573	1.10675	0.955	0.969	1.07788	1.00635	1.049	0.968	1.01237	0.974432
mrpl37	0.878416	1.0508	1.01296	1.03437	0.865	0.916	0.977337	0.963414	0.9375	0.866	0.993882	0.983392
bud6	1.02606	1.53311	0.970217	0.968771	0.9345	1.272	0.949056	1.01843	0.951	1.122	0.999527	0.97596
SPAC17A5.09c	1.08176	1.89041	0.998972	1.00225	3.046	1.363	1.12275	1.04388	1.054	1.111	1.00421	1.04565
rqh1	0.788509	0.883634	0.966893	1.05431	1.0635	0.901	0.959878	0.990577	0.9365	0.996	0.973492	0.995892
SPCC18B5.05c	1.04291	1.13889	1.02032	1.05902	1.403	1.233	0.988941	1.00678	0.9665	0.849	0.990254	0.993883
SPAC24C9.06c	1.06294	0.742154	1.00501	0.940371	1.704	1.177	1.10613	1.00751	1.0115	1.392	0.971322	1.01155
ely5	1.14865	1.36484	1.04043	1.1063	0.82	1.013	0.991237	0.932035	1.028	1.015	0.998956	0.953495
nup120	0.923518	1.00721	0.974355	0.961901	0.852	1.187	0.970068	1.03409	0.952	1.143	0.996848	1.03371
SPBC21C3.10c	0.933792		0.98219		0.992	1.292	1.02078	1.08768	0.9965		1.02298	1.02221
SPBC365.08c	1.16154	1.51376	1.03142	1.01558	0.994	1.469	0.993546	0.999221	1.043	1.175	0.98674	0.970429
isu1	2.44966	5.89736	1.03335	1.11751	2.137	1.087	1.09393	1.0228	1.0785	1.829	0.980583	0.991178
SPCC645.10	1.00305	1.21624	0.99219	1.01582	0.8975	1.032	0.964598	1.01371	1.0035	0.966	0.99452	1.02244
rpl802	0.913754	0.522321	0.907475	0.605953	0.815	0.426	1.00598	0.907912	0.9485	1.027	0.97411	0.976568
SPCC645.13	1.082	1.48362	0.990424	1.05538	1.475	1.175	1.03491	1.038	1.029	0.977	0.976289	1.02051
rpl35a	0.998976	0.749398	0.953561	0.675036	0.6645	0.387	1.08522	0.975942	0.9695	0.882	0.980305	1.00589
cid2	1.12749	1.57649	1.0791	1.08122	1.2895	1.351	1.06734	0.967548	0.973	1.119	1.01179	0.992273
ccc2	1.55312	3.01707	1.01487	1.03432	1.877	0.923	1.14119	1.05019	1.027	1.198	1.00097	0.970439
SPAC977.13c	3.27539	7.09524	1.00181	1.09151	4.795	2.862	1.07332	0.928155	1.7305	1.549	1.03131	0.924721
vps71	1.11091	0.860346	1.04766	1.01605	0.9575	1.029	1.06937	1.09462	1.1215	1.05	1.03536	1.04572
SPAPJ696.02	0.918		1.04428						0.892		1.05702
SPBC29A3.06	0.611896	0.36214	0.972006	0.907708	0.5055	0.611	0.92198	0.982046	0.923	0.674	1.00173	0.994399
SPBP8B7.05c	1.10533	1.70676	1.01933	0.993891	0.9535	2.749	0.992472	1.12328	1.1405	1.218	0.983562	0.996378
pof4	0.630552	0.488294	0.98792	1.11165	0.792	0.829	1.04971	0.990431	0.904	0.733	1.02621	1.00144
SPAC18B11.08c	1.13213	1.11374	1.05502	0.981101	0.858	0.719	1.04433	0.926382	0.978	0.948	1.00162	1.00455
rep1	1.92697		0.968298		1.259	0.767	1.04018		1.3295		0.930903
ryh1	1.0098	1.18163	0.986223	1.0011	1.0695	0.811	1.01366	0.97546	0.983	0.967	0.991481	0.983161
SPCC5E4.05c	1.0787	1.11715	0.993113	0.848403	1.497	1.467	1.02258	1.00376	0.98	0.995	1.00917	1.00249
rpl1201	0.887557	0.626831	0.942737	0.714668	0.747	0.406	1.10349	0.994562	0.9635	0.949	0.983146	1.01589
dsc2	0.915883	0.84623	1.01856	1.03037	0.9415	0.97	0.932136	0.99218	0.965	1.179	0.99659	1.01565
elf1	0.572988	0.358087	0.942595	0.837337	0.3815	0.44	0.91321	1.05638	0.9375	0.754	0.995941	1.0205
rhp23	1.11252	0.686722	0.954256	0.826777	0.848	0.758	0.954257	0.991803	1.045	0.956	0.974238	0.943274
SPBC4B4.01c	1.12589	1.03078	0.981606	0.960268	0.8545	1.017	0.970181	0.96051	1.043	1.137	0.99951	0.983205
snoZ30	0.992		1.03968			0.571		1.01724	0.902	1.329	1.02162	0.978484
rhp26	1.00834	1.1581	0.976352	1.03313	1.191	0.963	0.968312	0.996812	1.047	0.792	1.01403	0.944153
SPAC4D7.04c	0.783305	0.56	1.03258	0.945489	0.7155	0.669	1.06184	0.950413	1.013	0.894	1.00111	1.0327
SPAC14C4.07	1.33421	1.46981	1.01807		1.5365	1.997	1.01857	1.06462	1.044	1.433	0.981702	1.03281
rad15	0.969683	1.07268	1.00998		1.351	1.216	1.0084	1.02024	0.978	0.916	0.999423	0.951321
spc34	1.20305	1.27524	1.02261	1.02223	1.101	1.636	0.960283	0.978323	1.103	1.12	0.997372	0.990834
SPCC584.11c	0.871981	0.594388	0.972904	0.966416	0.521	0.509	0.945719	0.961558	0.974	0.928	0.983498	1.00962
pmm1	1.026					0.472		0.869697	1.007	1.196	0.989881	0.960614
SPCC330.03c	1.486		0.92908			3.57		1.26206	0.844	1.744	1.00326	0.967957
SPBC215.11c	3.71355	12.1762	1.01121	1.08847	3.6345	6.249	1.02375	1.14677	1.474	6.694	0.934391	1.08936
mrpl32	1.06381	1.1115	1.05541	0.948569	0.8205	1.022	1.04792	1.03323	0.996	1.095	1.02183	1.02836
SPBCPT2R1.01c						1.257		0.983348		1.02		1.07616
SPBC1105.13c	3.80737	5.71651	0.944075	0.929674	11.288	3.382	0.949572	0.92319	1.221	2.267	1.0036	0.932332
cts1	0.735054	0.351921	0.971076	0.926798	0.5895	0.403	1.04326	0.98661	0.951	0.643	0.970688	1.06705
raf2	1.01068	1.25576	1.0825	1.03648	1.2115	0.988	1.02449	1.08697	1.0325	0.789	1.01069	1.05036
upf2	0.871345	0.808394	1.03463		0.824	1.067	0.96637	1.01679	1.027	0.921	0.987533	1.01218
SPAC1486.03c	1.05655	1.00686	1.00555	0.948655	1.2985	1.279	1.0379	1.0767	0.9465	0.985	1.00117	0.979524
sno12	0.924		1.06562			0.503		1.07714	0.842	0.608	1.0437	0.993906
SPAC227.01c	0.763688	0.710987	0.984473	1.00943	1.0235	0.907	1.02628	0.985916	0.9745	0.926	0.994421	0.931067
SPAC14C4.11	0.732632	0.456621	0.985608	0.956876	0.7035	0.729	1.02156	1.0139	0.995	0.956	0.995345	0.981972
sno16	1.363		0.907805			0.794		1.05975	0.924	1.003	0.987645	1.00365
sno20	1.177					0.536		1.02587	0.901	0.653	1.05065	1.03752
SPCC965.11c	0.890814	1.15385	0.925862	0.984928	1.2965	1.352	0.990381	0.991388	1.0145	0.922	1.00151	0.998964
nca2	1.31192	1.46539	1.01496	1.1234	0.999	1.788	0.973031	1.12144	1.068	1.308	1.01351	1.04591
snR3	0.961		1.02079			0.637		1.02992	0.833	0.62	0.965225	1.02757
SPCC1494.08c	1.90655	2.26612	1.0506	0.965658	1.9625	1.266	0.9805	0.994026	1.3485	1.296	1.00395	1.01281
snR10	0.831							0.910421	0.949		1.01716	0.850812
dad3	0.974224	0.990775	0.966938		1.437		0.988648		0.9675		1.01242
rnc1	0.953014	0.742802	0.960351	0.98929	1.0845	0.457	1.04006	0.978632	0.966	0.746	0.983962	0.97724
csk1	1.0106	0.699422	1.0164	0.997113	0.8855	1.231	0.997406	0.963807	1.002	0.897	1.00374	0.990187
alm1	0.971135	0.989827	0.985426	1.01576	0.9075	1.3	0.989258	1.05468	0.977	0.986	0.981241	0.970437
SPCC1235.04c	1.23865	1.81742	1.03939	1.08052	1.296	1.467	1.01117	0.975549	1.03	0.871	0.984881	0.947877
SPBC9B6.11c	1.0405	0.87103	0.991185	0.918248	1.019	0.941	1.00252	0.987311	0.9885	0.909	0.980267	1.03137
SPAC22G7.11c	1.25847		1.055		0.9115	5.288	1.03941	1.28422	0.999	1.084	1.00427	1.01968
SPBC32F12.12c	1.00743	0.970053	0.973755	0.942205	0.949	0.862	1.01874	0.96398	1.0065	0.987	1.01588	0.952663
SPAC1635.01	1.25998	1.53761	0.956671	0.914522	2.233	2.283	1.01104	1.07946	1.0695	1.726	0.964052	1.04762
snR42	0.883		1.02532			0.864		1.0331	0.881	0.783	1.0458	1.00081
SPAC227.02c	0.792482	0.552408	0.954329	0.943032	0.551	0.552	0.989107	1.02598	0.975	0.804	1.00514	0.97432
SPAC4D7.06c	1.06242	0.962745	0.989956	0.97247	0.837	0.683	0.975991	0.899076	1.0185	0.901	0.999263	0.95344
snR94	0.918					0.511		1.10718	0.917	0.752	1.03203	1.06834
SPCC1494.09c	1.44717	1.99355	0.9883	1.06715	1.492	1.152	0.957219	0.971602	1.1905	1.318	0.994148	1.00205
snR95	1.372		0.958497			1.143		1.0335	0.912	0.863	0.982876	0.96338
SPAC212.04c	1.97487	3.23579	1.03769	1.09569	1.305	1.681	1.03817	1.08492	1.1885	1.169	1.01671	1.0496
snR96	0.857		0.995084			0.636		0.814584	0.861	0.654	1.04224	0.847665
nuc2	1.01007	1.08383	1.03852	1.0521	0.888	1.039	1.03017	1.01653	0.9345	0.918	1.01123	1.01498
cut11	0.837492	0.923579	1.07723	1.12605	0.876	1.065	1.03654	1.02423	0.972	0.923	1.00289	0.991629
fft2	0.885441	0.73029	0.963641	1.04299	0.7745	0.72	0.97977		0.944	0.809	0.982745	0.875401
cut14	0.881871	0.781495	0.987116	0.986052	0.8565	1.362	0.937155	1.03092	0.978	1.013	1.01646	0.990944
apc13	0.723461	0.900924	0.936528	1.09606	1.1295	1.225	0.945355	0.976285	0.9535	1.024	0.965557	0.981357
cut15	0.951321	1.3268	0.990933	1.04804	1.178	1.181	0.996258	1.01531	1.051	1.073	0.989593	1.06002
mat3-m	1.06429		1.0131		1.198	1.29	1.00121	0.875654	0.993	0.816	1.05284	0.909311
bir1	0.718972	0.837768	1.07094	1.09504	0.948	1.336	1.13127	0.967733	1.0275	1.207	0.99116	0.998596
mtg1	0.981649	1.13095	1.06291	1.04818	0.881	1.174	1.07829	1.06242	1.047	0.978	0.979699	1.03737
Tf2-1	1.11456	3.69255	0.999187	1.1273	4.4665	2.546	1.08948	1.03884	0.894	1.285	1.02604	0.959866
Tf2-2	1.05608	2.9974	1.01141	1.17001	3.525	2.746	1.1138	1.04511	0.9095	1.337	1.02033	0.971493
htd2	1.03474		0.96032		1.1195	1.824	0.960529		1.0165		1.04871
misc_rna_1.1.19.rc	0.953671	0.828498	1.00568	0.991711	0.6855	0.861	0.97892	0.98388	1.0245	1.061	1.02896	1.00379
Tf2-5	1.16502	3.25	1.00502	1.169	3.71	2.573	1.10659	1.05325	0.926	1.207	1.03619	0.983166
atg3	1.39801	1.63103	1.13171		1.944	1.295	1.14066	1.02424	1.107	1.126	1.00226	1.01108
Tf2-6	1.15535	3.68074	1.00655	1.16208	3.9395	2.47	1.0944	1.04871	0.9275	1.235	1.02271	0.972474
Tf2-7	1.16088	3.75047	1.01178	1.17534	4.6085	2.411	1.10715	1.03918	0.93	1.177	1.01041	0.990867
Tf2-8	1.09959	3.28374	0.99154	1.10888	4.5895	2.582	1.07514	1.03456	0.908	1.227	1.00369	1.00243
Tf2-9	1.11792	3.20165	0.984588	1.10234	4.1895	2.406	1.08851	1.00388	0.928	1.216	0.998285	0.988973
SPAC29A4.17c	2.3109	3.88036	1.10156	1.2413	2.3735	1.703	1.13531	0.992642	1.42	1.565	1.04132	1.01245
snR98	0.892		0.893733			0.668		1.13457	0.78	0.657	1.01106	1.00473
clc1	1.00244	1.09681	1.0281	0.972816	1.0275	0.937	1.09876	1.03747	0.98	1.197	1.00408	1.04109
snorna.51	0.929		0.999914			0.507		1.07554	0.84	0.615	1.06009	0.96218
snR101	0.953		0.969942			0.736		1.17542	0.909	0.936	0.964952	1.0212
SPAC227.03c	1.33606	1.44273	1.05682	1.10762	2.0255	1.323	1.1047	0.998907	1.1285	0.998	1.01003	0.987848
SPNCRNA.133	2.30441	3.89662	0.92279	0.981422	5.3275	4.88	0.993725	1.0656	1.696	2.482	0.993246	0.997521
SPNCRNA.134	2.61294	4.13208	0.929965	0.946255	4.486	2.704	1.00912	1.12027	1.9955	1.423	0.964451	0.902433
SPBC1348.10c	1.04819	1.01735	0.944362	1.02176	0.7395	0.751	0.968064	1.0306	0.998	1.01	0.999387	0.946621
rhp55	0.940279	1.14807	1.04585	1.01951	0.9925	1.271	0.980955	1.0433	1.0175	0.957	0.994872	1.00904
SPAC4D7.07c	0.941		0.955815		1.1455	1.285	0.960584		1.003	1.157	0.96246
rhp57	1.20586	1.03882	1.06483	1.07718	1.311	1.277	1.07433	1.05893	1.0665	1.077	1.01885	1.06489
SPAC212.05c	1.3296		0.891973	1.04046	1.298	0.878	0.958864	1.02341	1.0655	0.978	0.985771	0.975459
cut20	0.746269	0.612216	0.991911	1.05545	0.8435	1.129	0.986038	0.984717	0.9925	0.915	1.00282	0.97902
rhp41	1.01094	1.15956	1.06849	1.04143	1.197	1.114	1.03988	1.04966	1.0835	0.963	0.989851	1.03935
hhf3	1.06368	0.892007	1.03661	0.979075	1.221	0.43	1.06505	1.03355	0.9985	1.165	0.99566	0.97763
SPCC24B10.03	1.03517	1.01403	0.961726	0.956071	1.2565	1.303	1.00951	1.02353	1.066	1.324	1.03466	0.966558
rhp42	1.30317	1.51576	1.04124	1.08455	1.3575	1.058	1.02287	1.11395	1.055	0.956	0.977927	1.06246
spt3	0.897795	1.23181	0.992376	0.98258	1.042	0.909	0.956007	1.01441	1.0225	0.999	0.992036	0.966337
SPAC23H4.16c	1.14094	1.15228	1.09327	1.09396	1.0815	1.314	1.1171	1.09964	0.975	0.923	1.02947	1.07061
SPAC1F12.04c	1.09002	0.889371	1.01592	1.04282	0.7685	0.896	1.03028	1.09812	0.9425	0.901	0.975299	1.04501
ask1	1.08587	1.01049	1.05575	1.02941	1.146	1.118	1.0215	0.980081	1.008	0.959	1.00633	0.999281
wsc1	0.891535	0.762368	0.954911	0.959155	1.172	0.86	1.01392	0.997811	0.995	0.918	0.961174	0.964134
pmk1	0.958861	0.892265	0.962055	0.93008	1.151	0.799	1.01752	0.976867	1.026	0.972	0.982745	0.99707
dml1	0.936877	0.778006	0.988619	0.929033	0.9025	1.149	0.943141	0.938535	1.0155	0.914	1.00115	1.00355
mrp51	1.17962	1.3222	1.10771	1.15549	1.5725	0.972	1.15848	1.02835	1.1005	0.949	1.00615	1.03482
SPNCRNA.110	0.922								0.856	1.028	0.965449
SPNCRNA.111	0.981							0.88475	0.89		1.03433	0.964165
SPNCRNA.112	0.683		0.927839			0.556		1.02766	0.947	0.778	0.962069	1.03218
SPNCRNA.113	0.898					0.738		0.987602	0.922	0.505	1.00529	1.05801
mug58	1.07766	1.11861	0.989631	0.97254	1.0725	1.168	1.01202	1.04597	1.0855	1.433	0.992917	1.04053
ral2	0.908		0.968296		1.034	1.357	0.991816	1.02807	1.162	0.837	1.03075	1.04533
SPAC13C5.01c	1.32874	2.01028	1.02509	1.0298	1.572	1.358	1.06868	1.01987	0.9665	1.667	0.999916	1.04319
SPNCRNA.117	0.91							0.896252	0.823	0.961	1.00813	1.03032
SPAC328.01c	0.987		0.920132						1.008		0.994275
SPAC3A11.03	0.947865	0.635879	1.01436	1.01736	0.796	1.128	1.00835	0.962632	0.9235	0.765	0.986266	0.964621
SPAPB1E7.01c	0.817651	0.577578	0.967445	0.992558	0.8425	0.869	1.02943	0.981389	0.9615	0.737	0.978374	0.974339
SPAC3A11.04	1.27126	1.36592	1.05422	1.07	1.1215	0.917	1.01652	0.946204	1.0545	0.981	0.995289	0.914487
SPAC3A11.07	0.999106	0.917355	0.989374	0.987822	1.1195	0.588	1.06392	0.982008	1.035	0.904	0.984492	0.982447
SPCC126.13c	1.01856	0.995169	0.980291	0.911081	0.8935	0.927	0.9891	0.958117	0.8655	0.9	1.00688	1.00501
sod22	0.919		1.01756			1.938		1.07162	1.005	0.99	1.00772	0.995515
pre3	1.23879	1.87158	0.987836		1.3295	1.385	1.06178	1.00887	1.083	1.416	0.961568	0.986154
SPBC30B4.02c	1.07201	1.53	1.00606	1.18303	1.197	1.283	1.03866	1.02154	1.043	1.081	1.00674	0.989157
csl4	0.906547	0.735849	1.01966	0.909027	0.657	0.845	1.00106	0.966113	1.003	0.874	0.986124	0.978112
vma8	1.06817	1.29393	0.988312	0.998283	1.1375	1.129	0.955751	0.98275	1.0455	1.198	0.972582	1.03221
SPBC9B6.03	1.07676	1.29737	1.00138	1.07223	1.3	0.816	1.08797	1.01929	1.01	0.914	1.00143	0.978401
SPCC965.06	1.38295	2.31956	1.02918	1.12027	1.059	2.879	0.972568	1.24622	1.1025	3.127	1.00856	1.23962
mrpl10	0.669103	0.631098	1.09221		1.693	0.995	1.09509	1.01707	1.0315	1.063	1.1025	1.00678
nop52	0.513328	0.304167	0.937363	0.838189	0.4305	0.493	0.844803	0.920019	0.931	0.701	0.964498	0.931062
SPCC965.09	0.926965	0.827586	0.979658	0.99692	1.047	1.736	0.953299	1.12176	0.9825	1.248	0.998853	1.00023
snd1	0.888752	0.679967	0.971502	0.890786	0.902	0.676	0.991433	0.909584	0.9445	0.949	0.9922	1.01697
SPBC146.08c	1.11214	0.86934	0.944637	0.978813	0.9265	0.767	0.916399	0.94586	0.983	0.923	0.995072	0.875812
msl1	0.765472	0.619281	0.970279	1.03719	0.8155	0.761	1.00065	1.01215	0.902	0.841	0.969978	1.00521
SPNCRNA.121	1.06								0.83		1.03118
snx3	0.933802	0.913569	0.989903	0.96323	0.9295	1.167	0.967311	0.985201	0.9935	1.096	1.0032	1.02297
SPNCRNA.122	0.895					0.708		0.937758	0.838	1.082	1.01613	0.986723
psy1	0.750583	0.500428	1.00148	0.922278	0.785	0.497	1.09472	0.935339	1.0105	0.784	1.00067	1.04451
rpc11	0.706933	0.323077	1.09019	0.885573	0.3975	0.541	1.01119	0.963224	0.976	0.712	1.04308	1.01604
SPCC297.05	1.02565				1.275				1.0525
SPBP8B7.20c	0.515129	0.266431	0.931917	0.881721	0.5	0.406	0.924023	0.908411	0.905	0.632	1.00504	0.966568
SPBC4C3.09	0.911663	0.788399	0.983943	1.01635	0.8475	0.779	1.02206	1.02385	0.998	1.039	0.989649	1.02375
rps602	0.907436	0.551724	0.944257	0.752411	0.716	0.389	1.09159	0.939456	0.9375	0.959	0.972076	1.01094
mug136			0.86581		1.527	0.852		0.959931	1.4555	0.924		0.909823
SPAC5H10.12c	1.06853	1.2873	1.00183	1.01086	0.822	1.051	0.997274	1.02546	0.979	1.065	1.00275	1.02103
SPBC1778.05c	0.773232	0.667387	0.961556	1.00473	1.3905	1.273	1.00509	1.0322	0.9785	1.067	0.982997	0.98216
SPCC965.10	0.750825	0.960356	0.999885	1.05518	1.3405	1.066	1.03563	0.948696	0.953	1.142	1.0068	0.969717
adn1	0.749982	0.660834	0.981891		1.0055	0.809	0.994154	0.949757	0.919	1.006	0.990346	0.972648
kms1	1.09322	1.6386	1.0566	1.09795	1.985	1.29	1.08102	0.986612	1.1635	0.95	1.00713	0.95425
SPCC965.12	0.76		1.0402			1.596		0.961484	0.916	0.687	1.02245	1.03805
kms2	1.2		0.969648		1.25	1.177	0.997894		0.9915	1.172	1.02915
mrps5	0.943295	0.675851	1.01191	1.02272	0.83	0.763	0.997789	0.974395	0.9985	0.934	0.972893	0.993851
SPCC965.13	0.485958	0.205718	0.959388	0.990998	0.331	0.445	0.937806	1.05109	0.807	0.847	0.986854	1.02332
SPBC28E12.02	0.90488		0.949693	1.01855	1.324		1.00004	0.930878	1.1345		0.998678	0.842411
pmc3	1.05694		1.11366	1.26064	1.086	1.085	1.058	0.989959	1.003	0.922	1.04507	1.01073
SPCC1494.01	0.8915	0.672384	1.02599	1.11267	0.7785	1.444	0.93981	1.03729	0.91	0.85	1.03213	1.03768
rrp46	0.745					0.682		0.891912	0.96	0.935	0.980346	0.975266
ybt1	1.29703	2.87455	0.922806	1.07582	1.455	1.106	0.911086	0.925471	1.019	0.943	0.964125	0.936594
gyp2	0.820067	0.954421	1.01361	1.0527	1.0655	0.828	1.01588	0.98368	0.9375	0.812	1.0004	1.03538
SPCC622.06c	1.0559	1.35278	0.993186		1.2495	1.543	1.03662	0.959312	1.0155	1.118	1.01649	0.991764
SPBC354.11c	1.35084		0.943467	1.14909	2.0225	1.619	1.08368		1.062		1.05782
SPBC1683.01	1.0608	0.824834	0.947767	0.91546	1.3185	0.708	0.994522	0.975237	0.9855	1.083	0.981649	0.933905
lsd1	1.0592	1.15688	1.04261	1.03006	1.1125	1.312	1.01686	1.04081	1.063	1.095	1.0036	1.03436
SPBC1683.02	1.32486	1.56164	0.942509	1.02441	0.9015	1.295	0.895155	1.06309	1.0245	1.201	0.972078	1.07665
SPBC1683.04	1.27891	1.84521	1.02999	1.08658	7.437	2.394	1.09617	1.0616	0.9895	1.593	1.0103	1.06157
SPAC732.02c	1.12539	1.9197	1.01977		1.272	1.258	1.03285	1.03679	1.1005	1.329	1.03081	1.039
SPBC1683.05	0.765462	0.607877	1.02548	1.01948	0.5135	0.58	0.96857	0.994824	0.9025	0.578	0.97234	1.03488
mal1	1.06553	1.16225	1.02035	1.10994	0.816	0.841	0.992834	0.923815	0.9525	0.796	0.976688	0.879828
rpc25	0.897246	0.590284	1.03376	1.00764	0.7955	0.686	0.93547	0.934108	1.0275	0.78	0.999457	1.0672
sst6	1.42823	1.39174	1.03655	1.11788	2.611	1.801	1.04372	0.965441	1.099	1.199	0.977081	0.96328
rhp16	1.37704	2.24183	1.00517	1.05813	3.2315	1.749	1.02019	0.997477	1.033	1.378	0.991163	1.01273
mcp7	1.00644	0.94883	1.02932	1.01855	0.88	0.639	1.02506	0.905133	0.9515	0.873	0.992979	0.94271
SPAC13A11.05	1.06959	1.37081	0.995265	1.01957	1.266	1.045	1.04791	1.06526	0.9795	1.235	1.00501	0.987591
sol1	0.813417	0.958179	0.995322	1.09278	1.024	0.865	1.00632	0.977934	1.0385	0.942	1.01423	1.00753
rpa2	0.585		0.988938			0.541		0.995954	0.879	0.64	1.02789	1.02291
SPBC30D10.02	1.18165	1.40591	1.03197	1.03115	0.886	0.931	1.00939	0.94353	0.9635	0.971	0.983615	0.966953
SPBC115.02c	1.04935	1.33373	1.03259	1.03288	1.0245	1.266	1.01813	1.05496	1.066	1.053	1.00303	1.04007
liz1	1.49174	2.32633	1.03464	1.14612	1.8515	1.219	1.08406	1.03585	0.966	1.089	0.986031	1.02245
swi3	1.2292	1.07765	1.0594	1.00593	1.0345	1.427	0.990645	1.04438	1.08	0.928	1.01294	0.996259
SPCC1259.12c	1.12125	1.24037	0.986753	1.01848	0.9735	1.351	0.915867	0.981443	1.073	1.18	0.965443	1.02693
SPBC2G5.01	0.94732	0.97451	1.01504	1.00526	0.884	0.831	1.05755	1.02513	0.9805	1.042	1.00828	1.03764
gut2	16.8432	23.2545	1.12256	1.19556	5.1475	1.487	1.18774		3.0805	2.191	1.10979
mgm101	1.12513	1.42591	1.03366	0.981917	1.1105	1.588	1.06983	1.06055	1.079	1.234	1.03837	1.03723
ctu1	0.536184	0.357347	0.93116	0.903736	0.7155	0.661	0.938104	1.00341	0.9225	0.766	0.972122	1.02109
SPBC1683.12	1.09557	1.03746	1.01846	1.07167	1.1655	1.269	1.01312	0.943147	0.995	0.919	1.02927	0.985881
SPBC2G5.05	1.00807	0.781272	0.9342	0.891699	1.484	0.991	1.03176	1.03819	0.9325	1.114	0.97342	0.983482
mrpl28	1.0314	0.86431	1.01663	1.01676	0.6585	0.815	0.889829	0.93114	0.995	0.943	0.992143	0.991777
SPBC13A2.01c	0.89785	0.962539	1.00329	1.01166	0.799	0.883	1.04675	1.0051	0.9495	0.994	1.00319	0.990925
rpc34	0.619739		0.996799		0.7525		1.02918		0.934		1.00024
mis13	0.791719	0.974684	1.05903		0.8235	1.038	1.02536	1.01781	1.043	1.162	1.00661	0.999682
rpc17	0.902302	0.609332	0.987168	0.904512	0.7055	0.891	0.958516	1.05484	1.0175	0.988	1.01603	1.00865
mts4	0.924828	0.955801	1.00852	1.03016	1.3385	1.175	1.08245	1.04069	1.022	1.396	1.01008	1.05654
SPBC2F12.12c	0.998819	0.658137	1.10063		0.827	1.201	0.992222	1.01547	0.957	0.905	1.03368	1.02153
etp1	0.881342	0.874251	0.983478	1.04278	0.6245	0.708	1.00898	0.971303	0.934	0.936	0.991232	0.984157
SPAC186.08c	1.18922		0.969868	1.12218	1.83	0.622	1.0685	1.02821	1.128	0.914	1.09978	0.952165
rec12	0.862164	0.796251	0.979588	1.15737	0.9985	1.373	0.973939	0.928387	0.942	0.844	1.01984	0.865772
mug158	1.68059	3.30344	1.04125	1.07333	1.3825	2.803	1.00126	1.03033	1.155	1.824	1.02217	1.09915
SPAC7D4.14c	0.849926	0.749518	0.995854	1.01678	0.7365	0.933	0.954975	0.962192	1.044	0.906	0.997044	0.986645
rec15	0.966908		1.01635	0.989159	0.986	0.917	1.01285	0.978076	1.0725	0.922	1.03417	0.929732
SPCC16C4.16c	0.898848	0.968599	1.05874	1.03846	1.0095	0.92	1.04224	0.968308	1.026	0.913	0.986546	0.997024
SPBC1289.14	3.23089		1.09549	1.07784	20.999	17.536	1.21721	1.14397	1.061	3.243	1.02617	1.02395
SPAC1A6.11	1.468		0.983225	1.21963	1.351	1.07	1.10035	0.922832	1.309	0.955	1.06399	0.94319
rpl2101	0.923018	0.560105	0.970837	0.73821	0.73	0.411	1.17568	1.03682	0.959	0.83	0.997379	1.01628
rpl22	0.978737	0.744379	0.90801	0.488827	0.707	0.485	1.01576	0.74423	0.9395	0.977	0.985203	1.04309
sft2	1.23439	1.42667	1.0871	1.07011	0.914	1.276	0.996066	0.980617	1.0565	1.084	1.0172	0.983626
rpl24	0.950703	0.671966	0.979012	0.798132	0.6755	0.464	1.09203	0.96906	0.9675	1.038	0.977369	1.0042
SPAC23C11.10	0.915465	0.981449	0.950413	1.05225	1.1625	0.701	1.02774	0.95527	1.007	1	0.983241	0.890278
rpl26	1.00499	0.57497	0.989086	0.716862	0.683	0.383	1.15892	1.00865	0.9605	0.912	0.972901	0.997202
dnt1	0.971872	1.18862	0.95757	1.06698	0.846	0.91	0.929703	1.00842	1.008	1.321	0.989762	1.00054
hcn1	0.945615	1.0681	1.00066	1.01245	0.7325	1.161	0.987386	1.00387	1.0185	1.115	1.0139	1.00128
rpl29	1.05092	0.690647	1.05637	1.07894	0.71	0.482	1.1878	0.904489	0.9645	0.944	0.990262	1.03895
zhf1	1.11655	1.73907	1.01383	1.03135	1.0425	0.605	1.04624	1.03454	0.993	0.968	0.988026	1.01247
SPCC4G3.12c	1.0538		0.97418		1.431	1.758	0.955775	1.04507	1.0995	1.39	1.03512	0.965042
mdm28	0.852					1.185		1.07728	0.921	1.395	0.991067	1.06171
dpm2	1.00476	0.94347	1.00908	0.988688	0.7435	2.16	0.979436	1.04597	1.058	1.487	0.980171	1.03084
ost4	0.954673		0.954354		1.2		0.861779	0.963823	1.0035		0.989945	1.12426
SPAC1A6.01c	1.17499	1.12817	1.06032	1.03356	0.88	1.095	1.05386	0.999036	1.0375	0.877	1.01741	0.994454
hsp9	5.21102	11.8832	0.995988	1.00456	15.02	13.313	1.07298	0.961775	3.354	7.231	0.990698	0.939132
mbx2	1.40986	2.04882	0.940349	1.04636	1.181	1.165	1.02259	1.01131	0.9435	1.148	1.00199	0.902139
ctf18	0.821319	1.04767	0.957871	0.94924	1.171	1.166	0.943067	0.990727	0.9985	0.864	0.950106	1.04868
avt5	1.47418	1.58	0.951471	1.07071	2.233	1.208	1.0226	1.00645	1.0415	1	0.985079	1.00762
rpl31	0.967618	0.643574	0.975503	0.689104	0.664	0.409	1.07902	0.948817	0.946	0.863	0.967522	0.944842
rpl3402	0.973088	0.63655	1.00558	0.741189	0.675	0.438	1.08778	0.971175	0.9705	0.948	1.02422	0.967395
rpl35	0.954145	0.657895	1.00404	0.705872	0.6095	0.42	1.08752	0.975931	0.9465	0.971	0.995439	0.987994
gpi7	0.772826	0.844212	0.990968	1.08257	0.628	1.115	0.923441	1.00609	0.905	1.144	0.991556	1.05317
abp1	1.18643	1.36394	0.959265	1.05528	1.407	1.755	0.990287	1.00231	1.051	1.462	0.981884	1.02253
SPBC21D10.08c	1.04784	1.04908	0.974046	1.0782	1.087	0.63	0.957965	0.967933	1.1075	0.97	1.01879	1.14697
abp2	0.512119	0.311454	1.0414	1.04746	0.9135	0.442	1.05622	0.998816	0.921	0.697	1.02974	0.941117
rpl3703	0.915		0.953538			0.447		0.955364	0.905	0.888	0.942839	1.0461
rpl39	1.09916	0.969646	1.03881	1.01185	0.75	0.509	1.12479	0.947928	0.9535	0.85	1.02057	0.992837
gpa1	0.845202	0.721565	0.997761	1.08658	0.775	1.634	0.924755	0.994505	1.0125	0.825	0.952916	1.01628
SPAC13G6.08	0.800697	0.87468	0.985998	1.05345	0.8765	0.741	1.02176	0.92027	0.9055	0.693	1.01669	0.979465
SPAC13G6.09	0.867536	0.679174	1.00453	0.939419	0.6815	0.879	0.982669	0.987636	0.979	0.855	0.983475	1.01013
SPCC4G3.13c	1.29781	2.46243	1.0082	0.977827	3.6465	2.131	0.980129	0.927468	1.039	1.355	0.970756	0.993266
SPBC17G9.06c	1.03827	0.984571	0.97239	0.938541	0.994	0.799	0.99889	1.00648	1.0585	1.186	1.01467	1.00006
SPBC1677.03c	0.907086	0.8985	0.984161	0.881139	0.536	0.593	1.02284	1.08482	0.9145	1.098	1.00965	1.08291
SPAC18G6.12c	1.42551	1.20327	0.993756	1.07947	1.129	1.147	1.00729	1.00536	1.1425	1.301	0.975799	1.05296
B22918-2	1.11416	1.27546	1.01525	1.05982	0.8185	0.952	1.00622	1.01936	0.965	1.186	1.02048	1.01452
rsc9	0.785099	0.691201	0.99294	0.996723	1.013	0.931	1.0143	1.01417	0.979	0.908	1.00528	1.04313
his4	1.28348	2.68709	0.897988	0.962903	1.944	1.078	0.92993	0.965827	0.998	1.338	0.963495	1.01275
dph3	1.09032	1.30562	1.01645	0.893828	1.1745	1.223	1.11641	1.06255	1.02	1.102	0.999669	0.998105
mlh1	1.01151	0.802817	1.0483	0.966604	1.2615	1.339	1.00053	0.99964	1.028	0.949	0.982804	1.0351
taf6	1.01901	1.15622	0.992755	0.972104	1.153	1.452	1.03287	1.02972	0.9885	1.255	0.99628	1.03374
SPBC1703.05	0.790651	0.610009	0.894686	0.821767	0.573	0.575	0.843055	0.937067	0.971	0.876	0.928405	0.9221
pof10	0.80154		1.00894		1.6245	1.468	1.01561	1.07297	1.072	1.141	0.971869	1.01627
SPBC1703.07	0.973242	0.817568	0.914198	0.765198	0.845	0.58	0.91551	0.959181	0.943	1.041	0.993751	0.993005
SPBC1703.09	1.1645	1.36566	1.0652	1.27699	1.2305	0.905	1.08653	0.95639	1.017	0.955	0.98261	0.960225
pre10	1.10817	1.31061	1.01437	0.975628	1.282	1.08	0.996454	1.00633	1.042	1.289	0.968179	1.03769
SPBC21D10.09c	1.10845	1.40263	1.00593	0.989956	1.5295	1.343	1.00399	1.0844	1.0255	1.22	1.00036	1.02421
SPCC1281.06c	1.05249	1.06052	1.02419	0.991408	1.0185	0.825	1.05609	0.990363	0.8995	1.056	1.02069	0.991588
SPAC521.04c	1.1861	1.61829	0.955693	1.06097	1.4915	1.239	0.928296	0.967042	1.1325	0.978	0.995426	0.861467
cgs2	2.20169	2.74382	0.964986	0.951627	2.1905	0.925	1.05089	0.997239	1.151	1.103	0.974349	0.955251
med31	0.940728	1	1.05416	1.08321	0.727	1.038	1.08808	0.995392	1.0095	1.059	1.00617	0.983414
prp1	1.0472	0.864995	1.00139	0.941298	0.8905	1.101	0.990984	1.03533	0.948	1.009	0.980645	1.005
SPBC1703.11	0.944898	1.07273	1.02881	1.10789	1.0015	1.077	1.00589	0.99432	1.018	0.991	1.00727	0.981908
pop2	0.791988	0.803835	1.00127		0.98	1.174	1.01222	0.982441	1.0435	0.943	0.993347	0.991389
ubp9	1.11321	1.17986	0.978348	0.970814	1.061	1.394	0.987507	1.04387	1.03	1.417	0.997734	1.01527
SPAC1A6.03c	1.11349	0.957863	0.980105	1.01696	0.909	0.954	1.02604	1.01809	1.007	1.308	0.981984	1.05087
SPCC1795.05c	1.051		1.02995			0.633		0.939602	0.965	1.098	1.01299	0.999905
prp11	1.12459	1.31831	1.00395	1.06064	2.1585	1.323	1.06724	1.08398	1.096	1.099	1.03278	1.01427
SPAC1296.05c	0.969982	0.732013	1.05156	0.901912	0.7955	1.068	0.971457	0.951559	0.9285	0.772	0.960499	0.994187
SPCC4F11.05	0.983847	0.459302	0.995031	1.12284	0.6365	1.094	1.11548	0.916906	0.95	0.717	1.01069	1.00006
prp16	0.771356	0.8729	0.974686	1.00733	1.307	1.163	1.00717	0.970962	1.023	0.992	1.02013	0.99617
SPAC2C4.04c	1.30176	2.11684	1.058	0.967181	2.704	2.06	0.95615	0.998075	1.0215	1.647	1.01953	1.03161
prp17	1.017		1.00459			1.312		1.00645	1.005	1.053	1.01208	1.03505
SPCC1281.07c	1.29895	2.06476	1.13636	1.22303	1.1225	1.632	1.03652	1.0539	1.005	1.216	0.980973	1.12538
prp18	0.912157	0.975375	0.979933	0.981515	0.9445	1.248	0.996438	1.02459	0.976	0.971	0.992526	0.942984
acp2	1.0781		0.99872		1.453	0.815	1.04779		0.988	0.851	1.00302
SPCC132.01c	1.06283		0.962481		1.21	1.081	1.02548		1.05		0.987334
rpm1	0.742568	0.620824	0.976692	1.14272	0.9175	0.954	1.03688	0.930648	0.982	0.905	0.99257	0.966998
SPBC17D1.07c	1.00762		0.987094	1.08832	1.159	0.63	0.960998	0.986859	1.132	0.83	0.980974	1.04102
SPAPB24D3.01	0.749774	0.733969	0.989898	0.982368	0.9785	0.937	0.957945	1.01558	0.904	0.887	0.988127	1.02876
mob1	0.924722	0.7024	1.02015	1.06922	0.6305	1.046	1.0229	1.0447	0.9325	1.19	1.01591	1.01898
mob2	1.03421		0.961855		1.1825		1.0002		1.004		1.07187	0.985843
idh2	1.04088	1.46598	1.00287	0.938786	1.378	1.688	1.02773	1.04545	0.999	1.58	0.97873	1.0146
plb1	1.28988	1.51549	0.981468	0.995432	1.1715	0.476	1.09341	1.06803	0.9185	0.996	0.993504	1.1102
agl1	1.19337	1.2965	0.902734	0.962651	2.641	1.444	0.947489	0.932673	0.955	0.939	0.953685	0.904017
pyp1	1.77207	1.95166	0.978047	1.00555	2.7725	1.438	1.02327	1.03906	1.736	1.328	1.00344	0.989412
pyp2	12.6863	22.1589	1.18709	1.25072	15.986	1.648	1.30167	1.08436	2.127	0.888	1.04748	0.980436
pyp3	2.06739	3.72764	1.1043	1.06271	1.373	1.577	0.952702	1.02234	1.106	1.558	0.99743	1.07505
prp22	0.854929	0.753968	0.933728	0.864086	0.843	1.063	0.962791	0.995564	0.9595	1.072	0.990827	0.990043
rps1101	0.926795	0.600296	1.01667	0.861005	0.8	0.465	1.16342	0.984408	0.9355	1.019	0.997821	1.00222
SPAC19B12.11c	0.684292	0.256904	0.975538	0.873106	0.5575	0.643	0.974228	0.973863	0.9745	0.799	0.991097	1.01515
rps901	1.00929	0.665217	0.941589	0.702486	0.7965	0.486	1.0732	0.921986	0.9975	1.078	0.974692	1.00634
rps1102	1.04063	0.700952	1.02078	0.840478	0.6925	0.433	1.11488	0.95361	1.008	0.962	0.996358	0.975534
gpd1	2.10362	2.55281	0.917653	1.00145	5.857	2.447	0.980264	1.02967	1.708	1.396	0.953171	1.01769
prp28	0.815381	0.795045	0.965529	1.03822	1.094	1	1.01193	1.02344	1.0125	0.933	0.996181	1.0084
gpd2	1.29602	2.18169	0.942205	0.904644	1.2205	0.6	0.933514	0.927223	0.9185	0.983	0.984233	0.990192
orc4	0.82086	0.649265	0.957777	0.911028	0.9655	1.066	0.965405	0.997409	1.0325	0.802	0.987228	0.970193
qcr8	1.11258	1.09245	1.03108	0.975889	1.199	1.14	1.07938	1.02753	0.9925	1.184	0.988335	0.998535
atp20	1.14597	1.26724	1.00588	0.990012	0.952	0.786	1.02953	0.950887	0.9935	1.17	0.996306	1.00697
alg14	1.04267	1.18532	1.02632	1.09234	0.7425	1.224	0.932163	0.955576	0.966	0.916	1.00071	0.911101
fft3	0.893727	0.604	0.985973	1.00599	0.729	0.753	1.03308	1.01067	0.946	0.937	0.987553	1.02888
SPAC12G12.11c	1.099		1.00798		1.111	1.514	0.961216	1.01879	1.0195	1.202	0.944608	1.02069
SPAC2F3.13c	0.841724	0.502712	1.05537	0.875405	0.599	0.807	0.97661	0.945128	0.9915	0.664	0.989594	0.996661
SPBC21C3.17c	1.08344	1.44499	1.06033	1.07274	0.937	1.065	1.02296	0.972528	1.002	1.247	1.00246	1.00092
hem14	0.995973	1.05917	1.0178	1.02984	0.7715	1.083	1.02669	1.01042	0.967	1.128	1.00465	1.04377
SPBC17A3.06	0.572989	0.390256	0.977651	0.933081	1.011	1.347	1.01782	1.10469	0.9045	0.963	1.02758	1.08584
SPRRNA.10	1.15157	1.05236	0.967568	1.03889	1.573	0.638	1.20083	0.971696	1.0625	0.561	1.21552	1.00266
mde5	1.17056		1.0435	1.09171	1.27	0.762	1.05194	0.930072	1.158	1.1	0.951969	0.955074
SPBC17A3.05c	1.0681	1.47595	1.02304	1.04252	1.7935	1.239	1.04989	1.04676	0.9905	1.167	0.983266	1.03953
rar1	1.00766	0.888041	0.94643	0.98756	0.624	0.621	0.968564	1.00245	0.918	1.007	0.993122	1.01556
SPBC17A3.03c	0.788869	0.829485	0.965397	0.927109	0.86	1.09	0.95928	1.00519	0.9915	1.152	0.988781	1.0199
tim50	0.870666	0.661142	1.02653	1.02994	0.7495	0.623	1.01239	0.958858	0.9495	0.862	0.976337	1.01375
alp41						1.18		0.986748		0.811		1.00068
SPBC1683.11c	0.692904		1.00126	1.03366	0.925	1.192	1.00676	1.01365	0.975	0.914	0.99334	1.01131
ksg1	0.920941	1.08826	0.983181	1.04107	1.3585	1.073	1.08462	1.03889	0.994	0.91	1.0003	0.987784
srb10	1.18274	1.29968	1.08275	1.06999	1.198	1.674	1.00851	1.09155	1.051	1.092	0.984208	1.06597
SPCC70.05c	0.909563	0.815069	0.954275	1.03338	0.871	1.147	0.960353	0.990888	0.999	0.987	0.971549	0.921261
srp7	1.14729	1.19452	1.00957	0.998774	1.059	0.453	1.0597	1.07858	0.9425	0.894	1.03024	1.04768
rok1	0.706151	0.541158	0.873457	0.873178	0.7605	0.538	0.912977	0.947833	0.962	0.724	0.973994	0.889845
pxa1	1.7651	2.74371	1.04193	1.15901	2.396	1.784	1.06284	0.979167	1.232	1.184	1.01084
rpl1502	0.948613	0.600614	0.931381	0.687958	0.858	0.421	1.03475	0.911813	0.979	0.901	1.0067	0.967019
yip11	0.813					1.094		1.0412	0.928	0.891	1.0201	1.04576
saf2	0.83383	0.752505	1.08576	1.05622	1.1005	0.999	1.09206	0.989744	1.035	0.86	0.974846	1.0285
SPCC550.15c	0.757335	0.683533	0.953561	0.88301	0.8695	0.594	1.01561	0.974642	0.9375	0.821	0.971519	0.986727
pcp1	0.826578	1.02836	0.997883	1.03553	1.059	1.381	1.00304	1.06113	0.9845	0.842	1.0056	0.946994
cmk1	1.20083	1.00306	1.07748	1.12397	2.133	1.384	1.11159	1.02542	1.069	1.011	1.01752	0.972985
cmk2	0.879681	1.00859	0.972227	1.01231	1.2915	0.821	1.02771	0.952506	1.0165	0.848	0.994362	0.960561
SPBC577.03c	1.00524	0.987097	1.02438	1.01216	0.6855	1.231	0.932491	0.959957	1.0265	0.951	0.942436	0.98865
gpa2	1.17363	1.02047	1.03115	1.02221	1.4	0.472	1.08479	1.10139	1.166	0.711	0.97925	0.963714
SPBC30D10.09c	1.13445	1.48777	1.06897	1.13872	1.1965	1.307	1.04242	0.99347	1.0135	1.056	1.00119	0.998156
SPBC2G5.04c	0.895993	0.962282	1.02273	1.02007	0.966	0.939	1.02543	1.01425	0.9385	0.964	0.997515	1.01157
xlf1	0.974786	0.796572	0.930256	0.973394	1.335	0.974	0.951667	0.909793	0.9975	0.943	1.03225	0.947226
SPAC1F12.06c	1.18786	1.39282	0.991244	0.97968	1.175	1.415	0.98163	1.01328	1.0915	1.118	1.01743	0.990333
swi10	1.04148		1.14345		0.8595	1.35	1.11527	0.966987	1.0015	1.143	1.04788	1.04048
naa40	0.993808	0.801894	1.04904	1.19646	1.144	0.587	0.94637	1.02627	1.0765	0.738	1.04657	0.863302
SPBC16E9.10c	0.564242	0.324002	0.899019	0.872915	0.578	0.733	0.963636	0.980233	0.922	0.734	0.973605	0.973137
SPAC25A8.03c	1.02201	0.941454	1.04628	1.06417	0.9755	1.161	0.981602	1.01154	0.998	0.792	0.975198	1.01402
SPAC23G3.05c	0.87696	0.767749	1.03778	1.11632	0.798	0.736	1.0349	0.998804	0.9705	0.773	0.99741	1.02097
SPAC15A10.12c	1.20999	1.70258	1.00665	1.0303	1.1765	1.528	1.04383	1.02176	1.0495	1.07	1.00147	1.02795
SPBC660.12c	1.00919	1.16175	0.92782	0.989096	0.7545	1.01	0.933912	1.01071	0.984	1.339	0.977831	1.06107
cha4	1.13968	1.54244	1.03123	1.03801	1.033	1.609	0.962879	0.998803	0.946	1.05	0.979433	1.04513
SPAC24H6.10c	0.985252	0.668919	0.873269	0.622183	0.965	0.501	0.991278	0.846424	0.941	0.928	0.995955	0.995031
sus1	0.951706	0.753863	1.02246	1.00745	0.723	1.076	1.03199	0.963959	0.9495	0.837	0.981401	0.974386
srb4	1.36605		0.889703		1.143		0.97992		1.1775	1.303	1.02569
SPAC8E11.01c	1.21589	1.18448	1.05511	1.11819	1.0905	1.03	1.09235	1.01968	0.9365	0.921	1.01271	1.03671
SPCC825.05c	1.11905	1.4789	1.0081		0.8675	0.861	0.971652	0.99313	1.022	0.88	1.00922	0.978334
pub3	1.18766	1.49677	1.01289	1.10042	1.7665	1.134	1.11978	1.09342	1.158	1.099	0.989494	1.02057
SPNCRNA.94	1.36355		0.982416	1.05341	0.821	0.531	1.00686	1.02253	0.9285	0.965	1.0481	0.969291
mug86	0.74367	0.561519	0.989536	1.05405	0.714	0.496	0.993442	0.978889	0.92	0.663	1.00411	0.942208
scm3	1.04042	1.43868	1.02726	1.11582	1.713	1.053	1.03728	1.00089	0.9875	0.883	1.00723	1.02753
nxt1	1.02406	1.33635	1.03483	1.00007	0.837	1.132	1.01893	0.987906	1.0025	1.236	0.995594	1.029
SPAC1071.09c	1.05578	0.389925	0.986685		0.913	0.676	0.964629	0.986717	0.92	0.979	0.987389	1.00782
SPAPB1A10.05	3.61929	8.41553	1.19761	1.16431	10.2295	3.041	1.16249	1.14908	1.124	1.552	1.02998	1.05012
pfs2	0.982067	1.12346	0.970413	1.08699	1.173	1.218	0.963368	1.02254	0.9985	1.152	0.948866	0.997931
SPBC19F5.03	0.916845	1.08136	0.984269	1.11484	0.7105	0.936	1.00092	1.0733	0.974	1.463	0.986003	1.06643
SPAC6C3.02c	1.12107	0.996337	1.00142	0.909414	1.973	1.401	1.06246	1.02268	1.0285	1.255	0.978475	1.01961
SPBC19F5.04	1.427		0.951043			0.987		1.01106	1.032	1.66	1.00707	1.01175
SPAPB1A10.08	2.19251	2	1.13238	1.17507	5.2575	1.446	1.21885	1.10774	0.9315	1.418	0.991474	1.04741
ase1	0.851921	0.648343	0.980524	1.07359	0.768	0.973	1.00667	1.01915	0.937	1.194	0.990867	1.03022
rec27	1.0896		0.97081		1.32		1.00478		1.1275		1.00148
shy1	1.0472	1.11828	1.04728	1.03716	0.9945	1.297	0.976685	1.04023	1.026	1.022	0.981247	0.986361
rpl102	0.977292	0.632422	0.919841	0.721888	0.57	0.42	1.04226	0.926804	0.9835	0.905	0.975339	0.982891
dis1	0.668474	0.491964	0.942463	0.936586	0.606	0.88	0.958921	0.930755	0.919	1.022	1.00615	0.935579
SPBC1348.01	1.75739	2.62225	1.03082	1.11354	1.197	1.749	1.02481	1.11166	1.307	1.163	1.02336	1.06088
SPBC1348.02	1.34154	1.91576	1.07424	1.09957	1.583	0.935	1.11701	1.16942	0.976	1.064	1.01376	1.09621
dis3	0.939806	0.770243	1.00018	0.939981	0.746	0.846	1.00175	1.01656	0.9525	0.906	1.00224	0.989243
SPBC1348.03	1.07378	0.549767	1.0509	1.2653	0.791		1.06117	0.962336	0.976	0.914	1.01284	0.87356
SPCC24B10.16c	1.31105	1.47485	1.04116	1.06533	1.4295	0.996	1.01799	0.959759	1.131	1.071	0.994228	0.992204
SPBC1348.04	1.2053		0.874012	1.01969	1.0755		0.976309	0.891579	1.092	0.681	1.0694	0.988301
SPBC1348.05	1.31891		0.942593	1.17427	1.215	0.77	1.01399	0.969529	1.004	0.796	1.01421	0.85944
SPCC11E10.09c	1.03728		0.940448		0.6035	1.385	0.950621	0.985125	0.96		0.996097	1.03096
SPBC1348.07	1.62574	1.96727	1.01944	1.12375	1.0505	1.597	1.0288	1.00988	1.173	1.183	1.01144	0.972762
SPAC12B10.06c	1.06568	1.32567	1.04415	0.96394	0.9125	1.178	0.971116	1.00475	0.984	1.022	1.01544	1.03
SPBC1348.09	1.19997		0.980057	1.28274	0.976	0.78	1.03136	0.942407	0.9795	0.954	0.948102	0.803667
SPAC24H6.11c	0.72399	0.700539	1.00104	1.06203	0.8275	0.863	1.037	1.04274	0.899	0.764	0.986157	0.99448
rps002	0.92991	0.687285	0.928895	0.563561	0.778	0.465	1.02546	0.90037	0.993	1.007	0.993427	1.00151
SPCC70.08c	2.75342	18.2383	0.919865	0.995957	2.812	1.185	0.818787	0.938589	1.1005	1.934	0.95706	0.911723
mog1	1.08061	1.31465	1.08374	1.06253	0.8885	1.746	1.01455	1.03862	0.97	1.001	1.00965	0.994319
SPAPB1A10.13	1.12644	0.68254	0.968288	0.96883	0.621	1.201	0.982133	0.961922	0.991	1.363	0.977021	0.984404
SPAPB1A10.14	1.01719	0.561028	0.994804	1.14283	0.353	0.223	0.887302	0.859476	0.5805	3.47	0.930261	1.03309
snf30	1.05827	0.877359	1.07361	1.02778	1.0095	1.373	1.03774	0.924467	1.03	0.9	0.989752	0.970258
arv1	0.898018	0.694069	0.996882	1.01465	0.6055	0.937	1.00553	0.913196	1.0305	0.817	0.99766	0.967357
SPAC6C3.03c	1.604		0.831275		1.693		0.860176	0.9247	1.1		0.866641	0.899488
SPCC569.01c	1.72295	2.85497	1.07703	1.0567	1.9075	1.373	1.11003	1.11346	1.21	0.979	1.01952	1.02121
sck1	1.00916	1.52593	1.00419		1.475	1.17	1.08089	0.986597	0.96	1.199	1.00315	1.0095
SPAC2F7.02c	0.919978	0.880929	0.986669	0.999508	0.85	0.819	0.961283	1.03022	1.0605	1.034	1.00736	1.02582
rmi1	0.763832	0.426506	0.968184	0.902071	0.6845	0.924	0.913981	0.957526	0.89	0.766	0.990989	0.92154
mgr2	1.08611	1.22236	1.04728	1.00886	0.857	0.927	1.0311	0.969243	0.9825	0.924	1.00274	0.967231
rpb1	0.973		0.994055			0.964		1.01029	0.977	1.007	1.00659	0.966039
rpb2	0.856399	0.840125	0.977811	0.916122	1.1095	1.173	0.993475	1.08261	0.969	1.075	0.983433	1.04155
rpb3	0.8993	1	0.993559	1.02376	0.8955	0.755	0.963094	0.876617	0.9985	0.873	0.982819	0.996098
rpb4	1.03951	1.02233	1.02286	0.995639	0.93	0.652	1.00687	0.955086	0.979	2.188	1.006	1.04708
rpb5	0.926091	0.707489	0.951829	0.884475	0.6215	0.547	0.960005	0.935587	0.9635	0.858	0.959275	1.00096
SPBC30D10.14	3.39186	6.73563	1.04727		10.2325	6.475	1.20062	1.16116	1.4375	3.117	1.0095	1.0721
mdm34	1.61493	1.90838	1.06891	1.13862	2.292	0.941	1.14992	1.00302	1.104	1.135	1.04541	1.00036
rpb7	0.91302	1.03575	0.999904	0.890627	0.837	0.697	0.989778	0.968352	1.0045	0.831	0.985273	1.0266
SPBC30D10.15	0.758881	0.585324	0.97873	1.00072	0.517	0.533	0.93426	0.913425	0.9955	0.733	1.00974	0.942712
rpb8	0.792943	0.40937	1.00022	0.879251	0.4595	0.488	1.04377	0.949398	0.965	0.949	1.00184	0.961517
rpb9	0.911092	0.919421	0.996214	0.997945	0.625	0.604	0.986758	0.941573	0.9695	0.78	1.00983	0.977581
pha2	1.32684	2.15535	1.04486	1.04288	1.3995	1.262	0.958084	0.903983	0.9665	1.256	0.989158	0.987025
etr1	3.5618	9.67273	1.11763	1.16229	9.347	4.273	1.24117	1.15986	1.414	2.261	1.05299	1.08176
SPAC13C5.05c	0.941555	0.721572	1.06783	1.00723	0.832	1.234	1.04548	0.999083	0.9845	1.268	1.02525	1.06487
SPBC25H2.03	1.19323	1.06466	1.00224	1.04651	0.773	1.361	0.932959	1.00255	1.099	1.163	1.01503	1.02199
SPBC582.10c	1.06253	1.01935	1.04904	1.07174	1.137	1.791	0.964633	1.06737	1.004	0.806	1.0086	1.03933
arc3	1.09643	1.26397	1.00078	0.887874	0.95	1.101	1.03873	1.02714	1.0145	1.439	0.982468	1.01331
SPBC25H2.09	1.198				1.1415	0.882		0.990855	1.199	1.143		0.957199
SPBC30B4.06c	0.994441	0.689052	1.02485	0.987983	0.5825	1.324	0.991065	1.01888	0.943	0.72	0.995122	0.993915
rpc1	0.649017	0.549669	0.937972	0.974379	1.169	0.923	0.975292	1.06675	0.9395	0.929	0.992286	1.01133
rpc2	0.713162	0.480026	0.953575	0.867499	0.782	0.855	0.962678	1.00887	0.928	0.873	0.996266	1.00267
brf1	0.762059		0.947469	0.991874	1.1545	0.942	1.02213	0.974492	0.915	0.986	1.01446	0.959223
img1	0.965184	0.987342	1.03736	0.921075	0.965	0.928	1.02828	0.98568	1.0095	1.009	0.999359	1.03051
SPBC20F10.03	3.60997	4.87027	1.11622	1.12159	6.0415	1.909	1.18069	1.10924	1.6755	1.174	1.01462	1.05713
apc11	0.970818	0.647583	0.893493	0.923773	1.1895	0.782	0.868881	0.978181	0.9415	1.113	0.884144	0.839535
SPCC830.11c	0.928064	0.710526	1.04749	1.0092	0.638	0.788	1.00041	0.943932	0.956	0.681	0.986919	0.957137
nrl1	1.25069	1.33156	1.02918		0.8775	1.229	1.00754	1.04678	1.1005	1.064	1.02162	1.00673
mug28	1.20193	2.45696	0.952854	1.06859	1.478	1.733	0.977171	0.948248	1.0205	1.376	0.987273	0.970043
SPBC20F10.07	1.25687	1.90131	0.991825	1.03408	1.642	1.397	0.992222	1.04997	1.1165	1.276	0.99151	1.01429
ubx3	1.46391	2.52059	0.996861	0.93075	3.3875	2.483	0.986436	0.9943	1.0185	1.712	0.980176	1.04128
mug121	1.76031	2.66925	1.02815	1.04648	2.0645	2.225	1.02071	1.04386	1.2955	1.419	0.998451	1.04376
ofd2	1.22825	1.2535	1.01542	0.854775	0.8185	0.979	0.930676	0.960422	1.073	1.064	0.998319	0.996232
rpc53	1.03599	1.10516	1.00844	0.986219	1.006	1.066	1.10257	1.0215	1.0205	0.97	0.977542	0.970354
erg8	0.872631	0.805687	0.967814	0.980772	0.6175	0.93	0.890062	0.978147	0.929	1.007	1.01741	0.986592
atg8	1.58335	3.06602	1.07032	1.09593	1.79	1.612	1.16303	1.07796	1.221	1.341	1.01349	1.12307
mug16	0.946944	1.08652	1.00623	1.05552	0.9685	1.112	0.998323	0.967177	1.017	1.226	1.0171	0.987909
SPBC25H2.15	0.938565	0.805834	1.03081	0.989163	1.006	1.024	1.00889	0.96594	1.0425	1.052	1.00338	0.984623
tfb4	0.962338	0.987974	1.03201	1.00001	0.8945	1.249	0.919731	1.04244	0.9525	0.838	0.989048	1.06181
psl1	2.12556	3.26196	0.9967		2.6175	1.168	1.07602	1.1256	1.3235	0.986	1.01158	1.04463
SPAC343.13	0.903993	0.546614	0.980257	0.984089	0.956	0.942	0.961605	0.974486	0.954	0.909	1.01244	1.05614
ctu2	0.626375	0.517874	1.03103	0.954531	0.7025	0.681	0.999877	0.942725	0.8125	0.69	1.00227	1.02122
tit1	0.93169	0.662885	0.998581		0.8825	0.996	0.971239	0.992759	0.9445	0.875	0.987338	1.00671
thp1	0.982436	1.42369	0.979993	0.99341	1.6865	2.52	0.957449	1.07283	1.049	1.344	0.968699	1.0345
lys2	0.906074	0.627131	0.992013	0.847966	1.0335	0.698	1.10037	1.04257	0.996	0.83	0.991481	1.07176
rfp2	1.11986	1.16354	1.03156	1.00882	2.062	1.468	1.03091	1.02555	1.049	0.879	0.991518	1.04354
nup40	1.0591	1.12821	1.02053	1.08678	1.2505	0.962	1.05635	1.04596	1.0345	1.09	0.98143	1.0593
pfa3	1.44415	1.60283	1.11593	0.908525	1.7465	1.344	1.18503	1.11541	1.1185	1.234	1.04268	1.08398
SPAC343.20	1.96984	2.18376	0.950143	0.974523	3.5065	1.279	1.08209	0.957255	1.509	1.678	0.954228	0.949584
SPBC20F10.02c	1.26437	1.07241	0.991237	1.03015	1.395	1.212	1.01757	1.06116	1.222	0.864	1.02806	1.00281
SPCC594.02c	1.50407	2.13875	0.984306	1.00623	1.1615	0.977	1.04548	1.03452	1.178	1.167	1.00231	1.01108
lsd2	0.863291		0.948958		1.4685	1.25	0.99332	1.01412	0.877	1.072	1.02444	0.987546
hht3	1.23036	1.5045	1.03646	1.02481	1.598	0.637	1.06555	1.03671	1.061	1.225	0.993589	1.013
rpl2301	0.902466	0.622937	0.954056	0.711244	0.641	0.438	1.09645	0.975361	0.974	0.909	0.978601	0.996194
rpl2302	1.01972	0.859002	0.930056	0.613055	0.742	0.425	1.08952	0.957308	0.986	0.916	0.991524	1.0296
SPCC1223.01	0.80853	0.716161	0.989316	0.984461	0.784	0.685	0.960934		1.036	0.739	0.994312
SPAC26F1.08c	0.888999		0.970147		0.931	1.467	0.944659	0.993148	0.94	0.988	0.967725	0.958185
ost1	0.921131	0.846088	1.00411	0.945071	1.0165	0.864	1.05975	1.01978	0.9965	1.013	0.981144	1.05879
SPCC1223.09	0.84713	0.622878	0.942597	0.953168	0.6875	0.961	0.910239	0.871246	0.9785	0.908	0.990324	0.950918
pdt1	1.17323	1.92152	0.988302		1.721	1.271	1.03167	1.03237	1.086	1.119	1.02508	0.947603
rpt5	1.06467	1.30057	0.983282	0.931011	1.954	1.513	1.0305	1.0756	1.05	1.461	0.97342	1.08495
SPAC343.04c	1.14986	1.388	1.04818	1.10547	1.421	1.79	1.09661	1.08503	1.1335	1.457	1.02061	1.04661
mug110	1.04203	0.702773	1.01494	1.03326	0.8625	1.4	1.04751	0.968437	0.967	0.893	1.04757	1.06884
sec1	0.946		0.961678			1.219		1.0209	0.969	1.18	1.01304	1.03784
sec2	1.03188	0.936195	1.00896	1.06757	1.0795	1.057	0.971736	1.04571	1.096	0.84	0.996477	1.02577
SPBC27B12.02	0.933822	0.853303	1.10045	1.07858	0.82	0.974	1.02051	0.981391	1.0155	0.834	1.0177	0.989089
SPBP4G3.03	1.06171		1.02032	1.09417	0.939	1.736	1.0179	0.820876	0.944	1.013	1.04931	0.801421
adf1	1.1529	1.20164	0.985541	0.894745	0.8885	0.754	1.05508	0.984311	0.9985	1.304	0.967061	0.986848
sec6	1.15226	1.29147	1.02073	1.04652	1.0635	1.299	0.951448	0.971932	1.0235	0.992	1.01487	0.971704
SPBC27B12.05	0.963666	0.985904	1.04286	0.995066	0.877	1.273	1.00957	1.00887	0.9545	1.022	0.991553	1.03717
gpi13	0.652193	0.524038	0.974452		0.521	0.974	0.916912	0.996169	0.903	0.769	0.97873	1.02469
SPBC27B12.07	0.965404	1.06152	1.011	0.99904	0.851	0.898	0.976791	0.993915	0.979	1.009	0.986844	0.991817
nse4	1.11771	1.17412	1.03823	0.965807	0.826	1.101	0.897097	0.960002	1.0135	0.94	0.99865	1.00381
sec9	0.90889	0.921422	1.01719	0.937388	0.8915	1.294	0.982666	1.01779	0.9525	1.366	1.00131	1.0375
SPCC594.04c	1.96067	5.23293	1.01381	1.07157	2.377	2.206	1.0132	0.979787	1.221	1.126	0.998972	1.00714
sip1	0.939176	0.950943	0.96694	0.972896	0.927	1.311	1.00372	0.984604	0.936	1.103	1.00293	0.97883
SPAC27F1.10							0.960923	0.968779			0.938527	0.976219
trs1	0.961803	0.816054	0.977075	0.941181	0.916	0.742	1.02989	1.01019	0.952	1.035	0.996778	0.977946
cbf12	0.98584		1.0921		0.6475	0.692	1.04339	1.00026	0.9045	0.988	1.02658	0.987815
slm9	0.886009	1.18014	0.99644		0.784	1.272	0.976584	1.03532	1.0565	1.017	0.995203	0.994698
SPCC1235.01	2.62799	2.41803	0.936797	0.995876	4.536	2.65	1.09143	1.03272	1.5585	2.492	1.00349	0.99915
stc1	1.30792	1.19479	1.05558	1.15244	1.4245	1.509	1.01551	1.11359	1.0455	0.844	1.03871	1.01912
ups1	0.863805	0.421189	1.01595	1.01275	0.921	1.43	0.989575	1.05911	0.9195	0.908	0.995211	1.00753
SPAC9E9.06c	0.879878	0.702978	0.959363	0.841113	0.6735	0.63	0.968728	0.907434	0.8985	0.964	0.974804	0.926643
sum1	1.00027		0.998122		0.867		1.0012		1.0655		1.01779
cox5	0.995902	0.828365	1.00932	0.971944	1.074	0.796	1.01753	0.94256	0.995	1.129	0.976594	0.984839
sed5	0.815071	0.899254	1.00934	1.09302	0.8315	0.881	1.03807	1.02405	0.9775	0.985	0.99683	1.01105
fab1	0.952585	0.964719	0.964854		0.8455	1.123	0.985706	1.01584	0.937	0.962	1.01364	0.965319
SPBC27B12.14	1.19798	1.18841	1.04367	1.06398	1.5755	1.7	1.05848	1.02844	1.0235	1.401	1.00419	1.0382
spf1						0.957		0.962723		0.807		0.949838
dis2	0.98075	1.09403	0.996932	0.939215	0.997	0.772	1.03255	1.00577	0.9595	1.037	0.995221	1.00077
SPBC3E7.09	0.908514	1.06306	1.02017		1.0365	1.752	1.05468	1.00454	1.016	1.032	1.01185	1.02834
SPCC18.02	0.668424	0.507488	0.940608	1.01085	1.018	0.79	0.996164	1.01377	0.908	0.936	0.979421	1.00303
met11	0.971609	1.30697	0.986037	1.06702	1.1075	0.89	1.01333	1.02767	1.011	1.08	0.973273	1.05308
SPCC18.03	0.957729	1.83028	0.945783	0.91567	2.4965	2.604	0.947441	1.03717	0.994	1.296	0.975797	1.01735
tht1	1.11986	1.44103	0.968713	1.013	1.0405	1.15	0.995343	0.990078	1.034	1.102	0.988362	0.989759
gpd3	1.0405	0.729661	0.936523	0.837743	1.3505	1.349	1.01515	0.985463	0.934	1.171	0.959039	0.927737
meu10	1.63823		0.898066	0.99708	1.2865		0.987124		1.2855		0.996732
not2	0.939652	0.646218	0.982893	0.935233	0.7665	0.822	0.921272	0.963945	1.029	1.154	0.990199	0.999636
SPAC20H4.05c	1.002				0.677	0.696		0.908022	1.078	0.739		0.988909
meu13	1.07621		0.936944	0.970708	0.882	1.134	0.914002	0.871003	1.0715	0.962	0.978438	0.937042
meu14	1.00367		0.972784	1.1664	1.466	0.732	0.987126	0.848303	0.9955	0.735	0.989062	0.852266
meu15									0.924		1.04919
meu16	0.980994	0.756938	1.00353	1.12115	0.8695	1.071	0.989752	0.921485	0.9045	0.799	0.995906	0.837244
meu17	1.407		0.961834	1.02812	1.7295	1.142	1.04542	0.995888	1.0375	0.93	0.984303	0.89781
meu18	1.057		1.01514			0.409		0.919215	0.851	1.131	0.983424	0.997204
meu19	1.12072		0.992331		1.364	0.377	1.04609	1.00707	1.0075	1.146	1.01164	0.998201
cbh2	1.30277	1.98529	0.951727	0.899045	1.3815	0.975	0.923884	0.998634	1.0335	1.066	0.984963	0.951493
gar1	0.904164		0.979475		0.7435	0.268	0.938661	0.928723	0.992	0.691	1.02956	1.00426
gar2	0.460032	0.225714	0.833335	0.749968	0.332	0.273	0.796522	0.827162	0.864	0.649	0.951631	0.94585
hst4	0.982079	0.930292	1.04882	0.928651	0.772	0.987	0.999133	1.00236	0.9775	0.889	0.981164	1.04747
SPCC1739.01	1.13473	1.7907	0.953469	1.061	1.4885	1.194	1.00021	0.972693	1.1435	1.306	0.96779	0.994313
mug130	1.00734		0.929909	1.13326	1.148	1.362	0.990524	0.881482	1.052	0.622	0.9598	0.860633
hrr1	0.98237	1.06379	0.945269	0.976229	1.0815	1.562	0.982441	1.06999	1.033	1.066	1.01985	0.99447
SPAC1A6.05c	1.06521	1.21911	0.963531	0.946018	1.202	1.065	0.977676	1.01472	0.989	0.99	0.976908	1.02317
set5	0.672819	0.436162	0.930399	0.881657	0.6655	0.59	0.90368	0.938581	0.9795	0.583	0.970109	0.942265
cti1	0.882801	0.900747	1.00168	1.01474	0.717	1.037	0.975064	1.0326	0.9875	1.06	0.996322	1.00364
sgt1	0.920145	0.9667	0.949323	1.02248	1.075	1.565	1.0059	1.05739	1.0585	1.096	1.00918	0.994944
prp31	1.30797	1.47284	1.03548	1.07055	1.152	1.289	1.01271	1.05246	1.132	1.037	0.975656	1.00851
rmt1	0.876107	0.369116	1.00482	0.770235	0.507	0.502	0.919702	0.835699	0.9635	0.772	0.998598	0.953836
SPBC36.01c	0.828608	0.497619	0.96099	1.05048	0.587	0.572	0.994816	0.952894	1.0225	0.701	0.985738	0.956121
trm5	0.907469	1.23019	1.01945		0.8345	0.932	0.975726	0.93471	0.9685	0.936	1.00045	0.981046
cul1	1.04401	1.41207	0.98568	0.999316	1.7205	1.755	0.950346	0.980801	1.0745	1.323	0.984339	0.992944
ppk18	0.94573	1.18197	0.958024	1.01063	1.303	1.336	0.940524	1.01169	0.9665	1.173	0.988577	0.985917
pb18e9.03									0.929		1.03076
cul3	0.850078	0.599324	1.06022	1.08876	0.9315	1.333	1.02611	1.02985	1.112	0.927	1.02433	1.01864
pcu4	0.916845	0.967417	1.0803	1.08219	1.5605	1.306	1.01016	1.05236	1.0345	0.651	1.0192	1.04389
SPAC2C4.06c	0.583903	0.325811	0.932683	0.921823	0.599	0.72	0.87029	0.914763	0.902	0.687	0.98963	0.942419
SPBC21.03c	1.20284	1.02645	0.995992	1.03014	0.8435	0.823	0.934899	0.877528	0.987	0.805	0.968098	0.958794
usp105	0.875729	0.47493	0.963838		0.8135	0.701	0.972167		1.0065	1.134	0.944618
dma1	1.15549		1.10696		0.9965	1.434	1.08744	1.05252	1.085	0.971	1.00789	1.04361
pup1	1.14784	1.62091	0.994937	0.956775	1.119	1.285	1.02099	1.03533	1.039	1.521	0.989626	1.02825
SPAC20H4.06c	0.991672	0.704747	1.03938	1.004	0.9205	1.4	0.940862	1.01334	0.9915	1.015	0.999151	1.01117
SPBC8E4.03	1.35051	2.17534	1.04472	1.12215	1.775	1.08	1.07874	1.04879	0.964	1.35	0.967889	1.0142
usp108	0.857236	0.822142	0.991628	0.94759	0.7455	0.88	0.927364	0.972571	0.958	0.892	0.969595	0.992037
meu22	0.990779		0.920076	0.972682	1.1665	0.911	0.997606	0.922489	1.059	1.11	0.986795	0.948949
SPBC8E4.04	1.19241	2.00634	0.957648	1.01305	1.0415	1.641	0.972517	1.01488	1.0055	2.386	0.980892	0.990651
arp42	0.920478	0.837696	0.997904	0.936808	0.679	1.037	0.875883	1.01491	0.984	0.976	0.988138	0.97941
cao2	1.19282	2.03751	1.00647	1.27526	1.053	1.645	1.00892	0.994452	0.9925	1.11	1.00373	0.893673
meu25	1.1104		0.975316	1.16297	1.045	1.359	0.96225	0.954271	1.012	0.997	1.02594	0.928816
atg2	1.02957	1.1783	0.955465	0.891547	0.9215	1.491	0.955127	1.0257	1.016	0.941	0.989148	0.961339
meu26	0.962		1.02916						0.942		0.999152
meu29	0.553522	0.397251	1.00687	1.05942	0.5885	0.613	1.06314	1.01443	0.9235	0.89	1.02375	1.04783
hba1	0.92469	0.947934	0.935345	0.994721	1.272	1.24	1.02643	1.03539	1.0515	0.979	1.00183	1.00247
prh1	0.484849	0.304565	0.902674	0.84438	0.478	0.599	0.891742	0.951637	0.9495	0.745	1.02388	0.981523
ssb1	1.07494	0.845352	1.00801	1.11367	0.698	0.717	1.03975	1.04903	1.105	1.821	1.00534	1.07574
mug33	1.05938	1.18424	1.00138	1.00249	1.1	1.022	1.00568	0.965448	1.075	1.038	0.990774	0.981389
SPCC553.05c	1.215		0.924085			1.574		1.05444	0.968	0.791	1.02918	1.00652
SPAC27E2.01	0.973257	0.965008	0.991295	0.89658	1.153	1.57	1.00172	1.0544	0.935	0.897	1.00818	1.01234
SPAC27E2.02	0.982763	0.621	1.0399	0.940191	0.6045	0.818	0.920442	0.977768	1.0455	0.754	0.994702	0.924574
tim54	1.12038	1.06837	1.06066	1.03746	1.2535	1.331	1.04068	1.01931	1.0575	1.018	1.00717	1.0138
pyr1	0.927752	1.04092	0.871232		1.4505	0.955	0.972442	0.997907	0.9655	1.075	0.955416	0.932621
usp104	1.03532	1.12609	1.0289		1.1545		1.03003		0.938		0.994889
cyr1	1.04639	1.16318	1.00738	0.962494	1.01	1.494	0.941197	0.99657	0.956	1.15	1.01386	0.990886
vid21	0.946					1.18		1.06607	0.92	0.835	0.973472	0.993281
hsf1	1.41235	1.83493	1.04711	1.07818	1.6865	1.251	1.13407	1.05563	1.1965	1.219	1.0113	1.03655
pvg2	0.931686	1.43113	0.981887	1.1006	1.027	0.975	1.03918	1.02242	1.005	1.104	1.01435	0.997239
rex2	1.04224	1.17763	0.991929	1.00515	0.815	1.255	0.976625	0.935581	1.006	0.925	0.975951	0.919774
SPBC36.02c	2.42063	1.53659	1.05277	1.1243	3.901	1.9	1.12138	1.07212	1.756	1.613	1.0273	0.91194
SPBC1347.09	0.788954	0.689862	0.993756	1.04646	0.5185	1.232	0.889049	1.008	1.0515	1.031	1.01156	1.12436
ayr1	1.77228	3.29635	0.875162	1.01506	1.627	1.903	0.87847	1.06742	1.3965	2.03	0.961476	1.11289
iah1	0.945805	0.913129	0.986882	1.05598	0.723	1.144	0.896686	1.01144	0.9835	0.902	0.998809	0.983452
SPAC23D3.12	0.231967	0.0816399	0.988087	0.901694	0.631	1.947	0.969414	1.05081	0.7495	0.307	0.973919	0.96417
SPAC2C4.07c	1.07481	1.41599	1.03482	1.13199	2.107	1.656	1.1022	1.02851	1.1435	1.055	1.03434	1.01478
SPBC337.07c	1.09524	1.28022	1.00704	0.987776	0.717	1.234	0.928382	0.991759	1.0165	1.237	0.995275	0.97185
vph2	1.73234	2.20573	1.00801	0.953621	1.8515	1.715	0.934888	0.982273	1.193	1.305	0.971015	0.994601
SPBC530.11c	0.962883	0.901999	0.975178	1.0177	0.995		0.989394	0.89613	0.952	0.557	0.999427
SPCC576.17c	1.3307	1.54863	0.919672	1.12829	2.1605	0.654	1.03867	0.930352	1.1695	0.952	0.950082	0.909123
SPCC757.12	0.812364	0.541105	1.04718	1.06207	1.6095	0.636	1.22345	1.07695	1.118	0.898	1.00196	1.07756
SPCC757.13	0.83		0.951876			0.97		0.975447	0.851	0.821	1.00228	0.977988
SPCC613.01	1.1334	1.66363	0.99623	1.00804	0.981	0.979	0.981957	0.974704	0.9825	0.974	0.999845	0.935228
SPBC365.01	1.04582	1.2648	0.994714	0.970699	0.997	1.061	1.00885	0.982204	0.9855	1.23	0.993142	1.03042
SPAC1F8.07c	0.925329	0.473958	0.94887	0.873095	0.6535	0.353	0.990555	0.93734	0.903	0.828	0.976891	0.936762
atp3	1.04115	0.98341	0.971723		1.1995		1.01317		1.057		1.01071
mug150	1.41647		0.865505		2.686	1.794	0.908606	0.819159	1.0775	0.756	0.963938	0.960197
seh1	1.048		0.984068			1.159		0.940718	0.972	1.143	1.02199	1.01611
mnn9	0.948513	0.586143	0.97907	0.983111	1.0135	0.756	1.01061	1.04188	1.0035	1.116	0.998685	1.06851
rfc1	0.818152	0.595349	1.01761	1.02369	0.555	1.013	0.903859	1.02816	0.913	1.071	1.02095	1.03149
SPAC2F3.05c	7.24356	24.1359	1.23774	1.35079	15.3325	8.07	1.23047	1.34322	1.6045	2.425	1.02013	1.21978
rfc2	1.00914	0.726295	1.01688	0.930321	0.813	1.009	0.974481	1.01227	1.0385	1.04	0.988127	1.03509
urg3	0.635535	0.418301	0.944119	0.906378	0.77	1.294	0.968163	1.02111	0.8335	0.813	0.981057	0.963045
urg1	0.579527	0.711551	0.945164	1.04647	0.687	1.301	1.01107	1.01288	0.746	0.478	0.992846	0.949373
SPAC4H3.14c	1.03823	1.1845	1.0435	1.0383	1.1145	1.153	1.03295	1.02226	1.0485	0.923	0.978339	0.969871
pub2	0.938913	0.912046	1.02406	1.04155	1.492	1.334	0.988524	1.00764	0.9835	1.062	1.01406	0.988106
SPAC3H5.08c	0.992384	0.879121	1.01064	1.02057	1.124	0.95	0.99909	0.98821	1.0085	0.798	0.977014	0.997271
SPAC18G6.01c	1.30354	2.03399	1.07046	1.23491	1.006	1.567	1.01486	1.10104	1.0135	1.23	1.01694	1.11189
imt2	0.881968	0.485839	0.952157	1.01253	0.5725	1.165	0.968522	0.918964	0.972	0.774	1.0142	0.94603
SPBC16A3.12c	0.987943	0.984787	1.02191	1.05304	0.614	0.984	1.00152	0.99611	0.988	0.975	1.00771	1.00936
sod2	0.853567	0.768352	0.989987	0.91383	0.6085	1.134	0.968577	1.00764	0.9565	1.219	1.00666	1.00476
fin1	0.756041	0.535907	0.967682	1.00115	0.85	0.881	0.959787	0.927294	0.972	1.034	0.997023	0.987231
SPAC1002.20	1.15022		1.05752	1.11235	2.3975	1.177	1.15143	0.956521	1.0255	0.763	1.00575	1.01447
c1002.21	0.876325		0.976402	1.23547	1.564	0.875	1.10207	0.943612	1.181	0.622	0.984408	0.807485
dbp2	0.530207	0.142689	0.873752	0.728579	0.2295	0.151	0.795912	0.812953	0.8145	0.388	0.962844	0.881146
dpb4	0.948346	0.688447	1.02801	0.991056	0.715	0.934	0.959896	0.990105	0.975	0.853	1.00301	0.974758
snf5	0.798452	0.954086	0.967514	1.0531	1.0745	0.921	0.994412	0.96941	0.9865	0.953	0.989209	1.00874
rga2	0.759851	0.888522	0.948485	0.881534	0.9915	0.891	0.959118	0.974288	0.961	0.852	0.990793	0.992586
SPAC1805.16c	1.17594	1.67873	0.994039	1.07287	1.2315	0.967	1.00393	0.992831	0.96	1.113	0.990926	1.01849
ubp5	0.968722	1.25185	1.025	1.10968	1.2805	1.672	1.05172	1.06977	1.008	1.257	1.00072	1.04975
cuf2	0.93652		0.944403	1.13704	0.88	0.739	0.92384	0.890413	1.0255	0.787	1.01335	0.917322
SPAC3H5.09c	0.936457	1.14137	0.939612	0.991967	0.8755	1.335	0.986423	1.04202	0.9615	0.961	0.983665	0.945123
matmc_1	1.07487	0.588739	1.04259	1.01074	0.7905	1.373	1.0148	0.995597	1.035	1.095	0.989979	1.02466
spn6	1.1689		0.957525	1.07199	1.152	1.148	0.998839	0.965338	1.127		0.974595	0.865326
tea4	1.355		0.99303			1.148		1.00166	1.099	1.38	1.01647	1.05113
SPCC61.03	1.64756	3.66232	1.05179	1.03501	2.194	3.937	1.04587	1.13861	1.095	1.555	1.00423	1.04876
SPCC61.05	1.11413	1.93385	0.998706	1.08196	1.4115	1.124	1.04598	0.999001	1.0915	1.019	1.0109	0.961092
pkp1	0.950921	0.694718	1.03088	1.01359	0.744	1.074	1.02307	1.02235	0.98	1.056	1.00926	0.984611
fio1	0.512					0.628		0.970249	0.784	3.298	1.04635	0.966051
SPBC12C2.14c	1.0453				1.365				1.025		1.02898
scr1	1.389		1.0087			0.921		0.924907	0.886	1.022	1.01992	0.898025
byr1	0.924		1.02458			2.155		1.04561	0.889	1.156	0.98444	1.0251
SPAC2F7.09c	1.05011	0.811996	1.02082	0.978843	0.949	1.013	0.995917	1.01972	0.9945	0.908	1.01719	1.07672
rpn502	1.26904	1.61814	1.00119	0.991974	1.257	1.087	1.05046	0.999297	1.0835	1.573	0.98312	1.02922
SPCC188.09c	0.931473	1.31714	1.00292	1.05741	1.4365	1.102	1.0304	1.04805	0.962	0.943	0.999608	1.03051
mug42	0.691771	0.804815	0.951245	1.14749	1.0245	0.643	0.994918	0.959228	0.92	0.864	0.989298	0.909455
SPCC584.13	0.468338	0.352323	0.972426	1.09378	0.468	0.707	0.991444	1.00491	0.902	0.608	0.979804	1.00904
mug160	0.96871	0.634123	1.10627	1.05117	0.658	1.204	0.989195	1.06549	0.9455	0.747	1.00988	1.08411
SPBC1271.15c	0.929454	0.686095	0.986339	1.12548	1.4155	1.001	1.05656	1.07417	1.124	0.895	0.963369	1.02961
SPBC405.02c	0.691038	0.666667	0.907003	0.890401	0.9145	0.947	0.996383	0.894395	0.9245	0.983	0.985197	0.989811
SPBC337.03	0.871745	1.176	1.02616	1.05788	0.873	1.055	0.977132	1.01343	1.0415	0.97	0.989035	1.04313
arg12	1.36645	2.96919	0.881837	0.895679	1.645	1.578	0.922048	1.07455	0.9665	1.585	0.966163	0.994056
ppk27	0.899016	1.15931	1.00471	0.986199	1.0355	1.262	0.995952	1.0422	1.0935	1.147	0.985328	1.05481
SPBC3E7.11c	0.941847		0.973053		1.1775	1.141	0.983606	1.00043	1.0165	1.053	1.00164	0.962554
fip1	0.777502	3.41577	0.903813	1.12842	0.474	0.45	0.906094	0.928453	0.765	4.436	0.99785	0.961661
wis1	0.612973	0.460086	0.943322	0.973346	0.6835	0.614	0.984497	0.962198	0.962	0.854	0.982291	0.956002
erg28	1.12402	1.30319	0.995749	0.958969	1.111	0.683	1.00167	1.00205	0.9045	1.179	0.98304	0.995223
dbr1	0.84848		0.980621		0.7485	0.903	0.918151	0.970084	0.973	0.929	1.01105	0.994729
SPCC613.02	0.895345	1.06585	1.00635	1.00823	0.73	1.042	0.982257	1.02935	0.9465	0.892	0.996104	1.01767
SPCC613.07	0.751618	0.588454	0.957102	1.05079	0.782	0.718	0.948732	0.950237	0.948	0.733	0.987618	0.979458
trs20	1.02131	1.30191	0.968714	0.984018	0.9995	0.866	1.00058	0.938353	1.042	1.136	1.01214	0.951947
gti1	3.19554	3.94044	1.17552	1.27163	1.3635	1.394	1.06786	1.03867	1.1145	1.026	1.03086	0.907968
SPCC613.08	0.624139	0.378223	0.92446	0.815602	0.603	0.58	0.934397	0.913869	0.9365	0.718	0.971329	0.927033
sen54	1.02024	1.05617	0.980489	0.979122	1.3865	1.22	0.950871	0.972997	0.9645	0.868	0.993925	0.955483
SPBC18A7.01	0.926		1.00086			1.183		0.999427	0.936	1.222	1.01924	0.933827
mac1	0.64269	0.339005	1.0143	1.0428	0.7985	0.622	1.07385	0.980448	0.9635	0.815	0.995021	1.02486
rrk1	1.06204	1.45974	1.0035	1.00204	1.2555	0.587	1.01012	1.00606	1.01	0.634	1.02103	1.00606
uch1	0.995316	0.791627	1.03585	1.01391	0.889	1.443	1.02297		1.0415	0.909	1.01979
spn5	1.28775		0.947032	1.00552	1.435	2.457	0.946741	0.908129	1.115	0.959	1.02021	0.961517
pck2	1.06372	1.42571	0.993535	1.05962	1.171	0.97	1.01059	1.00989	1.055	0.966	0.986367	1.00377
SPBC337.11	1.05886	0.922495	0.959209	1.01441	1.4355	1.281	0.936174	0.995168	1.0455	0.912	0.955963	1.00066
uch2	1.12855	1.61271	1.00767	0.958672	1.2235	1.307	1.01438	1.03989	1.0265	1.275	0.986366	1.00802
SPAC1142.02c	1.01235	1.11921	1.00254	0.941839	0.8615	0.893	0.927036	0.947226	0.992	1.023	0.97046	1.00649
SPBC337.12	1.29195	1.36412	1.08175	1.04311	0.9135		0.953889		1.0735		0.988216
SPBC405.03c	1.15418	2.10683	1.04034		1.1465	1.011	1.02471	1.00641	0.981	1.018	0.993841	1.00021
pob1	0.898352	0.925785	0.994283	0.962358	1.0285	0.838	0.998606	0.990277	0.976	1.148	0.968755	0.967561
rxt2	1.08885		0.981275		1.29		0.979287		1.0615		1.03132
chr1	0.821396	0.491169	1.04857		1.3825	0.439	1.09516	0.986455	0.937	0.929	0.985475	1.04183
SPAC644.13c	0.957117	1.13412			0.834	1.211	1.01387	1.00699	1.014	1.077	1.05769	1.01561
SPBC1734.03	0.858013	0.742647	1.00794	0.941368	0.7715	1.03	0.949558	0.972967	0.9375	1.072	0.990572	1.06602
phb1	1.10396	1.19683	1.03504	0.978464	0.9345	1.168	1.03493	1.02344	1.069	1.261	1.00095	1.01397
SPCC777.12c	1.11536	1.32245	1.01764	0.937726	1.1195	1.136	1.01739	0.999505	1.014	1.198	0.995159	1.00938
msh1	1.03277	0.8671	1.06889	1.00111	0.7275	1.139	1.04957	1.03497	0.9955	0.996	1.02299	1.03906
msh2	0.823226	0.694929	0.968469	1.04201	0.829	1.36	0.997591	1.07645	0.9355	1.109	1.01276	1.03546
spt2	1.00887	1.15841	1.03145	1.05885	1.874	1.089	1.09782	1.0066	1.078	0.9	0.99406	0.942217
SPAC9G1.05	0.884968	0.640518	0.998189	0.918447	0.7625	0.988	0.97128	1.0002	0.9605	1.192	0.989893	1.05614
msh6	0.64581	0.504474	1.00231	0.975664	0.9735	1.013	1.02725		0.947	1.146	0.997822
SPAC9G1.07	0.939032	1.03802	1.06389	0.961002	0.731	1.096	0.958177	1.01494	1.062	1.031	1.01568	1.0416
qcr2	0.974976	1.05263	1.02093	1.0257	1.203	0.813	1.08912	0.982378	0.941	1.22	1.00848	1.03557
SPAC664.08c	0.520486	0.369947	0.933604	0.890804	0.515	0.573	0.937295	0.929851	0.8855	0.694	0.986146	0.967146
hus5	1.04265	1.17973	1.01269	0.953567	1.0585	0.943	0.956953	0.868319	0.9755	1.05	1.00796	0.976426
swd3	0.836201	0.806931	0.920265	0.977126	0.6205	1.126	0.877907	0.996011	0.9565	0.804	0.989059	0.989511
SPAC18G6.05c	0.936551	0.98118	0.926445	0.872146	0.973	1.131	1.03081	1.05383	0.933	0.968	0.983144	1.0036
SPBC354.04	0.864756	0.761106	0.951098	0.887044	0.6225	0.814	0.886844	0.923584	0.9135	0.836	0.978274	0.983393
SPAC1B9.03c	0.721975		0.984772		0.484	0.511	0.887649	0.869304	0.9845	0.694	0.993991	0.965858
myo2	1.0237	1.31579	1.02261	1.02023	1.4135	1.514	1.01668	1.04405	0.988	1.058	0.988445	1.00478
SPCC74.04	0.825102	0.720285	1.00511	1.10176	0.8765	0.907	1.04644	0.963948	0.9315	0.578	1.00823	0.939299
idi1	0.926759	0.618149	0.995277	0.982443	0.9065	0.684	1.04665	0.96725	0.985	0.962	0.992925	1.01266
SPAC22A12.14c	1.04126	1.60495	0.974575		2.665	1.897	0.934674	0.907751	0.995	1.367	1.00649	0.958204
mcs2	1.12451	1.16058	1.07281	0.957477	0.8425	1.33	0.91912	0.965097	1.007	0.997	1.01606	1.01216
mug24	1.90872		1.0074	1.1831	2.197		1.06058		1.1015		0.995808
mcs4	0.812813	0.915129	0.954368	1.02348	0.7925	0.698	0.945733	0.980886	1	0.983	0.969233	1.0132
dni2	1.05255		0.948013		1.163	1.615	0.978178	0.842359	1.035		1.00244	0.9166
SPBC4.02c	1.07079	1.05172	1.05939		0.8495	1.045	0.980611	0.992197	0.976	0.981	0.992985	1.03658
lyn1	1.026		1.03219			0.906		1.07352	0.955	1.142	1.05011	1.02334
SPBC1271.04c	1.0283	0.837044	0.947346	0.878867	0.7505	0.722	0.889719	0.803724	0.969	0.917	0.965809	1.00157
SPBC4.03c	0.796795	0.749474	0.946403	1.01078	0.8425	0.912	0.981154	0.998611	0.9155	0.896	0.983764	0.993871
SPBC16E9.09c	0.982105	0.968785	0.998257	0.937539	0.9735	1.005	1.03936	1.00962	1.0155	1.071	0.990667	1.05027
SPBC4.06	1.08984	1.45314	0.980568	0.916677	0.9025	0.998	1.00112	1.03542	1.005	1.316	1.01365	1.05083
SPBC1306.02	0.710465	0.659882	0.977314		0.59	0.883	0.950501	1.03473	0.963	1.026	1.02793	0.986612
sdo1	1.0835	1.00386	0.990462	0.899529	1.1655	0.708	1.03212	0.955956	1.012	0.827	0.972026	1.00373
SPBC27B12.12c	1.29457	1.46631	1.00687	1.04771	1.0875	0.778	0.959363	1.01673	1.034	0.922	0.967133	0.953916
SPAC4F10.19c	1.31231	1.52107	1.06745	1.06152	0.99	1.148	0.984262	1.00654	1.0695	0.949	0.99841	1.00655
cek1	0.98564	0.852918	1.02303	1.02327	1.1435	0.804	1.02907	1.02107	1.0075	0.899	0.989405	1.01548
SPAC3H8.08c	1.0415	1.24472	0.992582	1.00055	1.2295	1.241	1.03409	0.988385	1.113	1.212	0.94536	0.930656
gmh2	0.76032	0.721218	0.9997	1.10663	0.5575	0.737	1.03354	1.00124	0.938	0.832	0.976275	1.00838
gld1	1.43821	1.496	0.952138	1.01274	8.6275	4.351	1.06284	0.964148	0.939	1.375	1.00205	0.936355
dad2	0.943185	0.788815	1.0197	0.996589	1.0725	1.543	1.00829	1.01724	0.9305	1.095	1.00477	0.996543
tam41	1.16134	1.34724	1.05136	1.03025	0.9555	1.396	0.996288	0.952822	0.998	0.952	1.00391	0.959231
tfa1	1.06845	1.20806	1.05605	1.01713	1.1745	1.402	0.971344	1.00567	1.0225	1.155	0.996777	1.00802
tfa2	1.12035	1.57076	1.04029	1.02376	1.3175	1.135	1.23001	1.11789	1.064	0.978	1.0097	1.12076
pht1	1.05326	1.30622	1.0392	0.934858	1.2465	0.775	1.14148	0.946258	0.978	1.275	0.993265	1.04201
mfs2	1.87632	4.52214	1.06902	1.1866	1.977	1.674	1.16876	1.17263	1.4395	1.578	0.93277	0.964659
SPAC11D3.06	1.02986	0.926193	1.04129	1.10538	0.8465	0.993	1.09048	0.979088	1.105	0.822	1.02103	1.02361
vti1	1.06161	0.988695	0.973621	0.953587	1.2485	0.989	0.969379	0.922339	0.9885	1.157	0.988111	0.958386
SPBC1271.05c	1.35998	3.97183	0.996764	1.07684	1.824	2.426	1.00147	1.05853	1.0725	2.488	0.995856	1.05662
SPAC11D3.09	2.78849	7.48343	0.969509	0.982868	5.198	2.641	0.962183	1.03524	1.204	1.432	0.998506	0.902936
mor2	0.861673	1.00301	0.950339	0.884372	0.7745	0.953	0.999444	1.01808	0.948	0.871	0.992382	0.978013
SPCC13B11.04c	1.02312		0.980906	1.13253	0.8745	0.852	1.01289	0.898672	0.9415	0.87	1.01323	0.880457
nab3	0.939702	1.30089	1.01744	1.07515	2.7585	4.107	1.07896	1.14579	1.076	1.005	0.983398	1.00189
bzz1	1.111								1.057		1.02251
SPAC13F5.04c	1.15938	0.988159	1.00334	1.10319	1.1415	1.014	0.998041	0.9765	1.02	1.049	1.02982	0.91064
SPBC16H5.04	1.06967	1.10831	1.01571	0.882999	0.866	0.706	1.03652	0.951114	1.023	1.043	0.992978	0.979479
mtr10	0.802058	0.796169	0.999314	0.977874	0.7525	0.931	1.00125	1.0082	1.019	0.889	0.990394	1.00758
lcf1	1.06855	1.06792	0.988574	1.01179	1.0635	0.682	1.05528	1.04506	1.006	0.997	0.999231	1.03389
SPAC4H3.07c	1.09399	1.2327	0.98473	0.816044	0.8485	1.404	1.0269	0.96173	0.999	1.151	0.983741	0.996666
SPBC18H10.05	1.25757	1.21421	1.06564	1.14954	2.064	1.773	1.09478	1.14525	1.142	1.028	1.02961	1.04213
SPAC11D3.10	1.04271	0.9109	0.972673	1.09695	1.047	1.58	0.97731	0.982101	0.9705	1.01	0.99785	0.959238
SPBC18H10.07	1.03592	0.886492	1.01628	1.06389	1.103	1.179	1.02169	0.965453	0.978	0.813	1.01024	0.960355
SPBC1A4.07c	0.595294	0.41337	0.932353	0.866116	0.6245	0.574	0.966071	0.962716	0.955	0.796	0.972254	0.97695
SPAC11D3.13	4.305	7.50909	1.0988	1.08952	10.418	5.841	1.14005	1.06894	1.6705	3.053	0.991258	1.04321
SPBC18H10.09	0.96882		1.00107	1.05416	0.9455	1.92	1.02748	0.899143	0.929	0.917	1.03394	0.960824
SPAC11D3.15	0.848387	0.622326	0.963015	1.00846	0.768	1.2	0.917731	0.993577	0.9745	0.783	0.997408	0.956646
atp10	1.19648	1.51027	1.03326	1.11703	1.094	1.161	1.00306	1.01041	1.02	0.926	1.00165	0.98849
SPAC11D3.17	1.7405	2.19657	0.971186	1.15509	2.4275	1.341	1.06107	1.01681	0.8805	1.368	0.966941	0.994627
mug96	1.06205		0.841581	1.09148	1.967		0.921449		1.044		0.955188
qcr6	1.11402	0.937768	0.990966	0.944886	1.207	0.974	0.99355	1.01069	1.0265	1.196	0.993918	0.9681
cwf23	1.06025	1.44444	1.05986	1.13144	1.9055	1.376	1.05222	1.06831	1.072	0.988	1.01054	0.995641
mrp7	1.15318	1.35255	1.04931	1.03266	1.1065	1.195	0.995152	1.00109	1.0345	1.11	0.997907	1.00569
hri1	0.981759	0.646275	1.06583	1.07865	1.895	2.663	1.13735	1.10426	0.9345	0.706	1.03229	1.04259
ppk16	0.865243	0.936735	1.00171	1.01374	1.0585	1.051	1.0027	0.977709	1.0165	0.935	0.976996	0.960021
SPCP31B10.02	1.21884	1.58798	1.02746	1.05765	1.528	1.106	1.07373	1.03419	1.0365	0.967	0.99486	0.990158
SPBC902.03	0.685857	0.727354	0.967999	0.989912	1.005	1.097	0.962928	0.97372	0.9355	1.103	0.989232	0.971862
SPBC902.04	0.827182	0.517872	0.967233	0.855178	0.661	0.917	0.854265	0.936582	0.991	0.915	0.973162	1.01239
SPAC890.05	0.522229	0.288873	0.870661	0.810551	0.416	0.463	0.871334	0.94664	0.885	0.67	0.954299	0.968771
SPCP31B10.04	0.921691	1.00804	1.03708	0.998253	0.648	0.696	1.02224	1.00639	0.975	0.925	1.00435	1.00939
did4	1.03688	0.889881	1.00189	0.975101	0.802	1.025	0.986531	1.00873	1.013	1.33	0.993224	1.00293
SPAC890.06	0.916205	0.819026			1.0905		0.99101		1.0425		0.954694
tdp1	0.880273	0.657238	0.970509	1.00705	0.657	0.822	0.887594	0.968147	1.0215	0.748	0.967952	0.961059
mto2	0.70441	0.664799	0.940012	1.00373	0.8015	0.893	0.961956	0.989067	0.9945	0.809	0.996222	0.984656
SPAC25H1.08c	0.989414	0.881057	0.947384	0.879206	0.7615	0.642	0.987548	0.901287	1.061	0.999	0.988701	1.01417
mug190	4.88127	13.6695	1.15643	1.26419	6.5405	5.177	1.20597	1.18321	2.036	3.008	1.16514	0.966438
SPBC1289.13c	1.01227	1.19842	0.9833	0.986259	1.1435	1.121	1.04257	1.00076	1.011	1.214	0.996423	1.01532
SPBC3B8.03	1.06948	1.18117	0.936769	0.76551	0.937	0.629	0.98602	0.954102	0.946	1.153	0.989823	0.994907
SPBC16H5.13	0.954273	0.954447	0.950276	0.939183	1.194	1.316	0.976123	0.986067	0.9765	0.9	0.976532	0.980301
cdc48	1.06455	1.12942	0.984771	1.01462	2.7945	1.889	1.11606	1.1095	1.005	1.605	0.9754	1.10381
SPBC3B8.05	0.481025	0.356039	0.890876	0.885731	0.6595	0.807	0.962611	0.966956	0.9435	0.855	0.973485	0.951662
SPBC3B8.06	1.09208	1.23088	0.942798		1.4105	0.992	0.981854	0.976496	1.0305	1.156	1.01478	1.00986
SPBC16H5.15	1.22971	1.2236	1.01058	1.13525	1.028	0.656	1.07978	1.00427	1.0585	0.919	1.01958	0.951979
vma1	1.01494	1.09191	0.958567	0.910351	0.9055	0.887	0.990463	0.991805	0.9505	1.222	0.984219	1.01216
SPCC895.03c	0.929933	0.767632	0.991431	1.01593	1.205	1.021	1.0009	0.975435	0.9775	0.916	0.96972	0.986527
vma2	1.00033	0.993295	0.956107	0.900055	0.856	0.951	0.954259	0.960669	0.9515	1.171	0.969616	0.987426
SPAC6F12.04	1.09357	0.789137	1.01305	0.974706	0.887	1.01	1.06661	0.963873	1.134	1.211	0.993094	1.03256
SPBC3B8.08	0.861147	0.589876	1.00306	1.00719	0.663	1.267	0.941719	0.966452	0.962	0.787	0.993794	0.983116
tim44	0.663907	0.481513	0.953876	1.02085	0.8815	0.662	1.06723	1.00814	0.9165	0.921	0.981575	1.01384
vma3	1.08838	1.08705	1.01638	0.915519	0.8415	0.71	1.00965	0.957213	1.011	1.139	0.972646	0.988023
SPBC3B8.09	0.666231	0.333117	0.926559	0.959766	0.5415	0.625	0.96894	0.951742	1.0225	0.731	0.981731	0.989949
fma2	0.990453	0.973214	0.97077	0.990235	1.0125	0.718	1.03051	0.984247	0.998	0.982	0.998754	1.02754
ppk23	1.01803	0.95063	1.00398	0.971097	0.52	0.877	0.87405	0.932138	0.91	0.741	1.00526	0.953965
SPAC6F12.06	1.18048	1.61186	0.978322	0.926154	1.238	1.524	0.962001	1.05148	0.9005	1.377	0.951508	1.02299
hhf1	1.02389	0.871543	1.04076	1.01211	1.419	0.332	1.08417	1.0114	0.987	1.351	0.99464	1.02059
SPBC776.03	1.04554	0.958145	0.913072	0.803488	0.9705	0.494	0.975155	0.936051	0.966	0.902	0.98497	0.967843
SPBC2D10.09	1.00794	1.07853	1.01581		0.775	1.178	0.997214	1.02401	0.9935	1.067	0.980843	1.00321
SPCC777.03c	0.919141	0.803859	1.00217	1.07898	0.826	1.251	0.977193	0.955877	0.9315	0.867	0.999505	0.95791
mug163	1.23964	1.53239	0.975734	1.0182	1.324	1.655	1.0059	1.0826	1.0555	0.91	1.01742	1.0305
SPBC776.07	1.18337	1.43028	0.981925	0.91401	1.066	1.068	1.03117	0.988406	1.0255	1.313	0.990523	1.00029
SPBC12C2.07c	0.977161	0.727423	0.960544	0.873016	0.861	0.411	1.01192	0.879032	0.9685	0.884	1.0028	1.00507
ran1	1.73229	2.23706	1.04139	1.18069	1.7255	1.213	1.08728	1.02035	0.9625	1.444	1.00183	0.975424
SPBC1773.16c	0.777896	0.868491	0.942755	1.10022	1.1355	1.228	0.951893	0.998007	0.9125	0.832	0.970138	1.01053
SPCC1620.05	0.9379	0.728107	0.984275	0.926034	0.7875	1.06	0.907717	0.964599	1.0035	0.984	0.98593	0.978976
rsm1	0.823		1.02832			1.339		1.02724	0.926	0.968	1.03619	1.02918
rrn6	0.872751	0.87253	1.00968	1.01389	1.3065	1.245	1.01879	0.994087	1.0105	0.957	0.983431	1.00387
SPBC11C11.11c	0.86126	0.836832	1.04019	1.03371	0.686	1.365	1.01593	1.03192	0.9445	0.955	0.99389	1.01255
SPCC1620.08	1.10968	1.29899	1.04741	1.0475	1.47	1.378	1.01281	1.07824	1.0925	1.108	1.01126	1.02087
mrpl24	0.92041	1.23799	1.04931	1.08681	0.893	1.099	1.03729	0.996345	0.9785	1.006	0.988023	0.993764
cut23	0.888688	0.587173	1.00355	1.03827	0.993	1.466	0.934119	0.933793	0.9775	1.098	0.980253
SPBC14C8.13	0.805268	0.679712	1.05454		0.793	0.687	1.0641	1.0055	0.97	0.712	1.01008	0.999645
rna14	0.906766	0.818912	1.01525	0.984382	1.0885	1.039	0.981833	0.995359	0.9725	1.1	1.00636	1.03976
SPBC14C8.15	1.03152	1.50717	0.986994		0.89	0.847	0.951197	0.978497	1.08	1.021	0.986838	1.03154
ctt1	14.7179	22.9118	0.99463	1.03333	17.5445	6.18	1.13304	1.08945	4.9405	13.948	0.960888	1.08584
cta3	0.880449	0.812019	0.919106	1.18145	4.7545	7.74	1.09092	1.13032	1.065	0.662	0.984043	0.9154
pfh1	0.906242	0.730375	0.973241	0.930951	0.517	0.879	0.833918	0.986264	1.0015	1.309	0.968968	1.01961
prz1	0.799457	0.453325	1.04295	1.13703	0.927	0.973	1.04947	1.00083	1.0315	0.902	0.968285	0.997804
nrm1	0.921703	0.961616	1.00516	0.921632	0.747	0.888	1.02317	0.988278	1.044	1.222	0.998822	1.02954
SPBC1271.08c	1.62176	17.2246	0.865176	0.956292	13.8435	2.223	0.91969	0.969151	0.973	3.025	0.971816	0.95781
SPAC20G4.05c	1.09003	1.73724	1.04751	1.12513	1.332	1.896	0.960929	1.12287	1.1725	1.34	0.985566	1.10749
SPBC19G7.18c	1.24689	1.78184	1.04706	1.02396	1.384	2.347	0.97308	1.0922	1.113	1.512	0.996094	1.05312
est1	0.958222		0.982404		0.8865	1.234	0.994311	1.0126	1.0635	0.971	1.00126	1.02446
SPBC3E7.04c	1.21771	1.41098	1.01507	1.02241	1.304	2.277	0.906436	0.93866	1.018	1.199	0.979464	0.959462
SPAC644.05c	0.928876	0.27156	1.04724	0.864736	0.4405	0.257	1.01736	0.85204	0.9945	1.315	0.975214	0.984636
mhf1	1.04947	1.17043	1.01973	1.03277	0.868	0.852	0.985327	0.929871	1.057	0.879	0.989284	0.999338
clr1	0.673186		0.963074		1.097	1.047	0.979219	1.00556	0.989	0.902	0.97684	0.976403
mug162	1.01163	0.708553	1.07223	1.00553	0.868	1.51	1.00644	0.998418	0.9935	0.967	0.984217	1.0338
cwf26	1.09066	1.11194	0.984237	0.986039	0.8505	1.278	1.00653	0.990637	1.0515	0.874	1.00668	0.949443
plh1	0.929725	0.968007	0.967941		0.6965	0.977	0.956791	0.977961	0.958	0.877	0.947163	0.995658
ade4	0.921399	0.664336	0.998496	0.9295	0.5705	0.511	1.06647	0.983746	0.9545	0.852	1.01786	1.03918
nup97	0.8377	0.877474	0.97728	0.907029	0.9695	0.961	1.0086	1.01534	0.982	0.799	1.00149	1.04956
SPBC776.16	0.887673	0.966435	1.04307	1.0344	1.271	1.185	1.03582	0.966055	0.9915	0.981	1.00801	0.996503
SPCC1620.13	0.949725	0.832623	0.981778	1.02238	0.7395	1.411	0.899931	0.931235	0.946	0.764	0.987026	1.00627
SPBC776.17	0.646444	0.34578	0.92101	0.873157	0.5355	0.569	0.924653	0.940337	0.951	0.741	0.967123	0.94733
SPBC1773.17c	1.1821	3.22157	1.0034	1.10413	1.9665	1.255	1.03195	1.06664	0.9885	1.435	0.978785	1.05499
SPAC4G8.04	0.783472	0.604207	1.04014	1.01544	0.987	1.19	1.02245	0.978969	1.022	1.143	1.01046	1.02442
meu34	0.94403	0.880112	0.990143	0.987319	0.715	1.019	0.97662	1.0092	0.959	0.868	0.971467	1.03111
ppk14	1.05706	1.26178	0.981056	1.0111	1.4415	1.119	1.02169	0.993131	1.0835	1.272	0.983677	1.00359
arz1	2.0973	3.79256	1.16908	1.27185	3.4275	1.994	1.26774	1.15534	1.146	1.053	1.0163	1.03287
SPAC13F5.07c	1.7517		0.880236		1.755	1.916	0.821806	0.868207	1.137	2.08	0.943875	0.893422
SPAC4G8.08	1.05961	0.948991	1.04914	1.04723	0.9215	0.866	0.952976	0.942286	1.008	0.921	1.05988	0.85634
SPAC4G8.09	0.885916	0.73631	1.01517	1.07716	0.9275	0.865	1.01157	0.975047	0.9975	0.945	1.00773	0.950782
SPCC1494.07	0.806967	0.744752	0.953388	0.892361	0.7045	0.876	0.978777	1.0171	0.9525	0.901	0.976668	0.989653
sup35	0.818612	0.456522	0.953158	0.84624	0.8255	0.614	0.972749	0.977294	0.9715	0.919	0.990565	1.01871
SPBC16A3.08c	0.928448	0.51548	0.953044	0.830255	0.7555	0.431	1.03355	0.945948	0.982	0.942	0.963562	0.947658
ppk30	1.1484	1.28321	1.06723	1.17545	1.155	1.489	1.06319	0.965213	1.0285	1.232	0.995664	0.996782
mfr1	1.07549		0.953004	1.06431	1.401	0.887	1.00774	0.882272	0.999	1.051	0.968082	0.797748
mde4	1.03571	1.05556	1.01462	1.06041	0.8865	1.319	0.970648	0.964999	0.977	0.923	0.989957	0.986389
SPNCRNA.93	0.954907		0.911265	1.00682	1.01	0.626	0.98693	0.981993	1.023	0.882	1.06861	1.00245
c19g7.12c	1.21517	1.99261	1.04943	1.11083	1.396	2.188	1.02762	1.05412	1.1255	1.359	0.999687	1.02665
SPBC660.05	27.7147	39.25	1.33194	1.42103	28.018	1.835	1.37731	0.9299	3.3045	1.595	1.1918	0.851692
bgs2	0.903716	1.11884	0.958365	1.01976	1.1335	1.944	0.99428	1.01124	0.948	1.08	0.978609	0.977097
SPBC3E7.05c	1.04968	1.10755	1.01715	1.03469	1.0405	1.087	1.00856	0.994554	1.0315	1.327	0.999796	1.01778
SPBC660.06	3.61251	5.25052	0.95065	0.957602	5.883	3.293	1.01431	1.05684	1.7245	3.47	0.991536	1.0611
SPBC660.08	1.07202	1.60904	1.011	1.03569	1.443	1.832	1.02965	1.07705	0.981	1.428	0.997256	1.0527
mug168	1.07239	1.99488	1.01648	1.00027	1.448	2.291	1.02078	0.986666	0.9005	1.38	0.981957	1.01219
SPAC11H11.03c	0.784627	0.718141	0.960936	1.00787	0.636	0.987	0.929018	0.929271	0.9385	0.86	0.959084	0.929705
SPBC13E7.03c	0.755097	0.751867	0.956512	0.985559	0.935	0.877	1.02489	0.986936	0.966	1.102	0.981862	0.992821
SPBC12C2.09c	1.02858	0.919608	1.04586	1.01405	0.784	1.239	0.968936	1.01121	0.976	0.953	1.02546	0.969066
prl10	1.145	0.932939	0.979413		0.9395	1.534	1.02526	0.952731	1.0055	0.721	1.04969	0.986635
prl11	1.632		0.963314		1.327	0.616	0.980841	0.909891	1.066	0.937	1.06566	0.913977
prl12	1.21846		0.917392	1.05041	1.71	0.545	0.947969	0.895436	1.2355	0.861	1.02052	0.942344
SPAC3A12.04c	0.893593	0.775023	1.00969	0.989745	0.782	0.917	0.988002	0.982837	0.9675	0.861	1.00165	0.935698
prl13	1.06684	1.00664	0.931568	1.02897	1.425	0.825	0.919414	0.861488	1.0805	0.858	0.947583	0.884095
prl14	1.06529		0.893756	1.05866	1.3725	0.807	0.8987	0.915088	1.086	0.853	0.986796	0.974507
prl15	1.556		0.920968	1.13624	1.2855		0.948182	0.931258	1.165		0.968546	0.916516
prl16	1.1629		0.92486		1.3675	0.915	0.958923	0.867297	1.018	1.029	0.98141	0.987796
prl19	1.11361	1.28113	0.935703	1.02359	1.208	0.976	1.01359	0.935223	1.0165	1.381	0.971699	0.951641
SPCC757.11c	2.74202	5.67898	1.01812	1.10954	5.2725	1.235	1.039	1.00404	1.1405	1.182	0.988328	0.940907
dps1	1.22085	2.36161	0.967995	1.01977	1.3235	0.955	1.0233	0.966195	0.9905	1.273	0.985952	1.01939
sde2	0.936011	1.44502	1.03875	1.06695	2.1175	1.706	1.08717	1.06744	1.0505	1.172	1.00804	1.04889
sbp1	0.943954	0.611062	0.968496	0.790256	1.1205	0.825	0.989915	0.920995	0.9935	1.006	0.969888	0.970947
c4g8.15c						1.864		0.811944				0.843218
ned8	1.2434	1.08353	1.03499	1.02858	1.112	0.993	1.05669	0.998749	0.9765	1.11	1.00089	0.991335
SPBC660.10	0.844729	0.943103	1.01105	1.09101	0.825	1.579	1.0417		1.025		0.990025
SPAC9E9.17c	1.09863	1.25994	0.906675	1.07445	1.2915	0.913	0.918712	0.87674	1.0705	1.31	0.984454	0.964319
sup45	0.829113	0.442973	1.00641	0.902669	0.5555	0.534	0.972512	0.940612	0.9425	0.854	0.994058	1.00384
dad5	0.731767	0.573237	0.99546	1.09428	0.9935	0.658	0.988112	0.951778	0.8875	0.779	1.00823	0.923038
hub1	1.10938	1.23371	1.02321	1.06963	0.9305	0.837	1.03189	0.92937	0.999	0.969	0.994917	0.95391
SPAP14E8.02	0.681066	0.271827	1.01878	0.936977	0.305	0.525	0.91228	0.905078	0.9555	2.44	0.980548	1.00381
trs31	1.182				1.397				1.025
anp1	0.916714	1.00914	1.03101	1.0156	0.884	0.917	1.02128	0.98724	0.975	1.125	0.999512	1.01763
mrps16	1.07829	1.28275	1.03549	0.985474	1.1015	0.93	1.0949	0.993801	1.0735	1.061	1.02939	1.03321
cdc21	0.662702	0.625788	0.945872	0.96868	1.0305	0.83	0.967647	1.00231	1.0205	0.886	0.990119	1.04657
ilv1	0.93752	0.968702	0.961014	0.851027	1.4045	0.65	0.976678	0.993297	0.9435	0.978	1.01405	1.03074
syf2	1.3115		0.968404		1.4975	1.198	1.03619	1.10247	1.109	0.978	1.03642	1.02621
SPAC17G8.06c	0.868219	0.51094	0.997403	0.916379	0.696	0.379	1.06141	1.03208	0.942	0.872	0.999578	1.02312
meu27	1.09844		1.00245	1.13866	1.1195	0.768	1.01375	0.907963	1.005	0.69	0.989851	0.98412
cpd1	0.812811	0.604717	0.996765	0.938252	0.518	0.653	0.856714	0.934795	0.949	0.72	0.994567	0.981092
lag1	0.726258	0.507095	0.946969	0.886742	0.922	0.816	0.92498	0.96716	0.9345	0.902	0.997819	0.995952
SPAC12G12.01c	0.909866	0.726724	0.997173	0.915014	0.8985	1.004	0.97982	1.03209	0.97	0.966	0.95933	1.04719
gyp7	1.20348	1.40619	1.09802	1.19898	1.174	1.689	1.00868	1.04528	1.159	1.217	1.01656	1.0498
def1	0.77093	0.601101	0.941398	0.983736	0.825	0.693	1.01915	0.963347	0.9415	0.932	0.976533	0.997701
rga6	0.870113	1.16635	1.01117	1.04044	1.165	1.139	1.03147	0.991341	1.028	1.129	0.983166	1.02832
SPAC23A1.02c	0.953802	0.612069	0.972265	1.01911	1.1485	0.783	1.03022	1.01733	1.136	0.705	0.988772	0.971857
SPAC23C4.05c	2.09328	3.36862	0.983666	0.984228	2.317	1.481	1.0402	1.04119	1.238	1.576	0.999895	1.0499
SPBC14C8.04	1.00878	0.92543	0.984122	0.881423	1.018	0.578	1.06685	0.975352	0.9275	0.947	0.981966	1.04138
can1	1.04651	1.36	1.02387	1.0134	0.977	1.346	1.00372	1.07064	1.07	1.017	1.00563	1.02144
fmt1	0.996188	1.03633	0.954108	1.05989	0.9965	1.421	0.991217	1.00511	0.9635	0.943	1.01471	0.872172
tom20	1.17391	1.18886	1.02083	1.00368	0.9275	0.677	0.978332	0.835149	1.0075	1.013	0.967514	0.995507
rpl44	0.914244	0.663415	1.00123	0.79907	0.5075	0.328	1.20318	0.991197	1.0055	0.866	0.979946	1.07291
rdp1						0.699		0.947626		0.661		0.938388
atg14	0.775753	1.02971	1.00947	1.00887	1.0615	0.898	0.970712	0.976341	1.0135	0.89	0.992571	1.0042
SPAC22A12.17c	4.61569	13.1538	1.19828	1.24751	6.6085	6.339	1.22325	1.27871	1.088	4.25	1.06373	1.33945
SPAC4G8.12c	0.94728	1.35501	1.03578	1.14244	0.982	1.08	1.03284	1.02046	0.96	0.979	0.987871	0.990797
ubi1	1.02948	0.651299	0.988724	0.949367	0.8605	0.504	1.07247	0.984689	0.972	1.005	0.991299	0.947326
SPBC1271.07c	2.31687	7.43671	0.929871	0.99196	8.219	2.829	1.09151	1.04308	0.992	2.799	0.976646	1.02929
ubi3	1.07297	0.834595	0.967372	0.880951	0.813	0.453	1.21543	0.970523	0.953	0.979	1.01425	1.05446
ubi4	1.44547	2.2412	1.0619	1.16984	5.998	4.144	1.34095	1.27303	1.06	2.375	1.01548	1.02597
orc6	0.978897	0.891862	1.0076	1.05564	0.8215	1	0.900453	0.950702	1.069	0.911	0.985884	0.922919
SPCC2H8.02	1.04088	0.924334	0.972118	1.01565	1.301	0.756	1.00487	1.00422	1.042	0.948	1.00186	0.964276
ure2	0.884033	1.01103	0.990848	1.05114	0.812	1.252	0.962205	1.04707	0.9165	1.061	1.00389	1.0374
c2h8.03	1.01356	0.795111	0.991881	0.970509	1.21	0.846	1.05202	1.06455	1.0285	1.011	1.00335	0.962128
SPCC2H8.04	1.05511	0.777222	1.08495	1.12302	0.7085	1.266	1.00615	1.07087	1.01	0.855	1.01869	0.979759
meu32	0.875		0.952099	0.978502	1.249	1.129	0.985903	0.871161	0.9665	1.017	1.0527	0.885787
SPCC63.13	1.45669	2.68869	0.913356	1.04839	1.594	0.953	1.03785	1.00823	1.2705	1.588	0.963323	0.99531
SPCC63.14	3.17828	5.63675	0.982133	0.980198	6.9695	3.499	1.05725	1.03974	2.0775	2.827	0.985625	1.01564
SPCC1259.02c	0.832782	0.655395	0.979177	0.9657	0.5535	0.6	1.00196	1.00682	0.945	0.935	1.01292	0.978675
plg7	2.35383	4.10612	1.02322	1.16623	2.89	1.839	1.11268	1.18284	1.166	1.73	0.978676	1.09124
pom1	0.768922	0.71729	0.968859	0.992615	0.995	0.808	1.04636	0.993062	0.982	1.02	0.990907	1.00123
fta3	1.13449	1.00968	1.08201	1.02108	0.7815	0.604	1.04303	1.02777	1.0375	0.726	1.02027	1.01531
SPAC20G8.09c	0.569162	0.28254	0.954009	0.84929	0.533	0.464	0.910613	0.938663	0.942	0.618	1.00965	1.00055
air1	0.949168	0.569231	1.01296	0.929478	0.776	0.753	0.962661	0.934462	0.945	0.733	0.968498	1.00983
mrpl7	0.965		1.03652			1.275		1.02857	0.924	1.324	1.02866	1.00559
SPAP27G11.09c	1.0308	1.16479	0.980948	0.834967	1.1375	1.328	1.00433	1.04889	1.015	1.44	0.965304	1.07759
SPBC106.12c	0.984532	1.15887	0.98073	0.967108	0.849	0.984	0.85373	0.899631	0.9985	0.868	0.958721	0.985125
rec25	1.07242	1.08913	0.992843	1.16207	1.0985	0.83	0.987421	0.96006	0.994	1.018	1.00414	0.972116
SPAC15E1.02c	3.29433	18.8993	1.12118	1.38135	2.4095	5.563	1.00929	1.21295	1.319	3.252	1.06651	1.16657
nhp2	0.843454	0.479774	0.998317	0.84501	0.4815	0.408	1.01288	0.942948	0.974	0.778	0.986568	1.00834
SPCC126.07c	0.918649	0.941176	1.03788	1.12484	1.1245	1.36	1.03703	0.989318	0.9895	0.781	0.995682	0.960282
SPBC2F12.03c	0.678		1.00249			1.095		1.09831	0.882	0.895	0.998063	1.05198
SPBC4C3.04c	1.03539	0.799159	1.06823	1.00477	0.864	1.1	1.06997	1.00231	1.0755	0.858	1.01361	1.00753
SPAPJ695.01c	1.08513		0.95113	1.18033	1.412	0.932	0.966343	0.982474	1.016	1.093	0.996975	0.894107
fmn1	0.946781	1.00964	1.02003	1.00873	0.7675	1.278	0.970394	0.955855	1.024	1.284	0.976884
snf22	0.947164	1.00957	0.952149	1.00207	1.01	1.049	0.990699	1.02834	0.976	0.941	1.00148	0.946017
srs2						1.62		1.02228		0.915		0.960453
dpb2	0.682285	0.755123	1.00708	0.958985	0.641	0.92	0.929566	0.981685	0.95	0.856	0.999751	1.02612
cox8	1.17501	1.06577	1.02227	0.967732	0.9285	1.025	1.03266	0.983467	1.038	1.137	0.999941	1.00006
SPBC29A10.16c	1.24849	1.81847	1.03831	1.00465	0.9345	0.742	1.05641	0.964195	1.009	1.215	0.991955	0.991168
SPCC126.08c	0.851714	0.7448	0.994471	0.973442	1.0435	0.918	1.05029	1.01155	1.0185	1.028	0.99156	1.0289
git1	1.01233	1.26378	0.975866	1.01295	1.194	1.625	0.966482	0.984357	1.1135	1.075	0.994684	0.955985
SPCC18.17c	1.04074	0.914211	0.99204	1.01087	0.6525	0.958	0.905508		1.0085	0.887	1.01659
his1	1.02139	0.877778	0.985041	0.734749	0.707	0.503	0.970886	0.915892	0.9595	0.78	0.971229	1.00243
his2	1.2086	1.4534	0.946915	0.86502	0.784	0.389	0.905187	0.847689	0.986	1.181	0.98014	0.991393
cox9	1.12207	1.29137	1.02909	1.00743	0.907	0.871	1.05332	0.99325	0.9965	1.188	0.986207	0.993182
sda1	0.522897	0.231884	0.910337	0.920494	0.4545	0.459	0.93373	0.959053	0.9075	0.649	0.963419	1.00224
his5	1.02376	0.790882	1.00038	0.953787	0.77	0.705	0.986954	0.978139	0.9825	1.053	0.995222	1.01035
sre2	0.913665	1.10874	0.949077	1.01671	1.21	1.083	1.06496	1.03538	0.978	0.942	0.983683	1.00812
SPBC24C6.08c	1.03592	1.30266	1.02152	1.0084	0.9145	0.924	0.966679	0.968873	1.0035	0.985	0.985353	1.00465
SPAC3F10.09	0.948871	0.850957	0.99781	0.94216	0.7745	0.972	0.954705	0.922471	1.0095	0.913	0.992253	0.987681
his7	1.225				1.351	1.211		0.990957	0.9525	1.156		0.977693
pop1	0.842		0.988627						1.051		1.06115
snu23	1.3046	1.18354	1.01111	1.03666	1.196	1.23	1.01998	1.01677	1.0055	0.962	0.979339	0.981562
SPBP8B7.15c	1.46039	2.17714	0.967749	1.04182	1.812	0.73	1.1202	1.02998	1.0815	1.348	1.00136	1.08251
mug116	1.1221		0.89269	1.17887	1.246		0.925323		1.075		1.01505
lea1	1.10596	1.196	1.02469	0.980787	1.3185	1.182	0.931219	0.928059	1.001	1.116	0.985519	1.02783
cnd1	0.842105	0.87844			0.906	1.012		0.991649	0.997	0.971	0.995667	0.98444
SPBC2F12.05c	1.64025	2.84921	0.968809	1.03885	1.626	1.945	1.00692	1.03342	1.191	1.584	1.00192	1.01117
cnd2	0.802077	0.855034	0.973593	1.02635	1.396	0.862	1.03234	0.973947	0.9555	0.988	0.994011	0.957734
tra2	0.856899	0.612681	0.942627	0.960444	1.359	1.461	0.895071	1.00213	0.95	0.703	1.01736	0.96251
SPAC32A11.02c	5.34176	16.2814	1.11874	1.30468	3.6255	7.039	1.04097	1.27872	1.5425	1.834	1.01768	1.18022
cnd3	0.821654	0.646072	1.02108	1.08331	0.6225	1.098	0.965914	1.04189	0.897	0.789	0.991334	1.01868
rsm27	0.990017	0.834184	1.04724	0.913524	0.908	1.065	1.05734	1.01324	0.9955	1.011	1.01578	1.01203
ubp11	2.14982	2.04008	1.08083	1.14783	1.923	0.858	1.08445	0.946748	0.8815	1.151	0.999041	1.01006
SPBC24C6.09c	7.6513	25.375	1.13956	1.28825	15.1075	11.35	1.25509	1.2737	2.088	2.634	1.03956	1.09595
erv14	1.1538	1.32823	1.04203	1.0359	0.891	0.954	1.03497	0.959123	1.047	1.134	0.98335	1.03292
SPAC15E1.05c	1.07668	1.13933	1.0263	1.01663	0.9355	1.53	0.980913	1.04148	0.995	1.272	0.976608	1.02149
srw1	0.779101	0.563728	0.971455	0.983674	1.2385	0.935	1.02426	1.0322	0.9205	1.041	0.971717	0.984003
sen1	0.563505	0.353513	0.907523	0.83683	0.489	0.646	0.886295	1.02286	0.975	0.718	0.974521	0.949452
twf1	1.25947	1.69388	0.990729	0.986006	1.03	1.368	0.915067	0.993284	1.0825	1.453	0.984097	0.997853
SPCC126.09	0.952932	0.809114	0.931144	0.906318	1.139	0.936	0.919222	0.949503	1.042	1.058	0.982895	0.925642
phx1	1.10101	1.15431	0.94427	0.910548	1.1095	1.174	0.967591	1.00918	1.008	0.826	0.942884	0.976471
apc10	1.20416		1.05904	1.00866	0.9535	1.44	1.03029	1.04757	1.087	1.003	1.0124	1.00766
mug128	1.378		0.903526		1.512		0.886474		0.9945		1.02828
SPBC354.07c	0.913091	0.571429	0.997121	0.92511	0.8265	0.973	0.940007	0.98003	0.9775	1.122	0.983589	1.06029
erv25	0.933404	0.845829	1.03508	0.985912	0.8045	0.721	1.01241	0.952616	0.969	1.065	1.00821	0.981839
SPAC1F12.10c	1.1112	1.20048	0.992319	0.884981	1.2055	0.892	1.06861	0.977181	1.003	1.012	1.00275	0.971585
med7	1.00703	0.796859	1.04309	0.998379	0.675	0.944	0.926616	1.01466	0.987	0.835	0.991913	0.977143
SPBP8B7.17c	1.18547	1.18803	0.958093	0.874189	1.669	1.142	0.953686	1.0059	1.025	1.305	0.961303	1.04911
rap1	1.1686		1.00948		2.4775	1.352	0.970112	0.967151	1.054	0.921	1.01904	0.975141
SPCC126.12	1.04655	0.797297	1.02769	0.902759	0.9655	1.321	0.984538	0.983173	0.954	1.055	1.00302	0.971482
SPBC582.04c	0.953615	0.765574	1.04717	1.10309	0.7875	1.056	0.98655	1.00515	0.945	1.036	0.999757	1.05895
pgt1	0.419929	0.442695	0.948107	1.00383	0.7535	0.857	0.977213	1.09304	0.995	0.501	0.983935	1.01134
sam50	1.1281	1.32514	1.02588	1.20371	1.2	1.459	1.03787	1.02407	1.049	1.294	1.03378	1.0733
SPBC1778.07	0.977333	0.720833	0.971169	0.895415	0.834	0.844	0.95223	0.943659	0.9815	1.011	0.994519	0.967119
alg8	1.07754	1.45782	1.0137	1.05051	0.9095	1.252	1.00306	1.01736	1.0335	1.112	1.01503	1.02999
pnu1	1.11376	1.21929	1.05524	1.05892	0.8965	1.426	1.02665	1.04756	1.022	1.326	1.00213	1.01978
SPBC1778.09	1.091		1.02623			1.01		1.00891	1.029	1.482	1.02932	1.0454
rpl2701	0.99024	0.656073	0.969714	0.784138	0.698	0.433	1.11071	0.963157	0.9395	0.954	0.979947	1.01753
ppk5	0.821851	0.715105	1.06753	1.07602	0.953	1.139	1.0393	0.977597	0.962	1.004	1.01286	0.978082
urb2	0.7821	0.635745	1.0486	1.05952	0.524	0.626	0.996186	1.03237	0.93	0.62	0.982431	1.03918
SPAC2G11.04	1.02211	0.713849	1.01492	0.979534	0.8225	1.113	0.962623	0.953352	1.0135	0.983	0.985924	1.0142
epl1	1.02194	1.06728	1.02594	0.977441	1.0895	1.025	1.06179	1.01598	0.9875	0.796	0.995625	0.945938
mug124	1.44853	1.06949	0.993567	1.07039	0.9375	0.927	1.03485	1.00337	1.105	1.141	1.00999	0.990898
SPBC660.15	1.02514	0.985256	0.950154	1.06559	0.958	0.969	0.985481	1.00585	0.962	1.036	0.993247	1.01997
fnx2	0.940348	1.00094	1.00982		0.625	1.152	0.967478	1.00072	0.9325	1.139	0.985904	0.972708
SPBC660.16	1.44313	1.68135	0.847059	0.815174	3.085	2.997	0.89609	1.01964	1.041	1.825	0.934008	0.982463
oma1	1.13572	1.36192	1.02018	1.10986	1.069	1.262	1.00258	0.982873	1.0255	1.289	1.00498	1.04087
SPCC777.06c	1.02868	1.41609	0.957715	0.838616	1.238	1.514	0.885861	0.780429	0.982	1.298	0.982193	0.866065
prl20	0.997					2.394		1.08097	0.901	0.968	0.98713	1.00153
brl2	0.939978	1.17486	0.992671	0.995645	1.3465	0.827	0.964562	0.973195	0.9695	0.967	0.985944	1.00291
SPBCPT2R1.02	0.776		0.980965			2.18		0.93366	0.853	0.964	0.977745	0.917587
prl21	1.11601	1.15306	0.936013		1.055	1.075	1.00652	0.910246	0.971	0.698	0.995598	0.984174
SPBCPT2R1.03	0.759		0.968872					1.07239	0.907		1.04761	1.20864
prl22	0.975246		0.918845		0.8995	0.788	0.940222	0.906379	1.0845	0.928	1.00787	0.934143
taf2	0.792139	0.792208	0.994934	1.05934	0.8725	1.079	0.966521	0.983795	0.939	1.041	0.973825	1.02429
prl23	1.396		0.954322		1.493	1.308	0.958022	0.924635	1.1335	0.785	1.00999	0.991241
prl24	1.1104	0.638564	0.965487	1.18456	1.439	1.121	0.941801	0.928459	0.9975	0.903	1.0001	1.00557
prl25	1.204		0.992211			1.056		0.993177	0.982	1.316	0.978661	1.01035
prl26	1.635		0.874592	1.17853	2.5115	2.097	0.882384	0.783347	1.0065	1.032	0.965297	0.846243
prl27					1.427			0.865025	1.202
SPAC17C9.14	1.12072	0.991696	1.05996	1.01988	1.3485	1.019	1.01615	0.97435	1.116	0.907	1.0067	1.01208
pos5	0.855857	0.657171	1.01957	1.03823	0.5175	0.7	0.92628	0.958815	0.9435	0.851	0.937148	1.00086
myo1	1.06827	1.22263	0.969279	0.977214	1.2575	1.128	1.05558	1.05151	1.0025	1.382	0.977102	1.01582
tif6	0.95055	0.870289	0.982079	0.882699	1.0035	0.587	1.0918	0.982486	0.986	0.918	0.976765	1.00772
atg12	1.00696	1.05026	0.997376	0.983318	1.0705	1.211	0.983916	0.970088	1.0455	0.912	0.996267	0.939895
ape2	1.19393	1.60722	0.953642	0.913468	1.576		1.05413		1.0205		0.973682
SPBC1198.01	1.06325	1.1532	1.03606	1.05073	1.029	2.564	0.999349	1.07696	1.0965	0.913	1.00044	0.98619
dea2	0.71267	0.320665	1.0231	0.969005	0.2715	0.432	0.902371	0.872759	0.8635	0.57	0.957831	0.965813
tpp1	1.32371	2.18807	1.02386	1.17773	2.7745	2.495	1.16128	1.17649	1.041	1.63	0.977212	1.09644
SPBC1198.05	0.980534	0.827281	0.942494	0.716038	0.9795	0.767	1.16941	1.07621	0.9665	0.965	1.00896	1.09449
SPBC1198.08	0.986038	0.924348	0.982004	0.932911	0.965	0.651	1.01666	0.94831	0.9285	1.23	0.986102	1.01421
ade1	0.796126	0.369804	0.902012	0.760449	0.447	0.419	0.924497	0.95187	0.9155	0.781	1.00417	1.01169
stn1	1.10768	1.66553	1.04196	1.04238	1.2075	1.928	0.99837	0.945146	1.0495	1.475	0.973775	0.996385
SPAPB17E12.03	0.835384	1.05217	1.0364		0.832	1.189	0.99003	1.00125	0.8815	0.931	1.04099	1.01945
SPAPB17E12.06	1.09924				1.3505				1.1065
ark1	0.508569	0.542339	0.946398	1.05689	0.841	0.823	0.988369	0.992696	0.9345	0.848	0.945695	1.0313
SPAPB17E12.08	0.751954	0.772305	1.04992	1.09412	0.986	1.344	1.01261	1.00619	0.9525	1.009	1.03766	0.993725
SPAPB17E12.09	0.817		0.980212						0.808		1.03717
cif1	0.55424	0.366821	0.900746	0.854556	0.489	0.526	0.866175	0.898593	0.9375	0.672	1.00214	0.933975
rps1001	0.902908	0.542977	0.984386	0.819622	0.7105	0.476	1.07965	0.907359	0.925	1.009	0.970139	1.01229
nap1	0.83555	0.536173	0.959704	0.890465	0.8005	0.658	0.963928	0.986045	0.935	0.956	0.995734	0.981264
SPCC364.07	1.55576	2.27284	0.919487	0.884973	2.4175	0.894	0.982458	0.99471	1.0325	1.227	0.997885	1.00934
mrpl4	0.924158	1.02171	1.02609	0.883571	0.796	1.026	1.08879	1.05101	1.0025	1.065	1.0164	1.05681
adh1	0.930022	0.638194	0.970019	0.893882	0.9705	0.277	1.0025	0.971238	0.8985	0.986	0.987885	0.941246
srp14	0.976594	0.623952	1.00379	0.950778	0.975	0.91	1.07529	1.0156	0.919	0.809	0.993769	1.01291
SPAC7D4.09c	1.16875	1.30812	0.973524	1.02244	1.3405	1.304	0.995924	0.981044	1.0465	1.296	1.0037	0.979852
SPBC23E6.02	1.18991	1.45495	1.03208	1.07301	1.216	1.686	1.00227	0.998018	1.079	1.066	1.00722	0.997263
SPBC1539.01c	1.19527	1.55363	1.01216	0.981683	1.1615	0.878	1.09348	0.974979	1.037	1.038	1.00958	1.05026
SPAPB17E12.11	1.019		1.00703			0.899		0.952163	0.98	1.192	1.01392	0.983313
arx1	0.799358	0.43038	0.976874	0.885127	0.4255	0.389	0.983594	0.921045	0.96	0.674	0.984086	1.01301
SPBC8E4.05c	1.7529	4.33908	1.02629	1.19538	1.299	2.512	1.03509	1.02124	1.1	1.053	1.01559	0.907996
ssn6	0.683567	0.449093	0.957447	0.942474	0.255	0.699	0.937591	1.01329	1.012	1.016	0.98802	0.991875
SPBC19G7.02	1.06317	0.621395	1.07082	1.05639	0.883	1.236	1.03934	1.06851	1.011	1.108	1.01506	0.975527
gas1	0.30885	0.0775578	1.02562	1.05392	0.2485	0.429	1.02893	0.934814	0.837	0.685	0.979381	1.00339
SPBC19G7.04	0.637019		1.01091	1.00281	0.5625	0.694	1.04814	0.940803	0.9615	0.925	1.01023	0.998592
mbx1	0.730791	0.608924	1.0281	1.05188	0.7375	0.74	1.00307	0.953738	0.9195	0.646	1.0022	1.00339
SPAC17C9.11c	1.78274	3.92	1.07952	1.09479	1.488	1.523	1.03462	1.08725	1.1385	1.379	1.01454	1.04357
phf1	1.17714	1.47232	1.03177	1.06389	1.6215	1.278	1.06814	1.04703	1.075	1.025	1.01828	1.05087
gdh1	1.16209	1.69063	0.857516	0.675412	1.006	0.688	0.816677	0.840809	0.956	1.826	0.967618	1.0118
SPBC16D10.01c	0.654095	0.468577	0.929744	0.937926	0.4815	0.483	0.863471	0.917384	0.9425	0.632	0.972451	0.977842
dsk1	0.752595	0.711024	0.909099	0.996256	0.872	0.892	0.969266	0.985575	0.9965	0.953	0.929518	0.990783
SPBC8D2.16c	0.898107	0.53443	1.07065	1.05544	0.514	0.814	0.987552	1.01489	0.988	0.831	0.996232	0.98507
stg1	1.43619	1.72574	1.07281	1.0305	1.3745	1.246	1.11477	1.05617	1.1195	1.233	0.993038	1.02631
mok11	0.962423	0.959064	1.00079	1.02865	1.2735	1.19	1.02631	1.03314	1.0335	1.007	1.00386	0.958811
cid11	1.26454	1.3624	0.908806	1.08872	2.0025	0.767	0.889797	0.946872	1.4005	0.788	1.02006	1.00693
cid12	0.697821	0.66724	1.04556		1.0135	1.47	1.01836		0.97	0.76	0.985892
mok12	1.20437	1.58509	0.928935	0.98191	1.0915	0.945	0.896274	0.999117	0.9915	0.882	0.958924	0.824727
cid13	1.56932	1.91016	0.993904	1.0441	2.043	1.486	1.11286	1.03061	1.288	1.487	1.0087	1.02152
mok13	1.0355	1.32328	0.894504	1.00753	1.528	1.252	0.942207	1.0042	0.9615	0.835	0.933223	0.907575
mok14	0.949954	1.16337	0.969231	0.994387	1.1445	1.608	1.02308	1.04467	0.9635	0.955	0.997042	0.968718
cid14	0.929729	0.914778	0.942465	0.871401	0.858	0.736	0.924544	1.00741	1.008	1.034	0.973076	0.99295
tpr1	1.01076	0.822936	1.00417	0.959718	0.996	1.139	0.981118	1.01342	0.9005	1.012	0.983159	0.979986
SPAC56E4.03	1.47761	3.26569	0.91625	1.02813	1.313	0.743	0.972172	0.977673	0.9825	1.62	0.992734	0.980144
cid16	0.953688	1.1465	0.99362	1.01345	1.1185	1.178	0.966495	1.00894	0.985	0.936	0.99575	0.993777
mug69	0.998335	1.0585	1.06794	1.03324	0.6545	0.715	0.992787	0.960844	1.0205	0.889	0.998862	0.97193
mrps17	1.09557	1.19111	1.02316	0.97862	0.954	1.073	1.02391	1.02315	0.9375	0.941	0.99338	0.995359
SPAC56E4.07	1.13936	1.12344	1.00823	0.959879	0.757	0.716	0.919337	0.983315	1.03	0.963	0.996759	0.916115
chs1	1.09918		0.963344		1.3615		1.00488		1.1005	1.517	1.01132
atg9	1.27336	1.99213	1.00263	1.10129	2.0255	1.737	1.04532	1.04189	1.1145	1.117	1.0142	0.993841
chs2	0.624916	0.228729	0.987148		0.6285	0.621	0.982855	1.00002	1.046	0.908	0.978674	1.04374
cfr1	0.911113	1.14232	0.990716	1.01827	1.074	0.927	1.0282	0.962909	0.9985	1.245	0.995741	1.01168
rpn10	1.18375	1.6939	0.989137	0.972464	1.363	1.273	1.00565	0.985934	1.0545	1.55	0.984373	1.07301
tbf1	0.629867	0.492027	0.939299	0.905968	1.1675	0.967	0.984693	1.00236	1.0085	0.866	0.963791	0.953258
nup44	0.910422	0.661458	1.03462	0.981208	0.8115	0.834	0.999919	1.01983	0.993	1.05	0.988132	0.998634
iws1	1.11456	0.960878	0.975568		1.56	0.842	0.954627	0.989774	1.1435	0.979	0.970797	1.01209
SPAPJ691.02	1.47273	1.73194	1.005	1.1373	1.729	2.983	1.09418	1.0525	1.072	1.735	0.983413	1.01239
psm1	1.19879	1.75109	0.994936	1.01083	1.616	1.407	1.01607	1.00636	1.101	1.516	0.992005	0.993255
SPAPJ691.03	1.187		1.01076			1.246		1.00326	0.926	1.263	0.992164	0.972886
psm3	1.04055	1.4076	1.00566		1.1975	1.102	1.05009	1.05049	1.0025	2.012	0.973726	1.02219
tti1	0.847339	0.719595	0.997861	1.01248	1.137	1.368	1.01015	1.02635	0.943	0.979	1.00567	0.988181
cwf2	0.925873	0.764325	0.994804	0.976496	1.197	0.778	1.04418	0.99161	1.0365	0.887	0.979437	1.01168
pop3	1.17644	1.72529	1.03047	0.89434	2.7515	1.22	0.990981	0.938181	0.972	1.128	0.99738	1.035
stm1	1.26434	2.47941	1.00388	1.08028	1.477	0.783	1.01048	0.937701	1.047	1.221	0.994904	0.857685
aph1	1.03308	0.934662	1.02385	0.968421	0.661	0.971	0.978921	0.968439	0.9825	1.058	0.999378	0.98941
sib2	2.92588	7.4521	0.986412	1.1196	1.7555	1.465	0.991262	1.02714	1.3135	2.353	1.01892	1.078
brl1	0.940324	0.995283	1.00393	1.08172	1.053	0.94	0.967901	0.898458	1.0435	0.929	0.99842	0.981337
SPAC25A8.02	1.58022	2.26129	1.07646	1.08565	2.6505	1.24	1.10007	1.08293	1.1695	1.161	1.02692	1.01944
ies4	1.13208	1.14619	1.03516	0.977512	0.825	0.989	0.96144	1.02344	1.029	0.776	1.00289	0.997672
tps1	3.51547	5.32976	0.925906	0.975487	10.1465	4.651	1.06651	1.10707	2.039	2.94	0.965526	1.07327
meu1: meu2	0.937018	1.08766	0.959958	0.972024	1.0545	1.065	1.02417	0.998022	0.9955	0.986	1.02642	0.968078
SPCC790.03	0.830497	0.728495	0.984737	0.957834	1.159	1.002	1.03193	1.01188	0.9825	1.013	1.00239	1.00337
SPAC23G3.06	0.92392	0.631107	0.988248	0.876325	0.728	0.495	0.982536	0.958838	0.9565	0.81	0.985017	0.995839
taf4	1.08066	1.06627	1.01265	1.02038	1.32	1.364	1.02876	1.01807	1.069	1.17	0.999988	1.04531
SPBC1289.15	0.698976	0.842308	0.939223	1.07385	1.0475	1.578	0.98938	0.996573	0.9095	0.884	0.997407	0.963865
ef1a-c	0.938464	0.606538	0.874431	0.722001	1.207	0.593	0.88126	0.945998	0.9635	0.879	0.983831	0.955469
cys2	0.954063	0.769612	0.983605	1.09203	0.6625	0.782	1.00844	1.07439	0.9835	1.167	0.977819	1.06322
rad4	0.882247	0.954945	1.04382	1.05621	1.033	1.297	1.01063	1.06035	0.917	0.987	1.0022	1.03787
[truncated: 3,409 more rows]

## Sheet: %RNA in each fraction
Percentage RNA in each fraction
Experiment 1															Experiment 2																				Experiment 3
Control					H2O2, 15min					MMS, 15min					Control					H2O2, 15min					MMS, 15min					Heat, 15min					Control					H2O2, 15min					H2O2, 60min
Gene identifier	Fraction 1	Fraction 2	Fraction 3	Fraction 4	Gene identifier	Fraction 1	Fraction 2	Fraction 3	Fraction 4	Gene identifier	Fraction 1	Fraction 2	Fraction 3	Fraction 4	Gene identifier	Fraction 1	Fraction 2	Fraction 3	Fraction 4	Gene identifier	Fraction 1	Fraction 2	Fraction 3	Fraction 4	Gene identifier	Fraction 1	Fraction 2	Fraction 3	Fraction 4	Gene identifier	Fraction 1	Fraction 2	Fraction 3	Fraction 4	Gene identifier	Fraction 1	Fraction 2	Fraction 3	Fraction 4	Gene identifier	Fraction 1	Fraction 2	Fraction 3	Fraction 4	Gene identifier	Fraction 1	Fraction 2	Fraction 3	Fraction 4
ptc3	16.1196	12.1483	24.7582	46.9739	ptc3	16.7569	14.9888	23.7786	44.4757	ptc3	16.0473	12.6601	26.9578	44.3348	ptc3	20.8259	17.6518	25.4008	36.1215	ptc3	20.8757	18.1551	24.2671	36.7021	ptc3	22.6139	16.7257	23.068	37.5924	ptc3	24.1525	19.0599	25.3923	31.3952	ptc3	17.4912	13.7677	26.0057	42.7353	ptc3	20.0454	15.4973	28.4386	36.0187	ptc3	20.0534	16.5161	23.5702	39.8604
sak1	29.7651	33.3648	19.5562	17.3138	C3G9.10c	23.3685	26.4809	23.6948	26.4558	sak1	33.8858	29.8211	19.6659	16.6272	C3G9.10c	15.8921	19.0997	30.5449	34.4633	C3G9.10c	19.1499	22.7069	28.7025	29.4407	C3G9.10c	17.7608	19.4718	32.1741	30.5933	C3G9.10c	24.7642	23.4375	24.2925	27.5059	C3G9.10c	16.8188	20.0224	28.7682	34.3905	C3G9.10c	17.2742	24.1567	28.096	30.4732	C3G9.10c	22.2734	29.2627	22.3118	26.1521
P23A10.15c	24.5603	21.7023	30.1822	23.5553	P23A10.15c	22.1013	20.9381	29.2683	27.6923	P23A10.15c	21.0214	23.9014	28.6817	26.3955	sak1	31.1958	29.7758	19.5665	19.4619	ptc4	26.6879	26.025	24.7238	22.5632	P23A10.15c	26.8253	21.0555	27.2354	24.8838	P23A10.15c	17.4635	16.0795	26.8495	39.6074	P23A10.15c	21.7604	19.3697	29.8832	28.9867	P23A10.15c	27.3939	16.839	24.8096	30.9576	P23A10.15c	22.0339	19.9739	23.442	34.5502
C3G9.10c	18.0103	17.8502	27.9943	36.1452	ptc4	28.7309	24.2668	26.5767	20.4256	C3G9.10c	19.6628	18.9115	27.341	34.0847	P23A10.15c	26.3609	20.9174	26.9411	25.7806	P23A10.15c	26.0018	19.8855	26.5441	27.5685	ptc4	29.039	26.967	24.8649	19.1291	ptc4	20.0742	22.0142	25.9784	31.9332	ptc4	22.0872	32.8194	31.2185	13.8749	ptc4	25.5594	25.2611	28.1949	20.9846	ptc4	27.8142	22.0883	21.3083	28.7892
ptc4	32.1011	30.2905	24.4813	13.1271	sak1	31.1286	32.7367	21.071	15.0637	ptc4	30.8927	28.0668	24.9518	16.0886	ptc4	33.3219	28.8699	22.1233	15.6849	sak1	31.4009	30.1741	21.1516	17.2734	sak1	30.6306	29.5849	21.0425	18.742	sak1	29.4977	29.189	20.1729	21.1404	sak1	33.112	30.345	20.2361	16.307	sak1	25.2319	34.0578	24.6223	16.088	sak1	29.8732	30.7874	21.5276	17.8119
C31G5.02	23.9377	22.8261	30.6324	22.6038	C31G5.02	24.9736	24.8327	28.5664	21.6273	C31G5.02	29.0747	23.5804	25.3155	22.0294	C31G5.02	23.7432	26.8884	25.9861	23.3823	C31G5.02	21.7215	26.2283	29.4422	22.6081	C31G5.02	24.796	26.9231	27.3893	20.8916	C31G5.02	24.1443	24.442	25.7812	25.6324	C31G5.02	21.9931	26.2696	30.5651	21.1722	C31G5.02	28.5113	20.9023	24.7218	25.8647	C31G5.02	27.4597	29.9597	27.1371	15.4435
C17D11.06	28.0187	28.5219	18.4421	25.0173	C31G5.04	23.5011	17.3581	27.3555	31.7853	C17D11.06	23.5512	24.9366	20.9366	30.5756	C17D11.06	24.6285	26.1145	20.3632	28.8938	C17D11.06	24.9419	23.7209	23.0233	28.314	C17D11.06	25.9624	22.6339	21.9682	29.4356	C17D11.06	25.8065	25.7331	20.4912	27.9692	C17D11.06	31.5146	22.841	20.7338	24.9106	C17D11.06	21.4136	28.2339	23.1854	27.1671	C17D11.06	22.0509	25.4481	23.0304	29.4706
C31G5.04	17.3638	11.2439	25.946	45.4463	C31G5.06	35.8102	27.0367	21.128	16.0251	C31G5.04	16.275	13.6969	27.464	42.564	C31G5.04	19.7622	12.5871	28.6593	38.9914	C31G5.04	19.2759	16.9136	33.7294	30.0811	C31G5.04	18.3025	18.5841	28.4393	34.6742	C31G5.04	16.7276	15.0218	24.752	43.4987	C31G5.04	18.5716	13.3374	28.8723	39.2187	C31G5.04	21.7406	13.3249	27.4661	37.4684	C31G5.04	50.9201	20.5604	15.8198	12.6997
C17D11.08	20.6422	24.6068	26.3434	28.4076	C19A8.07c	34.44	22.5566	25.287	17.7164	C17D11.08	23.2905	22.9024	23.201	30.6062	C17D11.08	17.4828	25.2069	20.4138	36.8966	C17D11.08	18.2267	27.4018	21.3948	32.9768	C17D11.08	19.814	22.7734	21.4487	35.9639	C17D11.08	15.5799	24.695	21.8342	37.8909	C17D11.08	23.4606	24.8855	20.6361	31.0178	C17D11.08	21.3985	27.0008	24.1786	27.4221	C17D11.08	18.424	26.6014	21.4224	33.5522
C31G5.06	38.5996	29.6679	18.0431	13.6894	C839.09c	14.9939	21.2856	35.9254	27.7952	C31G5.06	39.7705	23.8024	19.7106	16.7166	C31G5.06	35.0142	26.8808	21.2688	16.8361	C31G5.06	34.3847	26.6287	19.8552	19.1313	C31G5.06	32.3985	30.0544	19.8828	17.6643	C31G5.06	32.7183	27.2727	19.4419	20.5671	C31G5.06	39.7682	27.2403	18.5466	14.4449	C31G5.06	33.9756	27.1617	25.4699	13.3929	C31G5.06	27.591	23.1559	23.7162	25.5369
C1709.16c	30.9324	26.0695	19.1225	23.8757	C4F10.03c	24.4178	21.5569	25.8594	28.1659	C1709.16c	29.7864	23.1804	20.9256	26.1076	C31G5.07	27.5501	31.102	17.2587	24.0893	C31G5.07	28.2882	30.8511	18.617	22.2437	C31G5.07	24.2788	26.7308	19.9038	29.0865	C31G5.07	31.3995	27.8122	20.2391	20.5492	C1709.16c	30.9301	27.6429	17.5943	23.8326	C1709.16c	26.8587	24.6789	24.7178	23.7446	C31G5.07	27.0487	29.9445	17.1288	25.878
C17H9.08.RC	31.6596	34.0381	25.37	8.93235	misc_RNA_1.1.19	46.8189	20.1468	14.2741	18.7602	C553.07c	19.1218	28.9306	32.755	19.1926	C1709.16c	27.5229	24.7167	22.3691	25.3913	C1709.16c	26.7311	24.3918	23.4248	25.4523	C1709.16c	24.7178	26.8271	23.0838	25.3714	C1709.16c	33.3133	25.6627	19.006	22.0181	C17H9.08.RC	44.3004	20.5294	18.3144	16.8558	C17H9.08.RC	29.8028	30.4789	25.9718	13.7465	C1709.16c	27.0962	21.5799	26.3019	25.0221
C19A8.07c	19.9258	13.5488	23.6707	42.8546	I16_prr1	36.1905	47.108	10.4297	6.27178	C17H9.08.RC	34.3342	22.5849	29.6345	13.4465	C553.07c	17.4908	27.4539	31.9557	23.0996	C553.07c	21.393	28.5448	28.4204	21.6418	C553.07c	20.9316	22.7465	31.458	24.8639	C553.07c	22.2009	29.3666	26.6155	21.817	C19A8.07c	19.9896	18.048	27.1175	34.8449	C19A8.07c	30.427	22.9279	24.7937	21.8515	C17H9.08.RC	23.096	25.5108	28.0495	23.3437
C839.09c	17.2478	20.6151	39.8913	22.2458	C22E12.16c	18.9365	28.542	29.0909	23.4305	C19A8.07c	18.6406	19.4562	23.0416	38.8615	C17H9.08.RC	24.3661	27.5462	26.6008	21.4869	C17H9.08.RC	31.9274	32.9083	16.7729	18.3914	C17H9.08.RC	26.3842	29.1286	25.4213	19.066	C17H9.08.RC	30.6695	23.3261	17.4406	28.5637	C839.09c	17.5185	18.5548	43.3135	20.6133	C839.09c	16.9475	21.0451	34.6802	27.3272	C19A8.07c	35.6398	19.8192	25.2434	19.2976
C4F10.03c	24.8786	21.3828	28.4133	25.3253	C16E8.17c	25.2826	17.8828	21.48	35.3546	C839.09c	18.205	22.7328	38.9015	20.1608	C19A8.07c	19.5483	18.9764	23.9625	37.5128	C19A8.07c	29.6152	21.0981	27.1509	22.1358	C19A8.07c	20.9274	20.9274	24.0882	34.057	C19A8.07c	23.5048	23.2437	30.948	22.3035	C4F10.03c	22.9662	21.9342	27.6698	27.4298	C4F10.03c	26.4185	23.139	23.6596	26.7829	C839.09c	19.1727	21.336	38.4524	21.0389
misc_RNA_1.1.19	53.4031	22.199	13.089	11.3089	C557.04	19.6873	26.419	25.8913	28.0024	C4F10.03c	25.4008	21.074	27.4097	26.1155	C839.09c	20.0399	21.2942	40.1796	18.4863	C839.09c	17.9857	23.67	36.4087	21.9356	C839.09c	16.3673	21.3673	40.2949	21.9705	C839.09c	18.4642	21.3572	32.5423	27.6363	misc_RNA_1.1.19	35.6315	23.3315	16.9333	24.1037	misc_RNA_1.1.19	34.5815	27.7533	28.2489	9.4163	C4F10.03c	26.6429	24.215	24.9272	24.215
I16_prr1	46.0231	35.5677	11.8345	6.57473	C557.05	25.8784	33.9189	18.8514	21.3514	misc_RNA_1.1.19	47.8488	23.9896	15.2542	12.9074	C4F10.03c	26.0842	22.515	27.8481	23.5526	C4F10.03c	23.1748	21.411	29.4709	25.9433	C4F10.03c	27.8743	21.1915	27.6324	23.3018	C4F10.03c	30.3927	23.1675	23.3246	23.1152	I16_prr1	44.5884	37.6799	8.37651	9.35521	I16_prr1	39.1605	41.8843	12.4581	6.49699	misc_RNA_1.1.19	36.2351	26.3393	16.2946	21.131
C22E12.16c	19.6052	26.7442	30.3678	23.2829	C31G5.10	48.2704	23.978	13.0503	14.7013	I16_prr1	45.3351	32.8057	14.8535	7.00573	misc_RNA_1.1.19	33.6728	23.6931	18.9409	23.6931	misc_RNA_1.1.19	43.2753	30.1742	12.4739	14.0767	misc_RNA_1.1.19	30.2494	25.6637	24.457	19.6299	misc_RNA_1.1.19	37.031	29.2822	11.5824	22.1044	C22E12.16c	21.7391	25.7005	25.6039	26.9565	C22E12.16c	18.0896	28.4024	24.8098	28.6982	I16_prr1	26.193	42.4068	18.7565	12.6437
C16E8.17c	26.6194	14.4737	28.1377	30.7692	C3G9.11c	42.8034	21.5428	16.4628	19.191	C22E12.16c	18.7301	25.1377	33.314	22.8182	I16_prr1	38.2393	33.0425	17.1417	11.5765	I16_prr1	38.6825	38.503	12.6728	10.1418	I16_prr1	40.5988	32.7422	15.942	10.717	I16_prr1	29.6253	35.7795	14.0555	20.5397	C16E8.17c	29.3948	16.2344	24.5917	29.7791	C16E8.17c	27.3219	17.4932	20.1984	34.9865	C22E12.16c	19.6307	30.0682	28.3019	21.9992
C557.04	17.7257	24.0892	29.3185	28.8667	tf2-11	31.5259	32.2457	18.3301	17.8983	C16E8.17c	26.3158	20.1754	21.9298	31.5789	C22E12.16c	16.7666	26.7866	31.1344	25.3123	C22E12.16c	19.2137	25.5537	30.7032	24.5293	C22E12.16c	17.6839	28.8466	32.4669	21.0026	C22E12.16c	18.9916	34.2577	25.1821	21.5686	C557.04	24.6185	24.3933	23.993	26.9952	C557.04	23.1218	26.9876	23.8755	26.0151	C16E8.17c	27.5802	18.4735	20.2949	33.6513
C557.05	23.3974	39.7356	16.3382	20.5288	tf2-12	35.5803	32.5322	15.4748	16.4127	C557.04	17.7736	22.4504	30.7624	29.0136	C16E8.17c	26.7552	19.3548	26.186	27.704	C16E8.17c	21.8609	15.0858	26.2873	36.766	C16E8.17c	26.7606	19.0141	26.0563	28.169	C16E8.17c	25.9981	18.663	26.6481	28.6908	C31G5.10	43.2845	27.0968	12.9619	16.6569	C31G5.10	42.2297	31.3514	15.8108	10.6081	C557.04	24.1989	24.2495	28.4646	23.087
C31G5.10	44.7499	26.3881	17.812	11.05	C31G5.15	20.4663	32.0164	20.1641	27.3532	C557.05	26.9536	28.6806	22.5934	21.7724	C557.04	22.354	25.5241	25.3605	26.7614	C557.04	24.3883	27.5501	26.09	21.9716	C557.04	23.5838	23.051	24.932	28.4332	C557.04	24.4607	23.2344	27.7127	24.5921	C3G9.11c	38.183	22.449	22.844	16.524	C3G9.11c	51.731	17.4434	19.3076	11.518	C31G5.10	30.5156	24.4294	27.4725	17.5824
C3G9.11c	33.2043	32.0433	21.7492	13.0031	C3A12.02	31.4126	26.5799	21.0657	20.9418	C31G5.10	49.8761	18.8352	16.5428	14.746	C31G5.10	38.7819	24.2061	18.48	18.532	C31G5.10	38.9902	28.892	14.7265	17.3913	C31G5.10	34.4546	30.3772	17.5331	17.6351	C31G5.10	34.5489	24.3122	17.0825	24.0563	C3A12.01	31.3183	20.5145	32.0257	16.1415	C31G5.15	24.5906	28.4469	20.3381	26.6244	C3G9.11c	37.7633	23.1663	20.9877	18.0828
tf2-10	24.4011	33.7622	20.5413	21.2955	C3A12.08	26.2478	16.6177	24.5449	32.5895	C3G9.11c	38.713	21.2462	22.4719	17.5689	C3G9.11c	35.9123	19.9871	21.599	22.5016	C3G9.11c	41.2642	23.0824	18.679	16.9744	C3G9.11c	32.5359	27.8575	21.9032	17.7033	C3G9.11c	35.7341	24.4321	16.9529	22.8809	C31G5.15	30.307	31.1561	17.6791	20.8578	C3A12.01	31.3677	27.1556	27.7007	13.776	C3A12.01	19.8092	25.6759	28.2382	26.2767
tf2-11	31.4712	31.5265	19.0819	17.9204	C553.08c	20.565	22.6675	21.682	35.0854	tf2-10	26.1241	30.5306	22.482	20.8633	C31G5.15	20.8914	33.1941	20.1486	25.766	C31G5.15	21.1318	28.1832	20.5929	30.0921	C3A12.01	29.4926	22.5205	24.7136	23.2733	C3A12.01	28.2764	22.1869	23.9608	25.5759	C3A12.02	39.7328	27.7075	16.6667	15.8931	C3A12.02	29.7729	30.3616	21.8671	17.9983	C31G5.15	23.2683	27.7065	23.0631	25.962
tf2-12	33.3333	25.6039	20.5314	20.5314	C285.13c	21.8709	20.615	24.4262	33.0879	tf2-11	25.7096	28.9847	25.3821	19.9236	C3A12.01	31.6471	24.5098	23.5686	20.2745	C3A12.01	24.1499	25.5031	27.0645	23.2824	C31G5.15	23.9364	30.8122	21.2505	24.0009	C31G5.15	21.4348	30.6933	21.391	26.4809	C3A12.08	33.98	23.4043	22.5282	20.0876	C3A12.08	26.0081	19.086	21.9758	32.9301	C3A12.02	31.4202	28.7712	21.8543	17.9544
C3A12.01	28.3998	26.6563	23.2081	21.7358	ntp1	23.438	18.6161	23.2795	34.6665	tf2-12	26.4957	30.3807	22.6884	20.4351	C3A12.02	31.8571	23.4021	25.7675	18.9733	C3A12.02	32.1031	27.065	20.5038	20.3281	C3A12.02	29.6801	32.9976	22.5118	14.8104	C3A12.02	34.8923	31.8769	15.1385	18.0923	C285.13c	28.4282	20.9703	18.2438	32.3577	ntp1	29.3348	21.7994	25.9172	22.9487	C3A12.08	18.7642	19.264	30.8042	31.1677
C31G5.15	23.7442	33.9535	18.2791	24.0233	C3G6.03c	16.1457	16.3278	21.2747	46.2519	C31G5.15	26.1114	28.9658	19.7239	25.1989	C3A12.08	29.3953	23.4602	25.084	22.0605	C3A12.08	23.9459	21.4992	25.2473	29.3077	C3A12.08	24.709	22.5397	26.6667	26.0847	C3A12.08	22.3642	20.3104	29.6212	27.7042	ntp1	24.9938	19.3428	19.5917	36.0717	C553.08c	22.2793	23.5219	24.4216	29.7772	ntp1	26.2161	13.8459	16.2188	43.7193
C3A12.02	36.4341	27.2771	23.2074	13.0814	PB17E12.10c	29.8063	32.3398	25.0373	12.8167	C3A12.01	25.3708	25.4879	24.2779	24.8634	ntp1	21.8081	19.4605	22.5288	36.2026	ntp1	29.7346	20.3697	20.3625	29.5332	C553.08c	23.4727	21.463	15.6752	39.3891	C553.08c	26.0831	23.6074	20.2476	30.0619	C3G6.03c	13.8686	17.403	21.4368	47.2916	C285.13c	29.9361	16.3869	21.1831	32.494	C285.13c	24.5487	18.8628	22.8791	33.7094
C31G5.19	22.716	34.5222	19.073	23.6887	C23E6.03c	31.8869	19.4609	21.3018	27.3504	C3A12.02	37.4867	25.7188	21.2993	15.4952	C285.13c	24.6623	21.7527	19.2587	34.3263	C285.13c	24.4234	18.8221	20.799	35.9555	C285.13c	27.1661	20.3935	19.5611	32.8793	C285.13c	24.6269	21.5672	25.8582	27.9478	PB17E12.10c	27.1546	35.9097	25.5814	11.3543	C3G6.03c	16.5221	18.9805	22.0174	42.4801	C3G6.03c	14.6789	20.2188	25.0882	40.0141
C3A12.08	31.25	21.5206	23.9691	23.2603	swi2	25.0814	20.684	32.2883	21.9463	C31G5.19	24.2424	29.6143	22.337	23.8062	C553.08c	21.1415	23.955	16.881	38.0225	C553.08c	18.2937	23.3798	21.411	36.9155	ntp1	23.4693	21.6887	22.0333	32.8087	ntp1	18.3206	14.4886	23.5313	43.6595	C23E6.03c	34.4828	22.2639	23.2384	20.015	PB17E12.10c	24.7387	28.8328	30.5749	15.8537	PB17E12.10c	26.4894	27.6596	28.1915	17.6596
C285.13c	21.9466	20.481	20.8192	36.7531	C22E12.17c	19.774	16.4928	18.8614	44.8718	C3A12.08	33.891	20.9418	24.1016	21.0657	C3G6.03c	15.1646	19.0439	26.1364	39.6552	C3G6.03c	15.5076	16.5861	22.9453	44.961	C3G6.03c	15.4515	20.7954	24.855	38.8981	C3G6.03c	14.4107	19.5672	23.3886	42.6335	swi1	23.7944	25.2094	21.2821	29.7141	C23E6.03c	34.8393	21.2858	24.4136	19.4613	C23E6.03c	29.4061	24.4253	21.3602	24.8084
ntp1	23.367	19.0321	22.6247	34.9762	scd2: ral3	44.6252	21.6227	19.1516	14.6005	C553.08c	23.0486	21.8193	15.5501	39.5821	PB17E12.10c	29.2937	36.3563	21.0273	13.3226	PB17E12.10c	28.7097	33.0108	25.3763	12.9032	PB17E12.10c	27.6476	38.1443	22.3055	11.9025	PB17E12.10c	33.1514	31.9236	17.1896	17.7353	swi2	26.4429	22.6148	29.3581	21.5842	swi1	20.1607	23.0825	22.4617	34.2951	swi1	23.0596	26.2635	22.9693	27.7076
C3G6.03c	16.1734	17.0404	23.1988	43.5874	C8E11.06	31.5376	34.6801	17.0314	16.7508	C285.13c	22.4549	22.13	20.4693	34.9458	C23E6.03c	30.2857	21.8095	25.619	22.2857	C23E6.03c	30.5905	20.0387	25.363	24.0077	C23E6.03c	30.6679	24.2709	22.7658	22.2954	C23E6.03c	39.6566	22.5675	19.6239	18.1521	C22E12.17c	21.3945	19.6944	20.0382	38.873	swi2	28.8821	21.4407	25.4842	24.193	swi2	23.4015	20.1726	30.9783	25.4476
PB17E12.10c	32.7367	33.7182	22.5751	10.97	swi6	16.1799	16.7216	30.2167	36.8818	ntp1	18.2028	19.4128	26.6014	35.7829	misc_RNA_1.1.28	36.8201	22.7336	18.1311	22.3152	misc_RNA_1.1.28	37.8976	28.0775	15.3527	18.6722	misc_RNA_1.1.28	31.4685	23.951	17.8322	26.7483	misc_RNA_1.1.28	41.1326	29.6572	13.7109	15.4993	scd2: ral3	36.2735	24.9299	21.9754	16.8212	C22E12.17c	24.5848	17.864	19.3704	38.1808	C22E12.17c	25.0792	20.8553	24.956	29.1095
C23E6.03c	31.1605	21.9914	23.2808	23.5673	sam1	14.8692	13.5969	21.599	49.9349	C3G6.03c	16.2587	16.9235	23.2094	43.6083	swi1	16.2815	26.5197	21.7561	35.4426	swi1	18.2336	23.0769	23.6874	35.002	swi1	17.5021	23.3918	23.0994	36.0067	swi1	21.8491	27.3229	22.4931	28.3349	swi4	32.5092	22.041	26.1441	19.3056	scd2: ral3	32.8214	23.3571	23.5714	20.25	scd2: ral3	29.8502	24.7191	21.8727	23.5581
swi1	17.7129	23.5506	23.0708	35.6657	nda4: mcm5	29.9224	31.0871	18.386	20.6045	PB17E12.10c	33.9255	33.8109	21.2034	11.0602	C22E12.17c	23.6269	18.2345	18.9734	39.1652	C22E12.17c	20.2352	18.0164	24.4065	37.3419	swi2	31.0646	24.4037	25.3054	19.2263	swi2	27.8887	25.8083	26.5954	19.7076	C8E11.06	39.7914	28.465	14.6051	17.1386	swi4	28.5024	34.4444	22.1739	14.8792	swi4	23.9979	29.6633	22.8755	23.4634
swi2	26.4218	26.9418	26.9743	19.662	C31G5.21	23.5715	23.3762	39.1503	13.902	C23E6.03c	27.9595	22.2741	24.3769	25.3894	swi2	26.9484	27.0033	25.2744	20.7739	swi2	24.4172	22.2086	27.9755	25.3988	C22E12.17c	24.6825	17.5479	19.2565	38.513	C22E12.17c	25.5603	18.761	22.3621	33.3165	swi6	17.3292	14.6532	34.7363	33.2814	C8E11.06	35.387	35.1659	18.1675	11.2796	C8E11.06	34.0509	32.0939	20.2544	13.6008
C22E12.17c	16.9369	16.6126	19.4164	47.0341	C144.10c	24.049	29.2714	27.2727	19.4068	swi1	18.6047	21.8346	23.6865	35.8742	scd2: ral3	35.0242	27.037	22.8341	15.1047	scd2: ral3	39.5585	22.304	20.7308	17.4067	scd2: ral3	37.9149	26.3048	25.5768	10.2036	scd2: ral3	43.9598	22.1275	19.9519	13.9609	sam1	15.6579	13.4036	18.8818	52.0567	nda4: mcm5	28.1173	33.4894	20.1824	18.2109	swi6	18.6402	17.4221	26.6289	37.3088
scd2: ral3	35.1481	28.1839	18.5841	18.0839	C1142.01	26.2228	20.2446	21.3655	32.1671	swi2	27.8227	23.3556	27.4358	21.3859	swi4	25	29.8475	23.2571	21.8954	swi4	26.8065	31.7599	22.9604	18.4732	swi4	25.4335	28.8439	23.6994	22.0231	swi4	28.3559	26.9511	23.1009	21.5921	nda4: mcm5	29.1863	31.4518	17.8403	21.5216	swi6	19.9697	15.9332	22.61	41.4871	sam1	30.3141	16.5171	24.5373	28.6315
swi4	26.236	27.6183	27.6183	18.5274	C1142.04	25.6213	24.289	22.8286	27.2611	C22E12.17c	19.8688	16.6088	18.7307	44.7917	C8E11.06	31.2031	27.5187	21.4216	19.8565	C8E11.06	34.6393	34.4841	17.1451	13.7316	C8E11.06	29.695	31.0915	22.6387	16.5748	C8E11.06	30.3653	29.7945	17.9604	21.8798	C31G5.21	37.5658	30.2349	21.8712	10.3281	sam1	17.9038	15.8547	21.2343	45.0073	nda4: mcm5	30.2042	27.186	20.5948	22.0151
C8E11.06	33.5913	28.491	25.4661	12.4516	C3H7.17c	31.4494	30.6594	22.911	14.9802	scd2: ral3	31.054	25.8194	20.8206	22.3061	sam1	21.8674	16.1626	20.4764	41.4935	sam1	21.6825	16.4483	18.9504	42.9189	swi6	17.9893	24.0939	33.0599	24.8569	swi6	18.7114	25.6278	30.28	25.3808	C144.10c	32.6268	18.5844	24.2241	24.5647	C31G5.21	30.9383	30.5109	27.4781	11.0727	C31G5.21	25.6843	26.7495	32.4456	15.1206
nda4: mcm5	30.4366	29.6818	17.8295	22.0522	C3A12.12	32.5042	27.9089	20.7841	18.8027	swi4	25.4498	28.3181	25.2673	20.9648	swi6	17.6471	16.9046	33.3524	32.0959	swi6	17.0198	15.8806	31.4878	35.6118	sam1	20.0308	16.607	20.2776	43.0845	sam1	23.4209	16.3635	23.5472	36.6684	C1142.01	29.4438	19.468	21.8561	29.2322	C144.10c	23.5985	22.3106	27.8788	26.2121	C144.10c	25.6271	24.9322	30.7966	18.6441
swi6	14.8844	18.7543	32.8372	33.5242	C1142.05	16.2591	17.603	39.7665	26.3714	C8E11.06	37.1676	31.0761	18.8312	12.9252	nda4: mcm5	26.6272	30.6893	19.0788	23.6047	nda4: mcm5	29.5858	29.2797	17.9351	23.1993	nda4: mcm5	27.916	28.5425	20.1769	23.3647	nda4: mcm5	24.9471	24.665	22.3202	28.0677	C1142.04	25.0602	20.174	22.3159	32.4498	C1142.01	35.6302	14.5564	20.9015	28.9119	C1142.01	28.6082	16.7762	25.9217	28.6939
sam1	14.3116	11.8807	19.2707	54.537	C1142.06	17.3184	13.2928	20.5882	48.8005	sam1	14.9293	13.8531	19.292	51.9256	C31G5.21	34.91	30.3265	22.9803	11.7832	C31G5.21	21.8813	27.517	34.0955	16.5062	C31G5.21	27.7252	31.4055	28.0056	12.8637	C31G5.21	15.195	23.3983	40.8774	20.5292	C3H7.17c	23.2639	27.7561	27.1267	21.8533	C3A12.12	28.9531	30.4526	22.5463	18.048	C3A12.12	35.6996	33.1664	18.2622	12.8719
C31G5.21	35.7636	29.2318	25.345	9.65961	mpr1: spy1	21.7333	20.4104	24.6085	33.2478	nda4: mcm5	31.5171	26.7239	19.0595	22.6995	C144.10c	29.1641	24.8932	24.6492	21.2935	C144.10c	24.4744	22.8393	24.8897	27.7965	C144.10c	27.8091	26.4257	24.4777	21.2874	C144.10c	25.2165	20.0033	31.7288	23.0513	C3A12.12	33.8948	24.0976	24.682	17.3255	C1142.04	25.5082	23.5958	25.8545	25.0414	C1142.04	26.2904	29.3054	22.7931	21.6112
C144.10c	29.2869	24.7761	23.2836	22.6534	C530.06c	28.8949	32.2464	17.3913	21.4674	swi6	16.699	16.5051	35.7247	31.0713	C1142.01	30.1153	19.0572	18.1545	32.673	C1142.01	26.2673	19.1651	23.6921	30.8756	C1142.01	29.7348	22.0466	18.9392	29.2794	C1142.01	25.9152	17.9394	21.2364	34.9091	C1142.05	18.8564	20.8835	38.1144	22.1457	C3H7.17c	26.2653	35.5607	18.9547	19.2193	C3H7.17c	34.1599	27.9352	20.9514	16.9534
C1142.01	29.2551	20.6189	17.5603	32.5657	C3A12.19	20.7541	27.2639	28.5691	23.4128	C31G5.21	34.662	32.7901	23.0566	9.4913	C1142.04	25.5086	21.9176	20.0248	32.5491	C1142.04	25.9923	22.77	22.7273	28.5105	C3A12.12	29.9656	26.2342	24.8565	18.9437	C3A12.12	23.9277	38.3724	21.7714	15.9286	C1142.06	20.4104	12.5134	18.621	48.4552	C1142.05	19.2898	18.2917	30.8829	31.5355	C1142.05	25.7515	24.1483	26.7201	23.3801
C3A12.12	34.0655	23.9217	22.6038	19.4089	C663.05c	20.3405	21.7294	27.3522	30.578	C144.10c	34.4724	23.2445	22.2681	20.015	C3H7.17c	24.5618	26.8989	24.7865	23.7528	C3H7.17c	30.4044	24.4853	23.2721	21.8382	C1142.04	25.1818	17.6308	20.2113	36.9761	C1142.04	27.0113	23.4239	25.4814	24.0834	mpr1: spy1	26.255	25.8108	23.8561	24.0782	C1142.06	18.9565	15.6754	21.4609	43.9072	C1142.06	21.753	15.3526	26.0905	36.8039
C1142.04	19.3327	18.9565	19.1855	42.5254	sec10	23.7084	28.3921	20.2076	27.6919	C1142.01	29.7785	20.4429	19.2504	30.5281	C3A12.12	32.6064	26.4278	21.9626	19.0031	C3A12.12	25.4969	27.5412	26.6326	20.3294	C3H7.17c	26.2219	30.8651	22.9717	19.9413	C3H7.17c	26.1288	26.1579	28.8086	18.9047	C3A12.19	17.1779	24.5399	36.2538	22.0284	mpr1: spy1	13.5326	32.5187	21.4704	32.4783	mpr1: spy1	17.7419	16.9526	23.696	41.6095
C3H7.17c	22.5832	25.8122	23.3954	28.2092	p8b7.11.RC	34.5041	18.1818	14.876	32.438	C3A12.12	35.1972	26.3501	19.9923	18.4604	C1142.05	21.0861	23.7351	34.0397	21.1391	C1142.05	14.6884	19.0328	36.8244	29.4544	C1142.05	18.3899	21.137	37.2377	23.2354	C1142.05	31.4982	23.556	25.9928	18.9531	C530.06c	26.005	35.5528	16.2898	22.1524	C530.06c	25.9199	36.2013	20.4004	17.4784	C3A12.19	16.2887	17.3091	34.0892	32.3129
C1142.05	19.0681	19.2003	38.9458	22.7859	sec13	16.1706	17.042	16.148	50.6394	C1142.04	21.9256	20.5825	19.0129	38.479	C1142.06	18.2658	14.6966	19.6935	47.3441	C1142.06	15.8267	15.7029	23.183	45.2874	C1142.06	18.3848	13.5434	20.2212	47.8506	C1142.06	17.1096	15.8015	23.4842	43.6047	C553.09c	19.4358	28.8614	27.4166	24.2862	C3A12.19	25.1182	22.5899	33.073	19.2189	C530.06c	20.2137	32.1795	20.9402	26.6667
C1142.06	15.1415	11.3891	18.1698	55.2995	sec14	10.8532	21.0666	26.3737	41.7065	C3H7.17c	22.5731	31.0257	23.4752	22.9261	mpr1: spy1	20.7081	22.9098	28.0571	28.3249	mpr1: spy1	25.4543	22.3669	22.8011	29.3777	mpr1: spy1	20.27	23.4334	23.3327	32.9639	mpr1: spy1	15.2104	18.8464	25.8138	40.1294	C663.05c	25.0972	18.2289	28.3585	28.3153	C553.09c	24.5735	25.4265	19.521	30.479	C553.09c	28.6432	25.1256	21.9598	24.2714
mpr1: spy1	19.9549	23.8406	24.743	31.4615	C23E6.04c	14.1633	28.5921	30.3294	26.9152	C1142.05	17.5265	22.4386	37.5672	22.4677	C3A12.19	19.9005	26.1966	30.8629	23.04	C30.02c	21.0353	27.2471	22.8	28.9176	C530.06c	24.0241	33.215	20.6529	22.1079	C530.06c	28.8889	30.6924	18.2609	22.1578	sec10	29.9935	25.8159	20.1697	24.0209	C663.05c	25.835	22.7161	25.1719	26.277	C663.05c	32.2974	21.4005	21.2038	25.0983
C3A12.19	22.5931	28.95	28.581	19.8759	sec15	22.1147	31.8638	21.4695	24.552	C1142.06	16.913	14.1746	17.3954	51.517	C30.02c	19.1207	29.0282	27.2823	24.5688	C3A12.19	23.1813	26.131	29.7322	20.9555	C3A12.19	18.6527	29.3734	30.2608	21.7131	C3A12.19	17.3499	26.2855	32.3984	23.9662	p8b7.11.RC	33.589	14.5706	12.7301	39.1104	sec10	23.9607	25.4416	25.1918	25.4059	sec10	23.0818	25.5846	25.9891	25.3445
C30.02c	24.4266	24.6891	27.4247	23.4595	C297.04c	24.3609	19.0376	37.6241	18.9774	mpr1: spy1	17.3763	21.58	29.3169	31.7268	C530.06c	27.8472	26.4583	21.3542	24.3403	C530.06c	28.2393	28.1533	19.802	23.8054	C30.02c	22.5832	22.9465	24.9041	29.5661	C30.02c	25.2747	29.0385	22.3626	23.3242	sec14	11.9533	17.8139	32.5257	37.7071	p8b7.11.RC	43.1907	17.8988	18.2879	20.6226	p8b7.11.RC	37.4031	17.0543	17.6357	27.907
C530.06c	30.6114	29.8874	17.6187	21.8825	C4F10.05c	26.4817	17.6773	29.0168	26.8243	C530.06c	30.7508	27.1565	18.4105	23.6821	C553.09c	24.4905	26.8096	20.0281	28.6718	C553.09c	21.1133	20.9543	23.2207	34.7117	C553.09c	23.8301	21.1085	19.7809	35.2805	C553.09c	22.998	23.9842	25.5621	27.4556	C23E6.04c	12.1101	26.8179	28.4826	32.5894	sec14	15.8934	17.3748	26.5771	40.1546	C23E6.04c	21.6925	29.3168	24.2081	24.7826
C553.09c	20.702	23.0659	21.3825	34.8496	sec16	19.0827	26.6906	24.946	29.2806	C3A12.19	23.4307	24.1162	32.0887	20.3644	C663.05c	20.5087	23.4984	27.8544	28.1385	C663.05c	23.0445	21.3765	28.0648	27.5142	C663.05c	17.7239	28.1908	32.3141	21.7711	C663.05c	17.4568	25.5089	28.4592	28.5751	C4F10.05c	29.3478	18.5313	29.1357	22.9852	C23E6.04c	17.8828	27.7763	30.2268	24.1141	sec14	15.5786	24.293	25.1335	34.9949
C663.05c	22.1708	19.996	26.6613	31.172	C8E11.11	23.6369	22.0556	33.2879	21.0196	C30.02c	21.259	25.4839	26.5444	26.7127	sec10	27.1249	26.6479	18.4519	27.7754	sec10	23.608	25.1901	25.2311	25.9708	sec10	28.4121	27.9395	20.0567	23.5917	sec10	22.5245	24.0744	22.6967	30.7043	sec15	25.4293	31.8469	19.6143	23.1094	C4F10.05c	22.2938	22.1392	32.3969	23.1701	C4F10.05c	32.1678	20.2259	22.7004	24.9059
sec10	26.2252	27.0073	19.4734	27.2941	hus1	35.6311	31.2621	23.2524	9.85437	C553.09c	25.5229	21.3013	20.7204	32.4555	p8b7.11.RC	29.1878	14.2132	27.4112	29.1878	p8b7.11.RC	32.9032	21.6129	16.4516	29.0323	p8b7.11.RC	23.0198	35.396	22.5248	19.0594	p8b7.11.RC	31	28	17.25	23.75	C297.04c	18.9349	18.0575	44.6644	18.3432	sec15	22.2359	28.5656	22.1126	27.0859	sec15	21.568	29.5071	23.8174	25.1075
p8b7.11.RC	35.0181	12.2744	17.87	34.8375	sec18	19.9129	24.9476	19.8806	35.259	C663.05c	22.1503	21.8163	27.8706	28.1628	sec14	18.3092	23.0314	28.1896	30.4697	sec14	21.1464	26.1124	24.5857	28.1555	C23E6.04c	14.7004	28.6461	23.5485	33.105	C23E6.04c	17.0497	28.6392	28.4568	25.8543	sec16	20.0037	27.2727	26.6286	26.095	C297.04c	16.9789	21.9878	36.265	24.7683	C297.04c	25.2005	24.1656	26.7529	23.881
sec13	15.7839	15.4208	21.0594	47.736	C17G8.02	4.95675	38.5162	23.3977	33.1294	sec10	28.1023	24.8935	20.9075	26.0968	C23E6.04c	11.8934	26.9509	25.4044	35.7513	C23E6.04c	18.7977	27.39	27.4976	26.3147	sec14	21.5778	21.1346	28.6628	28.6248	sec14	23.7755	19.8653	24.3225	32.0367	C8E11.11	17.2595	14.9072	39.6202	28.2131	sec16	22.2165	30.3769	25.7261	21.6805	C8E11.11	44.9988	26.8947	17.4626	10.6439
sec14	10.7034	15.098	26.0176	48.1809	C17D11.02c	34.8283	25.526	20.155	19.4906	p8b7.11.RC	34.2857	10.9244	12.7731	42.0168	misc_RNA_1.1.38	42.5582	21.1145	20.3621	15.9652	misc_RNA_1.1.38	52.7461	26.0607	10.1228	11.0704	misc_RNA_1.1.38	31.9397	30.4313	19.1585	18.4705	misc_RNA_1.1.38	48.0574	25.3422	13.6203	12.9801	sec17	16.2374	15.6326	36.6515	31.4786	C8E11.11	19.7504	19.2574	35.0485	25.9436	sec16	25.4133	27.3025	23.2879	23.9964
C23E6.04c	12.3379	27.1694	23.992	36.5008	C17G8.05	24.8796	24.7135	32.0545	18.3524	sec13	15.2085	14.5152	20.2487	50.0275	sec15	21.7677	27.6888	22.7403	27.8032	sec15	21.481	25.2532	24.3451	28.9207	C4F10.05c	21.7904	22.2762	31.4365	24.4969	C4F10.05c	26.6487	22.5662	27.1871	23.598	hus1	41.8719	31.1576	17.6724	9.29803	sec17	18.0696	19.6297	35.0506	27.25	sec17	17.5827	22.08	30.4348	29.9025
C4F10.05c	28.246	19.4598	27.0745	25.2197	C16C9.01c	33.3333	30.983	16.0062	19.6775	sec14	9.4401	19.9467	29.0479	41.5654	C4F10.05c	26.9477	20.8432	30.0169	22.1922	C297.04c	21.1142	20.2228	36.156	22.507	sec15	22.2019	30.0701	23.4218	24.3062	sec15	29.3936	34.9777	20.0754	15.5533	sec18	26.1882	24.6102	18.3919	30.8097	hus1	29.889	30.3051	23.1623	16.6436	hus1	32.8797	31.2321	21.8481	14.0401
sec15	23.8832	29.4891	21.0219	25.6058	C17G8.09	25.7549	24.3694	32.3268	17.5488	C23E6.04c	13.8539	25.2494	24.0806	36.8161	C297.04c	21.7602	23.9454	36.085	18.2094	C4F10.05c	21.9987	18.4697	34.3008	25.2309	C297.04c	18.0333	25.1337	39.0077	17.8253	C297.04c	32.7638	24.7236	26.2312	16.2814	C17G8.02	3.98686	40.7715	26.5897	28.652	sec18	20.8677	24.5952	25.0993	29.4378	sec18	20.2603	14.8656	27.5903	37.2838
C297.04c	21.3053	23.0017	36.889	18.8039	C30.03c	23.3408	24.495	28.9836	23.1805	C4F10.05c	29.2124	18.7951	26.0747	25.9178	C8E11.11	21.1261	18.3187	31.0853	29.4699	C8E11.11	19.3963	25.4488	31.8983	23.2566	C8E11.11	18.1312	20.1074	33.4229	28.3384	C8E11.11	26.7189	20.4499	25.7331	27.0981	C2D10.15c	32.3914	25.1133	27.0861	15.4092	C17G8.02	7.67888	41.2397	34.0882	16.9933	C2D10.15c	22.886	24.0497	33.7083	19.3561
sec16	21.1458	26.756	24.494	27.6042	C530.07c	40.3389	27.7941	14.8257	17.0414	sec15	27.1736	26.6777	21.3223	24.8264	sec16	20.3497	24.9814	25.4836	29.1853	sec16	23.6964	27.8486	23.5612	24.8938	sec16	19.3748	26.5069	24.3542	29.7641	sec16	17.6646	24.9693	26.3916	30.9745	C17D11.02c	32.9317	30.1874	16.6667	20.2142	C2D10.15c	21.0987	29.079	29.6256	20.1968	C17G8.02	2.42383	35.8369	28.7224	33.0169
C8E11.11	19.3281	17.2232	33.0905	30.3582	rps15a-2: rps22-2	22.2297	21.0031	33.5451	23.2221	C297.04c	25.2668	20.9981	33.4903	20.2448	sec17	21.0548	17.3009	31.4581	30.1861	sec17	17.1055	18.6399	30.3338	33.9208	sec17	19.7235	17.2657	30.4659	32.5448	sec17	20.6223	21.4993	20.6695	37.2089	C17G8.05	33.3297	23.4043	25.5648	17.7013	C3G9.13c	23.2542	33.9604	22.4663	20.3191	C17D11.02c	27.1414	27.8884	19.9701	25
sec17	16.3872	15.1923	29.752	38.6685	P8A3.03	24.1957	20.8881	26.5066	28.4096	sec16	19.524	27.7805	24.2351	28.4604	hus1	41.9376	34.4393	14.5322	9.09091	hus1	30.3935	30.1221	25.6445	13.8399	hus1	39.0782	31.3293	17.2345	12.358	hus1	41.853	30.6709	15.9744	11.5016	C16C9.01c	38.1656	28.7474	14.6674	18.4196	C17D11.02c	30.006	28.9898	20.0837	20.9205	C3G9.13c	16.7473	31.7832	31.6577	19.8118
hus1	43.6056	35.0986	14.1972	7.09859	spa1	19.1973	26.8875	38.5069	15.4084	C8E11.11	19.2686	17.9641	32.485	30.2823	sec18	25.9289	24.7229	16.5091	32.839	sec18	25.9232	23.0147	21.9527	29.1093	sec18	28.9783	20.0227	18.7332	32.2658	sec18	20.6455	15.9956	23.9934	39.3654	C17G8.07	13.0811	15.6563	48.0401	23.2224	C17G8.05	33.8284	23.6465	19.0615	23.4636	C17G8.05	39.2877	22.6767	21.7446	16.291
sec18	25.1077	25.4015	17.6067	31.8841	misc_RNA_1.1.42	47.3369	31.632	12.9707	8.06038	sec17	17.3592	17.8749	27.8681	36.8979	C17G8.02	5.69264	32.9161	28.8893	32.5019	C17G8.02	12.2769	41.8906	21.7267	24.1058	C2D10.15c	31.4136	24.4203	28.5714	15.5946	C2D10.15c	32.7177	21.2401	20.7784	25.2639	C17G8.09	30.7035	22.2448	33.3876	13.6641	C16C9.01c	24.2144	43.2286	18.6198	13.9372	C16C9.01c	26.5834	30.0991	19.0472	24.2702
C17G8.02	6.27803	36.9955	27.6547	29.0717	P8A3.05	25.2625	36.1289	20.3617	18.2468	hus1	48.792	30.3046	13.7605	7.14286	C2D10.15c	30.7782	24.3191	28.1323	16.7704	C2D10.15c	28.7136	22.5115	29.2879	19.487	C17G8.02	7.66241	37.7193	27.0196	27.5987	C17G8.02	11.3489	35.8703	18.577	34.2038	C776.10c	36.5531	23.6584	20.9675	18.821	C17G8.07	14.9174	13.9699	26.7979	44.3149	C17G8.07	17.9668	24.5246	40.3462	17.1624
C2D10.15c	31.518	22.5978	28.795	17.0892	sec21	20.9355	23.8571	20.2392	34.9682	sec18	27.1766	23.033	19.4934	30.2969	C3G9.13c	19.411	30.0703	25.5157	25.003	C3G9.13c	20.8264	32.8912	22.2421	24.0403	C3G9.13c	21.9286	29.4524	25.3452	23.2738	C3G9.13c	19.7946	34.5452	24.3075	21.3527	C30.03c	27.1704	30.0375	30.3591	12.433	C17G8.09	30.0238	22.6794	30.2618	17.035	C17G8.09	27.904	23.9268	27.7778	20.3914
C3G9.13c	21.5611	32.6734	26.6922	19.0733	P8A3.06	20.2163	20.2909	29.8769	29.6158	C17G8.02	7.89767	37.8428	26.8167	27.4428	C17D11.02c	31.7678	28.5488	19.1557	20.5277	C17D11.02c	32.9637	27.0665	19.3044	20.6653	C17D11.02c	31.5818	26.5463	20.1423	21.7296	C17D11.02c	27.6563	27.9614	19.878	24.5043	C530.07c	25.5896	23.6242	17.6887	33.0975	C776.10c	34.6364	20.3777	21.983	23.0028	C776.10c	31.0197	25.2317	19.3986	24.35
C17D11.02c	37.053	31.3194	16.8311	14.7965	tlg1	22.3943	17.5863	23.3624	36.657	C2D10.15c	30.2309	26.0391	27.7087	16.0213	C17G8.05	28.3365	24.231	28.6914	18.7411	C17G8.05	27.6406	25.543	27.2558	19.5606	C17G8.05	20.9872	31.9222	30.1264	16.9643	C17G8.05	24.742	33.8532	22.1154	19.2894	rps15a-2: rps22-2	19.4382	18.5711	40.283	21.7077	C30.03c	20.8139	30.351	29.8229	19.0121	C530.07c	26.7573	28.0301	16.98	28.2326
C17G8.05	30.5552	23.1531	31.2724	15.0194	sec22	17.8218	20.4243	30.2518	31.5021	C3G9.13c	20.329	32.0746	26.1786	21.4178	C16C9.01c	27.6231	27.8468	19.0453	25.4848	C16C9.01c	35.8858	28.196	14.9578	20.9604	C16C9.01c	37.2805	25.194	16.864	20.6615	C16C9.01c	29.4716	34.9393	19.6641	15.925	P8A3.03	21.4504	16.5138	30.5374	31.4985	C530.07c	23.7894	25.833	20.5686	29.809	C30.03c	27.7479	22.2521	25.2882	24.7118
C16C9.01c	29.7269	26.8934	17.0788	26.3009	PB17E12.12c	30.1026	25.486	26.2149	18.1965	C17D11.02c	31.4465	27.9874	19.8113	20.7547	C17G8.07	21.4463	25.0124	38.6825	14.8588	C17G8.07	16.3958	19.3834	40.2964	23.9245	C17G8.07	19.0233	28.0923	36.2222	16.6622	C17G8.07	20.6943	28.1976	34.2857	16.8224	spa1	25.0753	32.6667	29.2258	13.0323	rps15a-2: rps22-2	27.3409	23.1482	39.7509	9.76005	rps15a-2: rps22-2	34.2474	28.4596	20.1117	17.1812
C17G8.07	18.8482	26.0617	37.9872	17.103	misc_RNA_1.1.46	32.0493	19.6279	30.3721	17.9507	C17G8.05	33.4026	23.1192	28.5354	14.9429	C776.10c	32.9244	21.0924	20.3529	25.6303	C776.10c	30.4151	22.9195	21.2866	25.3787	C17G8.09	27.2583	25.3482	31.2376	16.156	C17G8.09	31.0248	23.7248	27.6088	17.6416	sec21	17.6964	23.5458	22.445	36.3128	trr1: caf4	22.2188	20.2017	21.3662	36.2133	trr1: caf4	17.5651	18.947	22.2561	41.2318
C17G8.09	34.0239	23.9817	29.2837	12.7107	sec24	23.8437	18.9314	19.3939	37.8309	C16C9.01c	35.6132	26.1792	14.2689	23.9387	C17G8.09	31.4066	23.8921	29.5568	15.1445	C17G8.09	28.5078	24.7216	31.7743	14.9963	C776.10c	36.5973	20.1784	19.5838	23.6405	C776.10c	34.8806	24.4705	18.7922	21.8567	C5H10.11.A	37.1512	23.0814	19.8837	19.8837	spa1	34.0973	21.2121	28.6478	16.0428	spa1	21.3248	19.9824	33.5167	25.1761
C776.10c	31.4531	23.8591	21.2669	23.421	C926.05c	27.2634	28.3081	27.9599	16.4687	C17G8.07	17.4289	30.5585	31.9283	20.0843	C530.07c	39.4194	23.6571	17.0917	19.8318	C530.07c	35.3105	27.0063	17.9111	19.772	C30.03c	22.9066	28.4775	28.8581	19.7578	C30.03c	26.205	29.4568	20.0842	24.254	P8A3.06	23.2016	18.1763	28.5714	30.0507	P8A3.03	25.377	22.2329	23.0671	29.3231	C663.06c	17.5609	19.7902	24.3597	38.2892
C30.03c	23.8172	25.9235	30.1361	20.1231	sec27	23.1707	19.5676	17.4058	39.8559	C17G8.09	33.2054	24.9738	28.1479	13.6728	C30.03c	22.5423	29.3363	29.3363	18.7852	C30.03c	23.0039	23.5929	30.9228	22.4804	C530.07c	34.883	28.9344	15.5934	20.5891	C530.07c	38.1662	28.3638	16.1014	17.3686	C5H10.11.B	51.8956	24.6737	11.3114	12.1193	C663.06c	18.5686	27.5147	29.7098	24.2069	P8A3.03	31.3157	19.7562	25.0946	23.8335
C530.07c	44.8066	27.6146	13.6103	13.9685	C30D11.09	30.0172	25.3002	17.3242	27.3585	C776.10c	36.1196	19.2101	20.7822	23.888	rps15a-2: rps22-2	18.3848	19.239	46.6665	15.7097	rps15a-2: rps22-2	14.8491	33.9491	37.3863	13.8155	C22A12.01c	32.4074	20.5668	20.679	26.3468	C22A12.01c	27.3958	21.3606	28.6759	22.5677	sec22	18.854	20.9722	35.9245	24.2494	sec21	18.8794	22.7999	26.7037	31.617	sec21	22.3625	24.688	19.8242	33.1254
rps15a-2: rps22-2	15.8919	12.8877	49.8643	21.3562	C17G8.12	27.2484	24.3724	22.2033	26.176	C530.07c	47.1831	26.5258	12.4413	13.8498	C22A12.01c	30.756	23.3104	25.2005	20.7331	C22A12.01c	30.1299	20.1113	24.4527	25.3061	rps15a-2: rps22-2	23.217	16.134	46.7997	13.8493	rps15a-2: rps22-2	19.0483	19.5181	33.3222	28.1114	PB17E12.12c	48.0198	24.0792	17.0495	10.8515	C5H10.11.A	32.4275	27.3551	24.4565	15.7609	C5H10.11.A	30.5697	24.4151	20.295	24.7202
trr1: caf4	18.3952	18.9022	26.7056	35.9969	C17D11.03c	24.2679	21.8008	26.297	27.6343	C30.03c	27.5606	24.7978	28.2345	19.407	trr1: caf4	21.8772	19.5829	24.0672	34.4728	trr1: caf4	19.5811	18.0798	20.3818	41.9574	trr1: caf4	25.5291	20.0221	22.3493	32.0995	trr1: caf4	23.3532	18.8815	20.7571	37.0082	tlg1	21.3289	23.8135	27.5824	27.2753	P8A3.06	25.8461	22.6941	20.2057	31.2541	P8A3.06	28.2828	23.9899	22.6679	25.0594
P8A3.03	23.4867	17.9984	25.5851	32.9298	C16C9.02c	17.6358	13.9776	26.6802	41.7064	C22A12.01c	22.9173	23.765	22.245	31.0728	spa1	27.0015	27.9309	28.2733	16.7944	C663.06c	20.8005	26.076	21.7886	31.3348	C663.06c	32.1236	28.6443	20.246	18.9862	C663.06c	27.7454	30.8498	21.0322	20.3725	sec24	27.2026	21.7181	18.37	32.7093	sec22	15.4024	17.507	29.9969	37.0936	sec22	20.7812	24.8428	27.0795	27.2965
spa1	24.9082	32.4688	30.8784	11.7446	C3A11.10c	31.486	22.0049	23.3632	23.1459	rps15a-2: rps22-2	14.3392	20.3435	45.7274	19.59	P8A3.03	21.5467	19.2382	28.8957	30.3194	spa1	26.5029	27.0421	29.8183	16.6367	P8A3.03	21.0476	19.9871	24.8393	34.126	P8A3.03	23.5063	19.8506	26.8082	29.8349	sec27	22.1583	20.3232	17.3103	40.2082	PB17E12.12c	48.1527	24.0049	16.8606	10.9818	PB17E12.12c	41.965	23.2099	18.7144	16.1107
C663.06c	29.4321	30.3546	20.64	19.5734	C16D10.02	20.6152	25.5236	26.538	27.3233	trr1: caf4	21.0079	18.6542	24.0908	36.247	C663.06c	29.4437	31.0102	22.0588	17.4872	P8A3.03	25.7893	20.5747	25.0089	28.6272	spa1	26.8944	31.8019	28.1175	13.1862	spa1	25.4943	28.1156	26.3631	20.027	C926.05c	25.9021	32.6606	25.1529	16.2844	tlg1	20.5817	23.1222	25.3314	30.9647	tlg1	20.6129	21.8849	23.3594	34.1428
misc_RNA_1.1.42	51.6135	27.4818	13.2015	7.70323	C30.04c	20.4579	27.0521	26.0561	26.4339	spa1	25.3	33.7974	29.4767	11.4258	misc_RNA_1.1.42	40.9381	30.6781	15.4856	12.8983	misc_RNA_1.1.42	43.8561	33.0108	12.7442	10.3889	misc_RNA_1.1.42	31.9855	34.406	19.1969	14.4116	misc_RNA_1.1.42	40.1626	29.9574	17.4945	12.3855	sec28	20.655	17.2364	24.4739	37.6347	C5H10.11.B	35.2128	30.6247	22.6645	11.4981	C5H10.11.B	27.2559	26.7614	23.424	22.5587
P8A3.05	24.0332	35.9502	22.9212	17.0954	C16D10.03	20.3238	16.6946	32.3283	30.6533	C663.06c	28.7782	33.0921	17.7765	20.3532	sec21	20.07	23.0851	17.6489	39.196	P8A3.06	18.0636	19.2699	26.2259	36.4405	C5H10.11.A	26.3651	25.689	25.117	22.8289	C5H10.11.A	30.5367	24.3877	22.7723	22.3033	C30D11.09	28.7252	31.7053	17.2185	22.351	misc_RNA_1.1.46	34.7408	23.1527	29.2048	12.9017	misc_RNA_1.1.46	34.204	22.3085	22.5556	20.9319
sec21	20.58	21.7079	18.9249	38.7872	C22A12.02c	28.3522	33.0887	23.7492	14.8099	P8A3.03	19.1235	22.1659	26.8019	31.9087	P8A3.06	24.0074	20.0165	27.3366	28.6394	sec21	20.7198	22.3737	21.6233	35.2833	P8A3.06	18.6614	20.1209	30.9842	30.2335	P8A3.06	21.3743	20.7776	29.8734	27.9747	C17G8.12	27.8135	23.1511	24.7818	24.2536	sec24	28.266	21.2049	16.8862	33.6428	sec24	28.0816	19.4583	23.4013	29.0588
C5H10.11.A	33.2009	27.1523	19.2053	20.4415	P8A3.10	20.5172	32.0346	33.5042	13.944	misc_RNA_1.1.42	37.5915	31.9665	16.311	14.1311	C5H10.11.A	28.2066	23.0428	25.3193	23.4314	C5H10.11.A	33.114	26.0965	20.3947	20.3947	sec21	18.1946	23.8364	22.9337	35.0353	sec21	19.1276	24.0924	25.1973	31.5827	C17D11.03c	20.8287	18.6644	34.0733	26.4336	sec26	19.3244	24.2157	26.6112	29.8487	sec26	21.764	25.4391	21.4313	31.3656
P8A3.06	21.4014	15.8432	30.0238	32.7316	C16D10.06	24.5045	18.8589	27.027	29.6096	P8A3.05	19.951	36.5614	26.1416	17.346	sec22	21.6283	27.0368	30.9058	20.429	sec22	22.7785	26.6787	27.1696	23.3732	tlg1	18.3452	23.7372	31.0505	26.8671	tlg1	22.5992	23.8413	26.8101	26.7495	C16C9.02c	18.1325	13.8619	23.9433	44.0623	C926.05c	25.2393	34.4473	25.3438	14.9695	C926.05c	24.6986	28.8409	28.6075	17.853
sec22	16.4068	19.9939	31.7905	31.8088	ubc12	23.4312	22.9778	24.7196	28.8714	C5H10.11.A	31.8544	24.2273	24.2772	19.6411	tlg1	18.5484	20.1314	30.4659	30.8542	tlg1	21.1018	20.1669	28.4808	30.2504	sec22	22.4715	26.8026	32.3095	18.4163	sec22	23.9493	22.2478	25.2671	28.5358	C3A11.10c	33.6067	26.2247	18.7286	21.44	sec27	24.6948	17.6471	18.3685	39.2897	sec27	22.2895	18.0264	22.8089	36.8751
PB17E12.12c	45.4082	19.898	21.55	13.1438	ubc13	12.4302	21.1543	41.7124	24.7031	P8A3.06	21.6606	19.4881	26.5864	32.265	PB17E12.12c	43.5036	24.2189	18.0565	14.2211	PB17E12.12c	34.791	30.2018	21.7203	13.2869	C5H10.11.B	33.8338	28.7287	18.2182	19.2192	C5H10.11.B	36.5357	27.6565	19.214	16.5939	C16D10.02	20.4133	26.8657	24.271	28.4501	sec28	18.5827	16.0105	23.6745	41.7323	sec28	19.1053	20.5843	27.4336	32.8767
tlg1	20.407	18.6628	29.3895	31.5407	PYUG7.05	13.3623	12.8141	22.7501	51.0735	sec21	22.6842	18.8621	19.3581	39.0956	C5H10.11.B	30.4042	28.2953	24.1652	17.1353	C5H10.11.B	36.6591	30.5367	16.9312	15.873	PB17E12.12c	41.7471	24.7053	21.1415	12.4062	PB17E12.12c	36.9496	19.5642	20.2451	23.241	C16D10.03	16.8423	16.9096	36.3759	29.8722	C30D11.09	28.8205	28.1026	18.2564	24.8205	C30D11.09	30.0885	21.9027	21.6814	26.3274
C5H10.11.B	40.7059	27.6863	18.9804	12.6275	C663.07c	31.3863	28.0084	19.81	20.7952	sec22	17.7465	21.6022	34.6167	26.0346	C30D11.03	23.9383	22.1103	25.0109	28.9405	C30D11.03	28.1256	26.1525	22.0452	23.6767	C30D11.03	23.7188	19.0954	27.4064	29.7794	C30D11.03	34.9803	20.3861	18.7669	25.8667	C30.04c	17.6939	30.4187	21.5923	30.2951	C17G8.12	25.4171	24.9837	24.507	25.0921	C17G8.12	19.5623	20.3581	25.2653	34.8143
C30D11.03	19.9313	17.9062	25.4786	36.6838	PYUG7.06	30.8753	26.034	24.6233	18.4675	C5H10.11.B	40.1007	26.0067	19.1275	14.7651	tlg2	23.4348	26.1679	28.7846	21.6127	tlg2	21.2139	22.1154	30.0681	26.6026	tlg2	24.276	24.4704	30.0486	21.2051	tlg2	22.6316	25.0877	30	22.2807	C22A12.02c	31.269	25.0761	23.9594	19.6954	C17D11.03c	16.9632	19.4161	31.9917	31.629	C17D11.03c	20.5311	28.1458	23.9784	27.3447
tlg2	24.2112	20.1429	32.8835	22.7625	ubc14	18.5505	21.7091	37.9973	21.7432	PB17E12.12c	42.7289	26.5902	15.2657	15.4153	misc_RNA_1.1.46	27.5483	16.8871	38.4741	17.0905	misc_RNA_1.1.46	30.162	28.7507	22.138	18.9493	misc_RNA_1.1.46	20.3566	33.8298	28.4586	17.355	misc_RNA_1.1.46	30.1131	26.462	21.2924	22.1325	P8A3.10	21.8303	28.4348	36.0304	13.7045	C16C9.02c	17.4008	18.6568	26.8644	37.0781	C16C9.02c	37.0327	20.9605	24.8281	17.1788
misc_RNA_1.1.46	27.1326	16.3706	39.216	17.2809	C736.02	36.5812	32.5128	20.9231	9.98291	tlg1	21.6149	18.7888	29.3168	30.2795	sec24	28.2668	17.9055	16.8868	36.941	sec24	28.1213	16.5628	21.3311	33.9848	sec24	27.2618	19.6078	18.1115	35.0189	sec24	25.2254	16.9879	23.2007	34.586	C16D10.06	17.9368	26.4271	24.4857	31.1504	C3A11.10c	23.6136	25.3301	22.9974	28.059	C3A11.10c	21.2292	24.1752	25.9848	28.6108
sec24	23.4885	17.9559	17.4424	41.1131	ubc15	20.1437	16.8107	22.5497	40.4958	C30D11.03	19.5285	21.9726	26.4412	32.0578	sec26	24.7624	21.0393	19.5342	34.6641	sec26	21.9425	20.8224	23.4581	33.777	sec26	21.363	17.5511	21.2258	39.8601	sec26	20.2429	20.1244	25.5738	34.0589	ubc12	24.031	20.0097	25.3876	30.5717	C16D10.02	22.1809	23.9267	23.6405	30.2519	C16D10.02	23.7741	28.8757	24.4676	22.8826
sec26	17.0704	20.4105	21.8383	40.6808	ubc16	28.454	23.311	29.5192	18.7158	tlg2	22.0615	24.774	30.8419	22.3227	sec27	22.1563	17.7715	14.1862	45.886	sec27	23.8199	16.8622	16.9168	42.4011	sec27	20.7402	18.5544	17.1138	43.5917	sec27	20.8279	18.0508	18.3914	42.7299	PYUG7.05	12.1343	12.9968	21.3513	53.5177	C30.04c	23.8759	25.8272	24.4092	25.8878	C30.04c	26.3704	23.8208	20.1238	29.6849
C926.05c	28.9452	29.9517	25.1812	15.9219	sec31	19.2568	25.2438	21.186	34.3134	misc_RNA_1.1.46	21.8136	24.2989	31.5869	22.3006	C926.05c	24.4522	30.7155	26.3913	18.441	C926.05c	23.0911	33.5871	25.6055	17.7163	C926.05c	21.4924	31.8516	28.8946	17.7615	C926.05c	21.9349	27.7453	26.3553	23.9644	ubc13	11.2092	15.6703	57.4696	15.6509	C16D10.03	19.2448	20.4427	26.224	34.0885	C16D10.03	22.2172	20.8996	27.0786	29.8046
sec27	20.0379	18.8786	14.4784	46.6052	C30D11.11	22.9522	22.7605	26.1938	28.0934	sec24	23.9661	18.4305	18.6584	38.945	sec28	16.378	14.2301	22.9964	46.3955	sec28	15.8337	15.8599	27.5876	40.7189	sec28	16.3249	17.7077	21.8446	44.1228	sec28	19.6529	16.0882	18.7461	45.5128	ubc14	21.1022	23.5439	41.3654	13.9885	C22A12.02c	28.5636	28.2906	28.509	14.6368	C22A12.02c	19.6644	23.8595	31.9874	24.4887
sec28	21.2411	13.8766	21.116	43.7663	C736.05	27.7931	41.6621	19.5927	10.9521	sec26	20.2734	20.3966	19.596	39.734	C30D11.09	27.518	27.7578	18.705	26.0192	C30D11.09	28.3745	24.3106	18.2874	29.0276	C30D11.09	24.9047	32.6557	18.1703	24.2694	C30D11.09	29.1986	29.547	19.3031	21.9512	C663.07c	35.7217	29.6469	16.8224	17.8089	P8A3.10	14.1279	40.1746	32.895	12.8024	P8A3.10	29.85	33.816	25.4925	10.8415
C30D11.09	29.6507	28.3678	16.3222	25.6593	C869.04	43.8944	22.7723	18.1518	15.1815	sec27	23.9125	16.6783	14.3522	45.057	C17G8.12	23.2974	27.9164	23.6851	25.1011	C17G8.12	25.1885	25.0343	23.9376	25.8396	C17G8.12	22.2499	27.2515	24.9922	25.5064	C17G8.12	23.1309	23.1636	27.2935	26.412	PYUG7.06	30.7384	29.2215	24.4705	15.5695	C16D10.06	27.0724	22.7035	21.6206	28.6034	C16D10.06	28.4672	20.7786	23.7956	26.9586
C17G8.12	22.6938	26.2008	24.0915	27.014	rpl36a	8.79058	16.5012	56.7965	17.9117	C926.05c	26.0343	34.7326	25.449	13.7841	C17D11.03c	21.6611	21.8561	30.2203	26.2624	C17D11.03c	18.1421	23.1297	29.4888	29.2394	C17D11.03c	22.5817	23.4323	28.6524	25.3336	C17D11.03c	24.1975	24.1975	26.4933	25.1117	C869.01	22.807	31.1404	26.5351	19.5175	ubc12	21.7437	21.4636	29.3417	27.451	ubc12	21.7971	27.4783	24.2899	26.4348
C17D11.03c	21.2175	21.0767	30.6122	27.0936	C23E6.06c	18.8376	17.25	31.8726	32.0397	sec28	16.3447	14.3788	22.494	46.7825	C16C9.02c	21.8385	12.9348	23.785	41.4417	C16C9.02c	17.3544	19.9106	30.5938	32.1412	C16C9.02c	18.3281	14.702	23.866	43.1039	C16C9.02c	24.2845	15.0363	24.4767	36.2025	C736.02	37.4508	28.6912	23.7468	10.1112	ubc13	10.6544	21.8548	39.3628	28.128	ubc13	14.7616	31.3192	32.7398	21.1794
C16C9.02c	15.3373	10.6891	20.7452	53.2284	C736.08	31.1118	21.5636	25.9212	21.4034	C30D11.09	33.6012	23.74	16.3623	26.2966	C3A11.10c	31.1966	24.4576	22.7482	21.5976	C3A11.10c	28.3959	22.0909	24.4784	25.0348	C3A11.10c	31.0993	22.3301	22.2361	24.3345	C3A11.10c	26.9793	20.8689	23.5282	28.6236	ubc15	28.6901	19.8278	22.9641	28.518	PYUG7.05	16.8088	17.7203	21.8171	43.6538	PYUG7.05	21.7236	21.5736	24.4116	32.2912
C3A11.10c	32	25.661	21.4237	20.9153	C4F10.07c	24.5513	30.1795	28.9017	16.3675	C17G8.12	24.9739	24.2961	24.7132	26.0167	C16D10.02	20.8665	26.705	24.285	28.1435	C16D10.02	23.0099	25.1391	22.768	29.083	C16D10.02	22.0629	27.8375	24.8307	25.2688	C16D10.02	30.137	31.2889	23.8169	14.7572	C30D11.11	21.3876	24.2682	27.9077	26.4364	C663.07c	37.3936	23.7234	21.9149	16.9681	C663.07c	29.6991	21.2822	23.768	25.2508
C16D10.02	21.3208	23.326	23.6019	31.7513	C869.08	42.9487	23.7179	18.5897	14.7436	C17D11.03c	21.3534	25.0292	28.4378	25.1796	C30.04c	16.7057	27.6737	26.0864	29.5342	C30.04c	22.6332	28.1149	23.1358	26.1161	C30.04c	19.0937	30.1059	24.6708	26.1296	C30.04c	19.5809	25.9627	25.4592	28.9971	ubc16	24.0832	24.2913	34.2263	17.3992	PYUG7.06	35.1588	24.9514	22.8451	17.0447	PYUG7.06	26.0041	23.8945	29.7769	20.3245
C30.04c	18.2051	27.1656	27.6768	26.9526	C926.06c	22.3091	28.1731	29.7889	19.729	C16C9.02c	18.1809	12.7735	18.9519	50.0938	C16D10.03	16.8256	16.8256	37.9268	28.422	C16D10.03	17.9313	15.7588	36.8353	29.4747	C16D10.03	17.942	19.69	36.6095	25.7586	C16D10.03	22.9379	20.2966	31.0009	25.7646	sec31	21.5552	26.8126	20.8461	30.7862	ubc14	16.7914	21.522	39.1748	22.5119	ubc14	19.5721	27.1929	31.595	21.6399
C16D10.03	16.7371	16.0905	35.041	32.1313	C869.09	30.7104	23.1694	27.1038	19.0164	C3A11.10c	34.3822	22.6811	21.6323	21.3045	C22A12.02c	23.7905	23.1691	35.6414	17.399	C22A12.02c	31.4887	26.8401	25.6779	15.9934	C22A12.02c	30.4044	24.3135	25.9611	19.321	C22A12.02c	30.3097	22.2345	28.3739	19.0819	C869.04	37.8667	26.1333	17.0667	18.9333	C869.01	40.0576	28.2421	23.3429	8.35735	C869.01	27.9621	23.2227	26.7773	22.0379
C22A12.02c	39.878	24.2073	24.3902	11.5244	gcs1	18.014	19.017	19.96	43.009	C16D10.02	20.6756	25.4578	24.0178	29.8489	C16D10.06	24.3233	22.3926	26.1097	27.1743	C16D10.06	29.9638	20.3723	22.4405	27.2234	P8A3.10	22.6612	33.0248	28.4463	15.8678	P8A3.10	19.9623	30.1661	33.4018	16.4698	C736.05	32.3188	34.2754	21.1594	12.2464	C736.02	36.1462	27.7741	23.9646	12.1152	C736.02	37.9993	26.9034	24.9232	10.1741
C16D10.06	19.921	21.6383	28.6965	29.7441	rpl27-2: rpl27b	15.4585	16.2229	47.8232	20.4953	C30.04c	17.687	28.4349	25.5814	28.2967	P8A3.10	23.9634	33.4405	28.8374	13.7587	P8A3.10	20.1812	32.1203	35.0403	12.6582	C16D10.06	22.4864	26.262	26.262	24.9896	C16D10.06	35.5893	26.7989	21.1591	16.4527	rpl36a	11.2801	16.5003	49.9956	22.224	ubc15	23.0323	21.8353	21.8716	33.2608	ubc15	20.9759	20.2916	26.8868	31.8457
P8A3.10	23.2395	29.4359	31.444	15.8806	C3G9.15c	17.9476	18.8576	32.1154	31.0794	C16D10.03	17.6485	17.5006	35.6421	29.2088	ubc12	18.5232	22.8692	28.8608	29.7468	ubc12	19.9081	21.6761	27.8289	30.587	ubc12	18.9796	23.2245	29.6735	28.1224	ubc12	18.8281	23.6719	23.6328	33.8672	C23E6.06c	14.5948	14.6663	42.5393	28.1996	C30D11.11	25.9623	24.0761	24.7661	25.1955	ubc16	24.0425	25.2012	30.3508	20.4055
ubc12	18.5498	23.9662	26.7327	30.7513	sap1	11.4059	13.5964	25.0024	49.9953	C22A12.02c	35.6515	24.6203	25.6595	14.0687	PYUG7.05	18.9581	15.3903	24.7271	40.9245	ubc13	10.5466	19.3874	49.8579	20.2082	ubc13	13.3089	23.6848	43.4532	19.5531	ubc13	12.735	20.9453	43.6537	22.666	C736.08	31.0396	17.1476	29.0603	22.7525	ubc16	25.2016	19.5565	34.4422	20.7997	sec31	23.1438	23.8721	22.2031	30.7809
PYUG7.05	12.1335	12.9424	22.7594	52.1647	syf1: cwf3	27.0875	19.8852	20.0861	32.9412	C16D10.06	19.507	23.862	24.9302	31.7009	ubc13	13.3133	22.2742	46.9527	17.4598	PYUG7.05	20.517	17.8703	24.3742	37.2384	PYUG7.05	23.1872	18.4335	23.3176	35.0617	PYUG7.05	26.3802	20.6266	22.4086	30.5847	C4F10.07c	28.1665	30.0266	26.5279	15.279	sec31	21.4014	29.9188	21.9853	26.6946	C30D11.11	22.889	19.1068	26.462	31.5422
ubc13	13.4711	18.4942	44.648	23.3868	C3F10.11c	23.4199	27.7045	22.1985	26.677	P8A3.10	22.423	37.8388	26.4536	13.2847	ubc14	26.28	28.4757	31.6234	13.6209	ubc14	16.1434	24.3574	40.681	18.8182	PYUG7.06	27.5349	26.2326	24.186	22.0465	PYUG7.06	31.3677	24.7916	24.8842	18.9565	C869.08	44.7674	16.5698	15.6977	22.9651	C869.04	40.9292	32.3009	16.5929	10.177	C736.05	32.8419	35.3808	18.6732	13.104
C663.07c	36.3016	28.6472	18.3403	16.7109	C16D10.10	20.1161	23.6113	27.1173	29.1553	ubc12	19.131	22.0493	26.7185	32.1012	PYUG7.06	24.4478	29.7616	24.7759	21.0147	PYUG7.06	27.5278	25.9926	25.3838	21.0958	ubc14	23.5563	24.12	36.2757	16.0481	ubc14	24.1407	21.0432	31.1651	23.6511	C869.09	25.5912	34.7128	19.848	19.848	C736.05	19.7333	39.8667	31.1333	9.26667	C869.04	24.263	29.7052	23.356	22.6757
PYUG7.06	25.6843	27.5643	25.6566	21.0948	C3A11.11c	21.3183	14.4695	25.1447	39.0675	ubc13	14.0539	26.0938	39.633	20.2193	C663.07c	33.9426	27.0888	22.4869	16.4817	C663.07c	34.6799	27.8329	18.3499	19.1373	C663.07c	34.2671	27.4267	17.8827	20.4235	C663.07c	34.7886	27.3634	21.6569	16.1911	P15E9.02c	42.7609	24.6914	18.0696	14.4781	rpl36a	3.92766	17.0333	56.3178	22.7213	rpl36a	37.4054	20.5318	32.0509	10.0119
ubc14	20.5477	26.9174	36.8191	15.7158	C530.09c	33.7989	22.1229	25.5866	18.4916	PYUG7.05	12.0211	13.2195	22.5892	52.1702	C736.02	43.5757	28.0756	18.6001	9.74849	C736.02	31.8705	35.7506	20.5512	11.8277	C736.02	36.8454	30.6871	19.6062	12.8613	C736.02	30.4919	28.6473	23.8122	17.0486	C926.06c	26.0569	29.8149	29.5938	14.5344	C23E6.06c	18.6899	19.8966	36.9624	24.4511	C23E6.06c	22.9362	28.7119	24.8012	23.5507
C869.01	38.5246	29.0984	16.8033	15.5738	C736.11	20.8944	35.9639	22.5855	20.5562	PYUG7.06	28.2353	26.3348	26.5158	18.914	C869.01	29.8387	23.3871	22.9839	23.7903	C869.01	40.7895	25.8772	15.7895	17.5439	C869.01	34.1991	31.6017	16.0173	18.1818	C869.01	41.3934	23.3607	17.623	17.623	gcs1	19.9718	21.3389	24.4192	34.2701	C736.08	35.1844	16.8096	18.6535	29.3525	C736.08	26.9347	25.3414	26.3531	21.3708
C736.02	46.9655	26.2605	18.4874	8.28665	C663.08c	17.5625	19.1769	23.7538	39.5068	ubc14	21.084	28.3293	35.3511	15.2356	ubc15	28.2494	21.1826	24.0004	26.5677	ubc15	23.7401	21.9379	21.3594	32.9625	ubc15	24.6881	19.3	24.8758	31.1361	ubc15	22.2086	20.8758	24.3982	32.5173	rpl27-2: rpl27b	11.0789	14.5359	57.3709	17.0143	C4F10.07c	29.2115	26.9538	24.9392	18.8954	C4F10.07c	26.8797	30.0987	25.1175	17.9041
ubc15	22.8667	18.8058	25.7706	32.5569	C869.11	27.3244	23.3049	23.1831	26.1876	C663.07c	38.2874	24.5368	19.6377	17.5381	sec31	21.8883	25.9472	19.6673	32.4972	sec31	20.8277	27.7973	21.6482	29.7268	sec31	18.1386	23.8936	20.6328	37.335	sec31	18.3459	23.0493	24.1353	34.4695	C3G9.15c	19.4986	16.5626	38.9583	24.9805	C869.08	45.1531	22.1939	19.3878	13.2653	C869.08	34.5614	30.7018	19.8246	14.9123
C30D11.11	22.9482	21.7111	26.4506	28.8901	C211.01	20.385	20.4999	22.3531	36.762	C736.02	45.0967	32.6657	15.6768	6.56077	C30D11.11	25.5759	23.9285	22.6721	27.8235	C30D11.11	27.3105	22.7795	23.2091	26.7008	C30D11.11	29.3514	22.619	22.838	25.1916	C30D11.11	25.1304	21.8271	26.6635	26.379	C17D11.04c	32.038	26.2088	23.9042	17.8491	C869.09	27.518	38.0396	23.2014	11.241	P15E9.02c	48.0861	18.1818	16.2679	17.4641
ubc16	27.8107	28.061	29.1761	14.9522	C736.13	20.049	15.1457	22.2283	42.577	C869.01	34.2657	17.8322	22.7273	25.1748	ubc16	21.3828	24.898	25.2282	28.491	ubc16	25.2315	26.3632	30.8642	17.5412	ubc16	21.718	31.4589	29.4665	17.3567	ubc16	36.7773	23.104	20.6639	19.4548	sap1	10.3243	17.3289	31.1428	41.2039	P15E9.02c	43.1566	27.9901	17.7559	11.0974	C926.06c	25.8548	24.955	26.3047	22.8854
sec31	20.3097	24.3761	20.9787	34.3355	C736.15	14.931	17.8016	24.8177	42.4497	ubc15	23.0229	18.7814	24.2634	33.9323	C736.05	32.7945	33.7952	18.8607	14.5497	C736.05	30.5382	37.7347	18.2728	13.4543	C869.04	27.3128	22.6872	19.3833	30.6167	C869.04	32	25.3333	25.1429	17.5238	syf1: cwf3	23.3134	22.6605	20.6746	33.3515	C926.06c	21.2034	31.9198	24.4986	22.3782	C869.09	22.1471	22.4429	32.4176	22.9924
C869.04	32.3529	21.6912	19.4853	26.4706	PB17E12.14c	25.6761	18.344	22.1912	33.7887	sec31	20.7969	24.6941	21.4598	33.0492	C869.04	23.8	23.6	24.2	28.4	C869.04	32.7138	28.2528	18.7732	20.2602	C736.05	33.6531	34.1697	17.786	14.3911	C736.05	29.3717	37.0157	19.0576	14.555	C3F10.11c	21.8123	27.4002	24.5955	26.192	gcs1	24.0864	25.3669	26.0603	24.4863	gcs1	22.9512	23.5873	24.5778	28.8837
C736.05	37.8688	34.3167	18.543	9.27152	C736.16	17.5296	30.0742	24.2117	28.1844	C30D11.11	22.6993	20.9572	26.6585	29.685	rpl36a	11.2313	23.696	48.8452	16.2275	rpl36a	8.37591	26.3292	47.0038	18.2911	rpl36a	7.40998	18.4718	55.1753	18.943	rpl36a	6.35559	15.2088	56.2945	22.1411	C16D10.10	23.0018	20.7049	26.9273	29.3661	rpl27-2: rpl27b	7.48286	19.719	52.2307	20.5674	rpl27-2: rpl27b	35.2298	29.003	26.5254	9.24173
rpl36a	7.68647	12.6797	62.5826	17.0511	C211.05	16.605	15.4405	21.0161	46.9385	ubc16	25.8681	29.7433	27.1012	17.2874	C23E6.06c	18.6418	16.5179	37.4188	27.4215	C23E6.06c	16.7183	18.4292	39.752	25.1005	C23E6.06c	16.4564	18.9938	39.017	25.5328	C23E6.06c	28.4643	20.154	22.7004	28.6814	C3A11.11c	15.4696	13.2251	21.0981	50.2072	C3G9.15c	19.2617	18.9937	31.2987	30.4459	C3G9.15c	26.8842	19.4485	29.0644	24.6029
C23E6.06c	14.3287	13.9477	41.5722	30.1514	spc7	24.5471	34.3297	23.913	17.2101	C736.05	34.126	40.7455	15.4884	9.6401	C736.08	35.7316	18.3595	24.8085	21.1004	C736.08	32.0792	18.4217	27.4371	22.0621	C736.08	38.4998	16.6534	23.3983	21.4485	C736.08	41.4805	20.3791	24.2158	13.9246	C530.09c	28.0416	24.4632	26.1548	21.3403	C17D11.04c	27.8803	24.4389	24.5387	23.1421	C17D11.04c	29.9234	23.0853	28.884	18.1072
C736.08	26.3855	18.3833	27.4398	27.7913	C13G6.05c	21.439	22.2565	22.0567	34.2478	C869.04	35.1695	20.339	21.1864	23.3051	C4F10.07c	31.9028	31.417	19.2713	17.4089	C4F10.07c	27.8856	26.6258	28.3282	17.1604	C4F10.07c	30.1153	30.0299	22.768	17.0867	C4F10.07c	23.244	30.0748	30.9438	15.7374	C736.11	25.4535	40.3912	18.7075	15.4478	sap1	14.2034	18.2173	31.1802	36.3991	sap1	14.7455	15.0017	21.3944	48.8584
C4F10.07c	32.1875	25.5729	24.8438	17.3958	C211.06	25.9888	26.0435	33.9264	14.0413	rpl36a	7.93863	22.562	55.9597	13.5397	C869.08	38.4615	18.552	21.0407	21.9457	C869.08	33.6864	25.2119	19.0678	22.0339	C869.08	29.0722	22.8866	19.1753	28.866	C869.08	34.8802	25.8982	22.006	17.2156	C663.08c	27.5984	34.8133	20.0555	17.5328	syf1: cwf3	22.4726	25.2436	19.7625	32.5213	syf1: cwf3	19.2008	17.0335	27.6329	36.1327
C869.08	40.8571	21.1429	18.8571	19.1429	C27B12.01c	38.088	22.4583	23.217	16.2367	C23E6.06c	18.3157	17.0034	37.2829	27.398	C926.06c	24.6819	30.6192	26.2369	18.462	C926.06c	22.8401	26.5473	30.0346	20.5781	P15E9.02c	29.3373	26.5663	25	19.0964	P15E9.02c	24.4471	26.1207	19.3664	30.0658	C869.11	28.4872	25.9823	19.3026	26.2279	C3F10.11c	20.3128	31.3464	25.0687	23.272	C3F10.11c	25.885	25.0051	20.6671	28.4428
P15E9.02c	36.8201	27.2664	20.8508	15.0628	C926.07c	16.91	20.3215	26.4518	36.3166	C736.08	29.6788	18.577	26.5504	25.1938	C869.09	13.689	22.1943	38.8022	25.3145	C869.09	36.0339	29.8065	18.8634	15.2963	C926.06c	24.5487	26.6632	26.0444	22.7437	C926.06c	22.6562	31.6998	25.1657	20.4782	C736.13	21.2589	18.8836	21.0214	38.8361	C16D10.10	19.4898	27.2275	23.2227	30.06	C16D10.10	26.1106	24.1005	26.1307	23.6583
C926.06c	21.5319	25.5739	31.3373	21.5569	cut12: stf1	27.38	22.1873	22.3446	28.0881	C4F10.07c	28.4765	32.3295	23.3835	15.8105	P15E9.02c	36.0573	26.6217	20.3875	16.9334	P15E9.02c	36.5006	30.0116	17.7289	15.759	C869.09	21.0682	38.6251	24.2829	16.0237	C869.09	17.2795	31.8815	29.5609	21.2781	C211.01	22.1652	23.4356	25.3142	29.085	C3A11.11c	20.7452	14.0387	23.9642	41.2519	C3A11.11c	25.9125	20.3287	25.3807	28.3781
C869.09	23.8247	37.1315	27.6494	11.3944	C9.12c	27.1346	18.1493	27.671	27.0451	C869.08	40.2299	19.5402	19.8276	20.4023	gcs1	20.4691	17.408	25.8317	36.2912	gcs1	26.2667	24.106	20.3568	29.2705	gcs1	20.152	23.0169	22.027	34.8041	gcs1	24.4541	21.0004	21.4143	33.1312	PB17E12.14c	26.7943	21.6415	21.1999	30.3644	C530.09c	37.5829	19.2249	23.2534	19.9388	C530.09c	34.4184	20.064	24.333	21.1846
gcs1	16.578	14.5113	26.0521	42.8586	C1773.02c	19.4229	13.3629	28.3907	38.8235	P15E9.02c	37.9767	28.4825	18.8327	14.7082	rpl27-2: rpl27b	9.95517	18.289	57.8167	13.9392	rpl27-2: rpl27b	9.43597	22.4589	51.4638	16.6414	rpl27-2: rpl27b	8.75168	18.0789	56.9163	16.2531	rpl27-2: rpl27b	11.2756	16.0642	42.2593	30.4009	C736.15	9.66059	18.8836	28.8135	42.6424	C663.08c	19.1228	27.9426	26.2839	26.6507	C736.11	22.5737	31.2247	24.3039	21.8978
rpl27-2: rpl27b	8.46721	15.0215	60.8992	15.612	C16C9.04c	20.407	23.99	23.3559	32.2471	C926.06c	22.2714	29.2995	28.0661	20.363	sap1	13.1872	18.2829	32.6539	35.8761	sap1	16.9629	20.4791	25.9177	36.6403	C3G9.15c	17.2401	21.1307	37.6049	24.0243	C3G9.15c	17.8796	20.1347	31.4541	30.5316	C736.16	21.7618	29.7892	27.2555	21.1935	C736.11	32.7157	29.8396	20.4923	16.9524	C663.08c	18.1485	23.0636	20.1673	38.6206
sap1	10.3333	15.1251	32.3979	42.1437	C5H10.02c	33.0341	21.544	21.0054	24.4165	C869.09	26.0274	24.6575	34.1324	15.1826	C3G9.15c	19.0799	19.1616	34.8085	26.95	C3G9.15c	15.9243	16.3733	37.6502	30.0522	C17D11.04c	31.6281	23.621	23.8434	20.9075	C17D11.04c	34.3822	26.3239	22.947	16.3469	spc7	25.5583	33.7469	22.9529	17.7419	C869.11	33.7597	23.9922	21.7829	20.4651	C869.11	23.1766	17.5528	22.1541	37.1166
tf2-13-pseudo	27.653	34.9342	17.8156	19.5972	azr1	23.7253	28.081	31.6679	16.5257	gcs1	16.0434	18.4269	25.7806	39.7491	C17D11.04c	31.1507	25.6102	23.2468	19.9923	C17D11.04c	27.1672	23.5587	27.2501	22.0241	sap1	13.7217	18.1756	28.7756	39.327	sap1	12.6632	16.361	30.6163	40.3595	C211.05	14.9981	16.4984	24.9582	43.5453	C211.01	15.0797	29.2803	23.3348	32.3052	C211.01	15.1745	20.616	27.5975	36.6119
C3G9.15c	17.401	15.2918	36.9698	30.3375	tub1: atb2: alp2	16.1518	13.4723	21.2132	49.1626	rpl27-2: rpl27b	10.0162	18.9548	56.4064	14.6226	syf1: cwf3	22.7723	20.5896	21.7147	34.9235	syf1: cwf3	24.345	19.9703	21.6757	34.0089	syf1: cwf3	23.3839	21.0035	18.9032	36.7095	syf1: cwf3	27.2032	22.1816	21.6827	28.9325	C13G6.05c	22.0954	30.1529	21.2509	26.5008	C736.13	25.9146	15.2439	16.7247	42.1167	C736.13	22.4351	17.8168	22.9599	36.7882
C17D11.04c	29.047	28.9068	22.9502	19.096	PB1A10.10c	20.1481	21.4017	27.453	30.9972	tf2-13-pseudo	29.7095	25.5858	22.7741	21.9306	C3F10.11c	19.2	28.1939	23.903	28.703	C3F10.11c	23.5682	27.5909	21.1818	27.6591	C3F10.11c	19.9308	26.2284	24.4291	29.4118	C3F10.11c	19.246	25.7192	24.38	30.6548	C211.06	29.3374	27.543	31.1318	11.9879	C736.15	14.8232	24.1997	33.0818	27.8953	PB17E12.14c	21.4722	17.0481	25.9725	35.5072
syf1: cwf3	24.4513	18.0222	18.8226	38.7038	C663.09c	24.4561	19.9689	18.6674	36.9075	C3G9.15c	19.4523	18.4803	33.2148	28.8525	C16D10.10	26.2677	23.3443	26.2783	24.1097	C16D10.10	21.265	24.5182	28.4403	25.7765	C16D10.10	25.843	20.1239	26.5459	27.4872	C16D10.10	27.733	24.0932	21.2217	26.9521	C27B12.01c	46.875	24.5066	15.7895	12.8289	PB17E12.14c	25.3846	19.9145	21.6667	33.0342	C736.15	16.8891	14.618	21.0879	47.405
C3F10.11c	22.9958	28.4618	22.8807	25.6617	spd1	13.4041	16.7341	39.7235	30.1382	C17D11.04c	31.761	25.1572	23.3884	19.6934	C3A11.11c	15.5297	14.4294	27.287	42.7539	C3A11.11c	19.9837	15.6607	26.7537	37.602	C3A11.11c	16.9454	18.1445	26.917	37.9931	C3A11.11c	21.1784	18.2651	24.91	35.6465	C926.07c	15.0212	19.1671	32.202	33.6097	C736.16	16.8362	34.3408	26.6589	22.1641	C736.16	22.3647	27.4404	26.8031	23.3918
C16D10.10	22.4151	18.4251	29.1003	30.0595	C13G6.06c	30.8591	26.4917	19.3386	23.3106	sap1	11.7151	15.1019	30.6465	42.5365	C530.09c	34.7706	24.633	20.8716	19.7248	C530.09c	32.3272	21.8598	26.0954	19.7176	C530.09c	29.9014	27.9847	21.9058	20.2081	C530.09c	38.1523	25.5994	19.8166	16.4316	cut12: stf1	24.4561	27.6819	21.6804	26.1815	C211.05	23.38	17.284	27.9734	31.3627	spc7	15.1931	53.5622	15.4506	15.794
C3A11.11c	17.9961	13.8343	24.4701	43.6994	C4F10.09c	26.625	19.2923	25.6484	28.4342	syf1: cwf3	22.1489	16.1033	21.1871	40.5606	C736.11	32.2965	32.4588	16.6892	18.5556	C663.08c	19.7106	24.9248	22.8334	32.5312	C736.11	31.5804	27.6707	19.8238	20.9251	C736.11	26.4761	30.8888	24.0833	18.5519	C9.12c	26.1905	26.1438	26.7507	20.915	spc7	23.1003	35.7649	21.1753	19.9595	C211.05	18.3997	20.8964	24.6525	36.0514
C530.09c	33.7131	27.188	21.9057	17.1932	C1773.03c	33.1688	27.1471	19.2498	20.4344	C3F10.11c	21.4272	29.2612	22.4743	26.8373	C663.08c	31.4793	31.1485	20.5051	16.8671	C736.11	23.5807	32.1117	21.3878	22.9198	C663.08c	28.7845	30.4972	21.0773	19.6409	C663.08c	29.2944	28.0384	19.9113	22.7558	C1773.02c	20.9587	20.6059	29.4044	29.0309	C13G6.05c	23.0428	21.4509	21.477	34.0292	C13G6.05c	19.9415	25.3344	25.3135	29.4105
C736.11	26.5364	37.2647	17.9396	18.2593	sap114	24.4366	25.8285	21.0561	28.6787	C16D10.10	22.0565	21.5034	28.6942	27.746	C869.11	22.8059	23.7021	25	28.492	C869.11	34.6699	22.6677	21.4648	21.1975	C869.11	18.3663	34.4094	28.2465	18.9777	C869.11	25.4266	27.1087	20.1365	27.3281	fnx1	32.3651	26.4523	21.4212	19.7614	C211.06	29.8309	24.086	32.666	13.4171	C211.06	30.3438	24.7889	28.325	16.5423
C663.08c	27.3039	30.8987	19.8859	21.9116	C144.15c	22.8096	25.4898	26.8022	24.8983	C3A11.11c	16.9778	14.2656	25.0793	43.6774	C211.01	20.8466	23.0711	26.9734	29.1089	C211.01	18.1664	20.5072	26.1638	35.1625	C211.01	20.8971	24.3272	23.9446	30.8311	C211.01	18.2622	23.6878	27.1417	30.9083	C16C9.04c	29.1101	23.4185	19.2599	28.2115	C27B12.01c	53.4286	16.1429	15.5714	14.8571	C27B12.01c	30.0613	21.2679	27.1984	21.4724
C869.11	33.2555	24.4938	22.4299	19.8209	nup124	16.6725	23.5533	26.5879	33.1863	C530.09c	36.1925	24.0063	21.2866	18.5146	C736.13	18.7674	17.1455	21.5941	42.493	C736.13	22.0963	15.2691	23.0595	39.5751	C736.13	22.5057	14.3564	22.0107	41.1272	C736.13	20.1522	16.3827	23.9942	39.4708	C5H10.02c	31.9202	28.1796	18.4539	21.4464	C926.07c	22.2703	18.1541	29.2119	30.3637	C926.07c	21.442	25.0668	24.1729	29.3183
C211.01	22.404	19.6015	25.2389	32.7555	PB1A10.11c	26.1159	23.8058	28.5043	21.574	C736.11	27.6229	38.0207	16.7867	17.5697	C736.15	11.9012	18.6512	25.848	43.5996	C736.15	18.1066	20.515	27.0452	34.3331	PB17E12.14c	22.8152	21.4419	23.1898	32.5531	PB17E12.14c	21.6801	23.2633	26.3974	28.6591	azr1	20.0448	27.9656	35.6996	16.2899	cut12: stf1	32.6433	19.7452	22.0541	25.5573	cut12: stf1	22.3629	24.8101	23.7975	29.0295
C736.13	18.8574	15.6724	21.2336	44.2366	tea1	18.0915	27.7124	26.3268	27.8693	C663.08c	26.9145	29.6406	19.9752	23.4696	PB17E12.14c	23.6559	20.8909	21.3825	34.0707	PB17E12.14c	24.8922	18.1454	23.321	33.6414	C736.15	14.805	20.1876	30.7543	34.2531	C736.15	9.84015	13.3672	23.0851	53.7076	C3F10.12c	23.5861	33.6406	30.4985	12.2748	C9.12c	23.267	19.8312	26.2206	30.6811	C9.12c	22.2538	20.6602	24.189	32.897
PB17E12.14c	26.2546	20.2722	23.3626	30.1106	pex5	23.1953	18.4024	28.8166	29.5858	C869.11	30.919	22.3178	24.1286	22.6347	C736.16	25.4401	27.6173	23.384	23.5587	C736.16	24.7594	29.56	22.9646	22.716	C736.16	25.7291	25.9268	22.1577	26.1864	C736.16	24.0878	25.5193	25.896	24.4968	tub1: atb2: alp2	21.0438	11.3468	15.3199	52.2896	C1773.02c	23.6161	17.4233	24.6714	34.2891	C1773.02c	21.4336	19.1774	25.0411	34.3478
C736.15	10.4412	16.6723	26.9788	45.9077	pex7	28.193	33.2145	25.7053	12.8873	C211.01	22.4801	22.7761	23.8199	30.9238	C211.05	18.5225	14.6324	26.751	40.094	C211.05	20.6647	23.2916	23.671	32.3727	C211.05	20.0567	17.3495	25.1953	37.3985	C211.05	22.9975	15.8969	20.6206	40.4849	PB1A10.10c	25.0199	20.9633	33.3363	20.6805	fnx1	36.1547	20.6278	20.796	22.4215	fnx1	26.0062	22.033	27.0382	24.9226
C736.16	20.3974	26.8245	24.9233	27.8548	spe1	26.8051	20.0094	26.6918	26.4936	C736.13	22.0049	15.6479	23.2274	39.1198	spc7	21.668	35.3858	22.1356	20.8106	spc7	26.1202	32.1311	22.2951	19.4536	spc7	25.314	31.9807	21.9324	20.7729	spc7	24.4538	30.8403	23.3613	21.3445	spd1	13.198	14.9927	49.9637	21.8455	C16C9.04c	21.9139	25.603	20.1167	32.3664	C16C9.04c	19.6831	20.7678	25.6795	33.8696
spc7	23.6415	30.4164	26.5349	19.4072	spe2	32.3258	21.186	24.4675	22.0207	PB17E12.14c	24.9036	19.3113	23.0579	32.7273	C13G6.05c	23.2799	25.3534	23.1621	28.2045	C13G6.05c	20.2421	22.6863	23.4694	33.6023	C13G6.05c	21.4937	24.931	24.3369	29.2383	C13G6.05c	24.6667	26.5476	20.119	28.6667	C663.09c	26.3103	25.5525	14.9232	33.2141	C5H10.02c	34.9609	27.5391	22.6562	14.8438	C5H10.02c	25.4358	20.2711	24.4674	29.8257
C211.05	14.9816	11.552	26.1181	47.3483	C26H8.06.RC	23.1011	11.4915	28.8076	36.5998	C736.15	10.8722	17.3348	31.2363	40.5567	C211.06	28.8196	30.1153	27.9083	13.1568	C211.06	27.1544	27.4242	30.1222	15.2992	C211.06	28.8976	29.3198	27.8342	13.9484	C211.06	28.4478	21.9273	29.1402	20.4847	C750.02c	30.6801	25.7342	25.8114	17.7743	azr1	26.0984	20.9647	32.8797	20.0573	azr1	24.184	27.4479	26.4648	21.9033
C211.06	25.8043	30.4526	30.548	13.1952	pma1	19.6279	20.6568	25.6514	34.0639	C736.16	20.6095	32.1782	23.1475	24.0648	C27B12.01c	44.382	23.8764	17.8371	13.9045	C27B12.01c	32.4415	24.0803	24.0803	19.398	C27B12.01c	39.4558	26.0204	19.5578	14.966	C27B12.01c	43.6688	20.9416	18.5065	16.8831	C13G6.06c	34.7459	24.4757	20.1081	20.6703	C3F10.12c	19.7817	22.1397	35.3275	22.7511	C3F10.12c	26.0765	33.4137	25.5942	14.9156
C27B12.01c	41.4053	26.0979	20.3262	12.1706	sec61	18.8157	24.7925	23.7963	32.5955	C211.05	14.4857	15.9475	26.3742	43.1927	C926.07c	17.8697	21.1072	35.1691	25.854	C926.07c	21.8507	24.4371	26.5679	27.1442	C926.07c	13.4427	21.4923	34.8502	30.2148	C926.07c	21.7261	17.4365	23.4623	37.3752	C4F10.09c	21.7548	20.3146	20.2767	37.654	tub1: atb2: alp2	22.1356	13.562	18.4334	45.8691	tub1: atb2: alp2	22.1322	19.3603	28.5288	29.9787
C13G6.05c	27.7866	25.1091	21.5986	25.5058	pma2	27.0181	18.4514	29.05	25.4805	spc7	31.4331	28.8994	20.5859	19.0816	cut12: stf1	21.3115	21.3115	30.7104	26.6667	cut12: stf1	22.7606	25.3304	23.7151	28.1938	cut12: stf1	19.7855	36.2932	20.9178	23.0036	cut12: stf1	19.8675	32.3179	28.1678	19.6468	C926.08c	14.2541	13.7329	26.2932	45.7199	PB1A10.10c	20.1969	21.3253	32.7623	25.7155	PB1A10.10c	23.2949	24.7666	21.9241	30.0143
C926.07c	13.7232	14.8243	28.2333	43.2193	sec62	12.7669	19.4213	34.3123	33.4995	C13G6.05c	25.607	23.1168	23.4488	27.8274	C1773.02c	22.7733	16.8517	32.9879	27.3871	C1773.02c	16.6809	14.7234	35.4043	33.1915	C9.12c	23.9856	25.3832	27.0965	23.5347	C9.12c	25.533	23.8473	27.6153	23.0045	C1289.01c	22.1638	27.8242	19.2978	30.7141	P16F5.06	25.067	25.7373	23.1903	26.0054	P16F5.06	27.7177	29.4342	19.2626	23.5855
cut12: stf1	26.3035	24.2023	21.9455	27.5486	sec65	12.8246	17.8597	31.9583	37.3574	C211.06	26.7527	30.625	28.1386	14.4837	C9.12c	25.2598	25.3954	27.5192	21.8256	C9.12c	23.3423	23.0728	26.0916	27.4933	C1773.02c	20.2984	15.0759	34.4224	30.2032	C1773.02c	23.802	16.521	24.2256	35.4514	C2D10.19c	19.7494	20.8469	45.8151	13.5886	spd1	14.65	17.2001	39.5528	28.5971	C663.09c	26.6548	29.9049	19.0448	24.3956
C9.12c	24.0037	22.7668	27.989	25.2405	sec66	25.7013	31.2583	20.6118	22.4285	C27B12.01c	44.4172	21.1043	20.7362	13.7423	fnx1	28.1865	22.7461	21.9689	27.0984	fnx1	27.8784	23.2613	21.0988	27.7615	fnx1	28.8949	22.5876	20.593	27.9245	fnx1	28.04	22.6541	23.7646	25.5414	sap114	20.6604	25.2974	21.9471	32.0952	C663.09c	18.7995	22.6693	16.6667	41.8646	spd1	12.0714	19.4995	31.7998	36.6294
C1773.02c	19.2499	13.3529	30.9986	36.3986	C1393.08.RC	23.1436	34.3253	31.3493	11.1817	C926.07c	13.2809	21.5369	26.7485	38.4337	C16C9.04c	26.7414	22.5356	20.8725	29.8506	C16C9.04c	23.8616	23.8868	20.7925	31.4591	C16C9.04c	26.24	20.4284	19.6142	33.7174	C16C9.04c	21.4995	22.4695	25.6077	30.4234	C1773.03c	30.6376	34.9145	21.0731	13.3748	C750.02c	40.4876	31.501	13.1931	14.8184	C750.02c	28.751	22.3439	25.9124	22.9927
fnx1	28.4241	23.4957	22.235	25.8453	abc1: C2D10.18	26.4583	24.009	25.5559	23.9768	cut12: stf1	28.6297	22.186	22.6754	26.509	C5H10.02c	34.3802	14.7107	32.2314	18.6777	C5H10.02c	40.625	24.0385	18.75	16.5865	C5H10.02c	30.581	25.9939	18.6544	24.7706	C5H10.02c	34.072	26.3158	23.1302	16.482	C144.15c	19.7946	26.9705	24.5956	28.6393	C13G6.06c	33.4968	24.4803	20.8129	21.21	C13G6.06c	28.4628	22.5718	23.2264	25.739
C16C9.04c	24.2992	21.483	19.1577	35.0601	meu11RC	10.0368	45.0368	27.1324	17.7941	C9.12c	27.1759	19.537	28.3333	24.9537	azr1	26.2363	28.0236	30.6091	15.131	azr1	22.0699	27.5984	32.1981	18.1336	azr1	27.1174	29.616	28.826	14.4406	azr1	22.9887	23.5429	25.129	28.3394	nup124	19.923	29.1239	23.9736	26.9795	C4F10.09c	25.8174	23.1017	25.603	25.4779	C4F10.09c	35.2455	24.2517	20.1045	20.3984
C5H10.02c	47.3904	25.0522	16.9102	10.6472	C4F6.11c	13.8361	15.0841	37.9273	33.1525	C1773.02c	21.0277	16.1023	30.2865	32.5835	C3F10.12c	27.3944	36.8349	24.5795	11.1912	C3F10.12c	23.4145	33.8443	29.3357	13.4055	C3F10.12c	30.9312	33.3333	23.7249	12.0105	C3F10.12c	24.8188	36.564	24.8792	13.7379	PB1A10.11c	24.7505	25.2096	28.8822	21.1577	C926.08c	16.6544	18.6937	27.4272	37.2248	C926.08c	31.3535	22.7848	25.7709	20.0909
azr1	25.7845	29.5004	31.09	13.6251	C776.15c	18.7361	20.785	25.3271	35.1518	fnx1	27.7919	21.6371	16.8147	33.7563	tub1: atb2: alp2	22.3565	12.0414	18.0837	47.5183	tub1: atb2: alp2	16.6592	12.6949	26.5924	44.0535	tub1: atb2: alp2	20.695	14.9378	17.168	47.1992	tub1: atb2: alp2	25.0508	15.1423	25.3557	34.4512	gua1.RC	35.5609	16.4188	18.1052	29.9151	C1289.01c	29.7695	23.6876	20.6786	25.8643	C1289.01c	25.7995	20.0519	26.4477	27.701
C3F10.12c	29.3752	34.5664	24.4638	11.5947	PB1A10.12c	23.474	15.6779	22.81	38.0381	C16C9.04c	23.2903	23.4169	21.4792	31.8136	PB1A10.10c	27.22	23.4971	28.461	20.8219	PB1A10.10c	20.5056	22.2047	31.0468	26.2429	PB1A10.10c	25.9952	23.1673	29.4105	21.427	PB1A10.10c	25.9959	25.5041	24.9533	23.5468	tea1	14.7465	23.3083	25.2971	36.6481	C2D10.19c	17.2959	28.5695	35.7086	18.426	C2D10.19c	28.0624	25.62	27.6218	18.6957
tub1: atb2: alp2	18.2624	11.3771	17.4054	52.9551	C24H6.06	32.4595	30.9561	23.7086	12.8759	C5H10.02c	46.1942	22.8346	19.1601	11.811	P16F5.06	22.1413	23.4887	26.1107	28.2593	P16F5.06	21.979	24.4746	24.2119	29.3345	P16F5.06	24.8874	25.6652	22.3905	27.0569	P16F5.06	27.9255	25.4787	25.7979	20.7979	pex5	26.2457	21.3488	23.4966	28.9089	C1773.03c	35.0365	27.3723	22.0803	15.5109	sap114	23.3838	27.4072	22.4209	26.7882
PB1A10.10c	27.1662	16.2558	30.9007	25.6773	C22A12.06c	39.7658	22.8099	21.5987	15.8256	azr1	23.2131	30.1472	32.9208	13.7188	spd1	17.017	19.1628	42.5644	21.2558	spd1	11.7794	18.5638	43.0936	26.5633	spd1	14.5959	18.7568	42.2138	24.4334	spd1	10.944	15.7413	38.5236	34.7911	C3G6.09c	24.6982	24.0203	30.0572	21.2243	sap114	27.2696	20.4522	25.2826	26.9955	C1773.03c	25.5123	30.4303	23.3607	20.6967
P16F5.06	20.4797	19.2251	22.2878	38.0074	C27B12.04c	35.4674	19.4901	18.4703	26.5722	C3F10.12c	25.7159	41.5389	22.3894	10.3558	C663.09c	29.2018	32.5114	13.4653	24.8215	C663.09c	26.027	29.4929	15.7253	28.7548	C663.09c	27.7298	31.277	15.7002	25.293	C663.09c	22.8457	27.21	15.1859	34.7584	pex7	32.9334	31.5412	24.5703	10.9551	sar1	23.3119	21.6743	31.6283	23.3855	sar1	23.2015	23.7937	28.9268	24.078
spd1	14.2149	14.4629	45.5312	25.7911	sat1	28.6311	22.5183	25.7053	23.1452	tub1: atb2: alp2	15.1808	13.3728	16.2095	55.2369	C750.02c	45.5331	20.1729	19.5965	14.6974	C750.02c	45.6026	22.8013	17.5896	14.0065	C750.02c	42.602	24.2347	14.5408	18.6224	C750.02c	48.9855	18.8406	18.2609	13.913	spe1	26.1733	23.2503	26.1836	24.3928	C144.15c	18.5816	26.7121	25.1379	29.5683	C144.15c	25.0652	27.429	22.9777	24.528
C663.09c	24.3187	18.7631	15.4507	41.4675	C25B2.12.c	10.3247	30.2884	28.776	30.611	PB1A10.10c	23.3467	22.0436	29.9963	24.6133	C13G6.06c	35.0279	26.33	18.7806	19.8615	C13G6.06c	38.6744	25.1639	19.5375	16.6242	C13G6.06c	36.6377	24.1868	20.1066	19.069	C13G6.06c	37.3352	23.6815	19.2748	19.7085	spe2	28.3099	14.7854	26.7236	30.181	nup124	18.4666	23.3291	29.0657	29.1386	nup124	17.2009	27.7531	26.6106	28.4354
C13G6.06c	33.3242	25.5322	22.8848	18.2587	C144.17c	23.6511	20.4462	18.7018	37.2008	P16F5.06	22.658	20.4357	23.0501	33.8562	C4F10.09c	24.9418	20.3939	22.0054	32.6589	C4F10.09c	28.2605	22.1487	21.4	28.1908	C4F10.09c	24.6717	20.2315	21.6482	33.4485	C4F10.09c	26.2341	22.2962	24.9584	26.5114	C26H8.06.RC	22.5618	12.8088	21.7815	42.8479	PB1A10.11c	25.6635	27.837	29.906	16.5935	PB1A10.11c	27.3813	26.3959	22.1857	24.037
C4F10.09c	22.6633	15.009	24.0863	38.2415	C5H10.05c	22.2953	16.3529	22.1592	39.1926	spd1	14.3571	18.5153	43.244	23.8836	C926.08c	14.4703	16.4919	32.7557	36.2821	C926.08c	15.8313	21.1217	30.35	32.6969	C926.08c	14.1163	15.1648	31.1782	39.5407	C926.08c	22.3817	20.7868	28.4423	28.3892	pma1	17.8435	21.6689	23.8952	36.5925	gua1.RC	38.4694	24.8803	19.1958	17.4545	gua1.RC	49.8771	19.9075	15.7872	14.4282
C926.08c	12.6233	12.9716	23.7522	50.6529	C19G12.13c	19.9876	21.9512	37.9702	20.0909	C663.09c	28.2634	18.233	17.7408	35.7628	C1289.01c	29.8401	25.968	17.6768	26.5152	C1289.01c	27.9114	24.2367	18.8327	29.0192	C1289.01c	30.6758	22.6575	20.252	26.4147	C1289.01c	28.8533	20.3343	24.8839	25.9285	sec61	23.3769	27.6524	19.5962	29.3745	tea1	18.9245	38.67	19.6634	22.7422	tea1	21.1592	31.2328	18.0313	29.5768
C1289.01c	27.4728	24.2514	21.0526	27.2232	C18E5.14c	43.1102	38.0967	10.9577	7.83548	C13G6.06c	33.3788	23.4607	21.3982	21.7622	C2D10.19c	19.0924	36.3983	33.2122	11.297	C2D10.19c	17.5342	31.5524	31.9379	18.9755	C2D10.19c	17.2536	25.0245	42.3976	15.3244	C2D10.19c	18.7046	25.7084	33.9909	21.5961	pma2	15.9558	14.366	8.54983	61.1283	pex5	25.1381	22.3204	19.6133	32.9282	pex5	22.0418	23.1245	26.7981	28.0356
C2D10.19c	14.8182	24.6845	44.9863	15.511	mcs1: res2: pct1	29.3746	25.2369	20.2148	25.1737	C4F10.09c	19.8134	21.7069	23.4769	35.0027	sap114	21.5537	25.2168	20.4035	32.826	sap114	23.1596	26.1088	21.9021	28.8294	sap114	22.7236	26.414	19.7152	31.1472	sap114	24.12	27.3899	19.2345	29.2556	sec62	18.0429	20.7845	30.4812	30.6915	C3G6.09c	15.0804	29.3119	25.0894	30.5183	C3G6.09c	22.4082	21.8776	26.9184	28.7959
sap114	23.8309	28.8952	19.1137	28.1601	C24H6.13	21.1308	34.2673	22.4142	22.1877	C926.08c	16.9862	17.0535	23.478	42.4823	C1773.03c	34.8518	28.2719	20.4628	16.4136	C1773.03c	30.5893	26.9411	23.1057	19.3639	C1773.03c	35.0077	29.7527	18.4699	16.7697	C1773.03c	34.2781	25.3322	20.1949	20.1949	C27B12.03c	26.1918	18.9007	25.631	29.2765	pex7	26.8468	29.635	30.3504	13.1678	spe1	29.8333	25.2158	22.035	22.9159
C1773.03c	33.55	30.1381	19.9025	16.4094	C1620.12c	31.9392	22.4335	21.5779	24.0494	C1289.01c	30.1639	22.3863	20.0092	27.4406	sar1	19.3861	17.9587	34.9105	27.7446	sar1	21.3555	20.4839	32.5447	25.6159	sar1	20.5925	15.9689	34.3662	29.0724	sar1	19.8239	19.039	26.835	34.3021	sec65	11.2738	18.5472	44.4157	25.7632	spe1	22.9878	24.0693	23.4185	29.5244	pex7	40.1612	30.3636	18.0341	11.4411
C144.15c	20.0625	24.5589	29.6643	25.7143	matmc: c23G7.09	34.5938	26.5069	18.0831	20.8162	C2D10.19c	14.8601	34.2657	38.8986	11.9755	C144.15c	21.0278	27.6304	26.6545	24.6874	C144.15c	23.0756	26.2359	23.2698	27.4188	C144.15c	23.484	24.3345	24.8858	27.2956	C144.15c	23.1069	27.784	28.1366	20.9725	C1393.08.RC	13.4787	40.7159	25.8949	19.9105	spe2	26.8602	20.5805	23.6412	28.9182	spe2	39.0216	24.0208	20.7053	16.2522
nup124	16.1609	24.0198	28.418	31.4013	C22A12.07c	14.7324	25.403	25.5642	34.3005	sap114	23.8697	26.441	19.0701	30.6192	nup124	18.3366	26.9646	24.6398	30.0589	nup124	21.8635	26.818	25.907	25.4115	nup124	21.4337	26.1508	25.88	26.5356	nup124	19.0664	22.0672	21.8572	37.0091	abc1: C2D10.18	23.7216	25.4618	26.9612	23.8554	C26H8.06.RC	27.5417	16.7294	23.8838	31.8451	C26H8.06.RC	19.6712	14.4658	33.3151	32.5479
PB1A10.11c	27.3628	23.7125	28.438	20.4867	C31G5.05c	15.0272	11.7064	22.9524	50.3139	C1773.03c	34.7709	30.9075	17.2507	17.071	PB1A10.11c	27.1305	28.4204	24.6987	19.7505	PB1A10.11c	27.7381	27.6889	23.3079	21.2651	PB1A10.11c	26.8517	24.6157	27.1511	21.3815	PB1A10.11c	28.9353	30.8456	19.9694	20.2496	C16C9.06c	25.7802	18.1319	22.7033	33.3846	pma1	26.1677	25.0219	27.7677	21.0426	pma1	25.5283	17.7286	21.9494	34.7938
gua1.RC	35.3493	19.157	20.4614	25.0323	C4G8.02c	10.7695	34.2745	45.6304	9.32557	sar1	15.5345	18.3046	34.5341	31.6269	gua1.RC	32.9005	15.8058	23.7911	27.5027	gua1.RC	35.7837	22.2322	20.4296	21.5546	gua1.RC	29.0835	19.9302	24.3565	26.6298	gua1.RC	31.7438	20.3147	22.8898	25.0517	C4F6.11c	16.7811	21.2815	39.7788	22.1587	sec61	25.9238	23.7745	18.0807	32.221	pma2	9.91977	9.77389	14.0044	66.302
tea1	20.6983	28.0466	21.1319	30.1232	C750.05c	28.1456	48.6959	15.3912	7.76727	C144.15c	18.1937	27.0627	27.2417	27.502	tea1	18.876	32.5188	21.3806	27.2246	tea1	23.9455	27.9506	21.3464	26.7576	tea1	17.797	24.3782	25.5368	32.288	tea1	22.6318	30.1625	21.0662	26.1395	C776.15c	20.6353	24.4029	24.4767	30.4851	pma2	25.4267	25.7112	46.3966	2.46546	sec61	24.3806	26.3016	21.1849	28.1329
pex5	20.0528	19.2612	28.6544	32.0317	C1795.05c.RC	33.7867	11.6347	18.7758	35.8028	nup124	15.7821	26.2262	27.9746	30.017	pex5	21.4923	21.3648	26.977	30.1658	pex5	21.7285	18.381	27.4498	32.4407	pex5	22.8239	22.0014	25.634	29.5408	pex5	16.9528	20.0644	34.1202	28.8627	PB1A10.12c	19.6336	15.5894	21.8804	42.8966	sec62	19.099	22.9208	30.9307	27.0495	sec62	15.0108	17.5408	35.4108	32.0376
C3G6.09c	21.8586	23.2727	25.9529	28.9158	C1773.06c	20.4768	20.0085	22.1371	37.3776	PB1A10.11c	23.8981	27.2609	31.0153	17.8257	C3G6.09c	26.5256	23.2962	26.392	23.7862	C3G6.09c	22.7595	22.7089	26.2278	28.3038	C3G6.09c	27.8991	22.9595	21.7087	27.4327	C3G6.09c	20.6745	18.7133	30.1136	30.4985	C24H6.06	33.2606	33.5153	21.5429	11.6812	C27B12.03c	31.4365	17.9042	29.5975	21.0618	C27B12.03c	23.0509	16.7462	24.3835	35.8194
pex7	36.2976	27.2552	25.1849	11.2624	sap145	24.8538	19.3567	19.8246	35.9649	gua1.RC	31.5036	13.2997	20.7555	34.4411	pex7	36.4197	30.0719	20.6663	12.8421	pex7	26.7985	37.7362	23.0268	12.4385	pex7	39.0378	29.3715	22.2222	9.36848	pex7	31.3636	28.13	22.6467	17.8596	C24H6.08	35.7667	20.5871	22.7115	20.9347	sec65	12.7003	24.433	37.2946	25.572	sec65	15.0052	25.7232	29.5525	29.719
spe1	28.8691	19.4108	24.7214	26.9987	luc7	18.1697	18.6584	23.0564	40.1155	tea1	24.025	24.805	22.6729	28.4971	spe1	31.1886	22.2824	23.2983	23.2306	spe1	30.1741	23.7718	24.3907	21.6634	spe1	30.6043	20.9183	21.478	26.9993	spe1	19.6835	17.8692	25.4114	37.0359	C24H6.09	23.8952	28.6286	26.6667	20.8095	C1393.08.RC	15.9886	24.4508	35.0692	24.4915	C1393.08.RC	25.7117	17.4472	32.3232	24.5179
spe2	26.0839	16.4179	26.457	31.0412	C5H10.06c	28.3046	22.4138	30.364	18.9176	pex5	19.9244	20.6263	26.4579	32.9914	spe2	29.3675	18.3768	25.0553	27.2004	spe2	28.5242	21.5308	26.3767	23.5683	spe2	27.1611	19.8866	27.1138	25.8385	spe2	20.0886	17.1522	29.8299	32.9294	C22A12.06c	45.4032	20.2016	17.5403	16.8548	abc1: C2D10.18	22.8205	25.698	25.9544	25.5271	rem1	32.3796	29.2394	16.6783	21.7027
C26H8.06.RC	20.1473	13.2582	31.7158	34.8787	C4F6.13c	26.114	22.579	24.1225	27.1845	C3G6.09c	19.7383	25.4182	26.5515	28.292	C26H8.06.RC	21.4892	17.1783	34.2913	27.0411	C26H8.06.RC	26.2923	20.1659	20.2936	33.2482	C26H8.06.RC	21.6625	16.8766	36.7758	24.6851	C26H8.06.RC	18.5157	22.2647	18.0566	41.163	C750.04c	38.2643	19.0335	28.6982	14.0039	rem1	45.3117	26.6078	18.2131	9.86745	abc1: C2D10.18	19.1963	24.6737	29.9718	26.1582
pma1	16.6966	20.4546	25.2625	37.5863	sec7a	17.9154	27.7722	25.5411	28.7712	pex7	35.7411	31.6931	21.4054	11.1603	pma1	22.2276	20.6103	25.3369	31.8252	pma1	23.8669	21.1964	23.694	31.2427	pma1	21.7265	22.1943	26.8671	29.2121	pma1	17.0751	17.5871	26.2657	39.0721	C27B12.04c	28.0181	28.5822	17.7134	25.6863	meu11RC	38.0643	28.5302	23.4742	9.93138	meu11RC	25.805	37.2987	16.5027	20.3936
sec61	21.0663	23.01	19.9926	35.9311	sec7b	23.7399	27.4721	19.8538	28.9342	spe1	29.4123	20.3267	25.4494	24.8115	pma2	8.24779	12.8142	21.3569	57.5811	pma2	24.3438	16.2521	29.7421	29.6619	sec61	25.549	23.5137	22.1746	28.7627	sec61	23.4986	23.8541	24.0225	28.6249	sat1	23.5267	22.0534	23.7109	30.709	C16C9.06c	26.3648	19.5099	22.0844	32.0409	C16C9.06c	26.7194	17.5889	31.6996	23.9921
pma2	22.1961	38.6188	33.3287	5.85635	sec7c	11.9593	20.2881	40.8841	26.8685	spe2	28.0791	21.0277	24.7589	26.1344	sec61	24.1434	24.4131	20.1777	31.2659	sec61	25.3526	23.1531	22.6494	28.8449	pma2	24.832	26.7737	29.8357	18.5586	pma2	22.786	36.3469	18.0351	22.8321	C25B2.12.c	9.13306	35.5847	26.2903	28.9919	C4F6.11c	16.7849	21.4736	34.3972	27.3444	C4F6.11c	23.764	25.5183	25.3589	25.3589
sec62	16.5248	17.8685	33.0701	32.5367	C1711.16.RC	46.3178	22.9651	16.8605	13.8566	C26H8.06.RC	15.6771	14.901	36.9422	32.4796	sec62	19.1584	24.815	29.9429	26.0837	sec62	16.8733	24.7727	27.2405	31.1135	sec62	19.9788	21.2407	30.6681	28.1124	sec62	18.7894	18.3611	31.3796	31.4698	C144.17c	23.0521	17.4588	22.3084	37.1807	C776.15c	21.3953	20.814	21.0698	36.7209	C776.15c	17.8002	17.1942	21.055	43.9506
C27B12.03c	25.5882	23.7647	21.7647	28.8824	spf27: cwf7	28.4721	26.0158	32.4888	13.0233	pma1	18.5005	19.0901	24.6012	37.8082	C27B12.03c	25.4077	19.516	25.6181	29.4582	C27B12.03c	27.3217	18.9469	24.7098	29.0216	C27B12.03c	28.1131	20.7722	22.2947	28.82	C27B12.03c	19.5505	17.838	29.3257	33.2858	C5H10.05c	26.816	16.2791	24.1746	32.7304	C24H6.06	30.2138	31.3836	25.3731	13.0294	PB1A10.12c	26.6371	20.3029	23.0722	29.9878
sec65	12.9735	15.8901	38.1702	32.9662	C22A12.08c	21.0224	33.4634	18.5383	26.976	sec61	22.4954	21.0351	21.5896	34.8799	sec65	13.7225	22.0815	39.1309	25.0651	sec65	13.043	23.4207	34.9552	28.5812	sec65	13.6681	21.1826	38.1744	26.975	sec65	13.9961	18.4858	28.7821	38.736	C19G12.13c	23.2357	21.2729	33.6268	21.8646	PB1A10.12c	25.3213	17.0905	19.9891	37.5991	C24H6.06	24.8339	29.8588	26.5781	18.7292
sec66	26.5108	27.8097	24.501	21.1786	C4G8.03c	15.3403	30.4885	28.9791	25.1921	pma2	14.6071	10.9909	63.9806	10.4214	C1393.08.RC	13.6817	33.0593	36.2008	17.0581	C1393.08.RC	22.7964	23.3663	28.6854	25.152	C1393.08.RC	14.3687	39.3904	32.0464	14.1945	C1393.08.RC	27.3709	30.3778	17.7332	24.5181	C18E5.14c	47.7884	33.2587	11.6461	7.30683	C24H6.08	27.9269	20.6168	27.9555	23.5009	C24H6.08	23.6107	18.8886	25.3383	32.1624
C1393.08.RC	11.7248	51.7165	28.7514	7.80731	C409.03	26.6292	27.098	34.6929	11.5799	sec62	17.2211	20.5269	32.1384	30.1136	abc1: C2D10.18	21.6975	27.5617	27.9938	22.7469	abc1: C2D10.18	26.6034	28.4441	24.13	20.8225	abc1: C2D10.18	21.7728	22.0405	28.7032	27.4836	abc1: C2D10.18	24.1227	24.5653	25.4821	25.8299	mcs1: res2: pct1	31.3112	29.3896	21.0625	18.2366	C24H6.09	24.7375	31.2719	24.5465	19.4441	C24H6.09	18.8216	27.7907	28.674	24.7136
abc1: C2D10.18	23.9904	27.3443	27.0363	21.629	pmd1	29.7278	24.2837	25.2507	20.7378	C27B12.03c	24.8513	21.8771	22.8024	30.4693	rem1	33.121	24.7134	19.4904	22.6752	rem1	42.4204	23.8217	20.2548	13.5032	rem1	44.2105	21.4354	17.0335	17.3206	rem1	31.1741	28.2389	17.915	22.6721	C3F10.15c	17.7753	27.8754	36.7964	17.5528	C22A12.06c	44.5418	17.2662	19.9249	18.2671	C22A12.06c	42.3843	22.3492	19.6837	15.5829
rem1	41.1028	31.0777	13.7845	14.0351	C750.06c	15.2226	18.8274	24.9511	40.9989	sec65	12.7665	19.1377	38.515	29.5808	meu11RC	21.1409	31.5197	26.2704	21.069	dg.cen.repeat	17.6063	38.5042	20.821	23.0685	meu11RC	21.6002	33.7009	20.6955	24.0034	dg.cen.repeat	22.8906	26.3655	18.9215	31.8223	C1620.12c	31.0825	24.866	20.2572	23.7942	C750.04c	34.3411	29.6899	21.1628	14.8062	meu23: b13958-2	23.6076	32.4612	22.1231	21.8081
dg.cen.repeat	19.5932	29.6158	22.5921	28.1989	C13C5.02	21.8653	31.3465	25.9419	20.8462	sec66	21.9918	28.7677	29.3092	19.9313	C16C9.06c	26.8195	17.2697	21.7711	34.1397	meu11RC	25.8094	34.9114	19.8534	19.4258	C16C9.06c	25.5219	19.4229	23.5515	31.5036	meu11RC	27.4877	32.1511	19.803	20.5583	C22A12.07c	22.074	26.5215	19.1479	32.2566	C27B12.04c	24.6278	23.9898	25.0106	26.3718	C750.04c	30.9287	25.539	21.0614	22.471
meu11RC	25.4172	28.4401	24.3773	21.7654	C409.08	23.1238	28.4435	32.0616	16.3711	C1393.08.RC	17.3253	42.1332	28.5584	11.9832	C4F6.11c	19.5485	16.5237	36.8397	27.088	C16C9.06c	27.9668	19.6572	23.6822	28.6938	C4F6.11c	16.7421	17.2851	38.19	27.7828	C16C9.06c	31.4815	20.7156	21.5003	26.3026	C31G5.05c	11.5256	10.3071	24.8415	53.3259	cdm1	28.083	25.5189	30.6297	15.7684	C27B12.04c	24.1335	22.8926	22.9782	29.9957
C16C9.06c	22.3764	15.0985	21.733	40.7921	C13C5.04	21.5537	28.3628	19.8765	30.2069	abc1: C2D10.18	23.2113	25.3544	27.2667	24.1675	C776.15c	22.1789	23.7384	25.2762	28.8066	C4F6.11c	17.6471	15.0679	37.2851	30	C776.15c	21.9401	24.8456	26.7216	26.4928	C4F6.11c	23.9554	15.9471	25.8357	34.2618	C4G8.02c	11.7251	31.4508	49.7024	7.12171	sat1	26.5783	22.3485	20.4545	30.6187	cdm1	24.3408	28.0293	27.6177	20.0122
C4F6.11c	15.7895	17.0687	38.0482	29.0936	C1289.05c	10.1984	14.0491	45.7415	30.011	rem1	41.4508	20.0777	21.114	17.3575	PB1A10.12c	22.5325	15.6141	19.9619	41.8915	PB1A10.12c	25.1728	15.3642	23.2855	36.1776	C24H6.06	27.5738	31.5335	24.91	15.9827	PB1A10.12c	29.6939	20.5612	21.4286	28.3163	pmc1	22.0173	29.0298	26.6282	22.3247	C25B2.12.c	17.6622	33.0978	24.1918	25.0482	sat1	28.1853	24.2278	19.7876	27.7992
C776.15c	21.39	22.1879	27.13	29.2921	bos1	23.8569	20.6305	28.3186	27.194	meu11RC	23.6862	36.6625	22.0174	17.6339	C24H6.06	31.2878	31.2071	21.6391	15.866	C24H6.06	28.5156	30	24.0625	17.4219	PB1A10.12c	22.609	18.4317	22.7189	36.2404	C24H6.06	25.9224	25.794	25.1845	23.0991	C750.05c	43.5226	33.673	14.0708	8.73362	C144.17c	26.3754	22.3625	19.3851	31.877	C25B2.12.c	19.9338	25.9934	26.1258	27.947
C24H6.06	29.7669	30.0999	22.5645	17.5687	C1399.01c	30.8065	25.6452	21.4516	22.0968	C16C9.06c	25.675	14.513	21.6972	38.1148	C24H6.08	28.1853	23.5092	25.5684	22.737	C24H6.08	21.0383	24.5699	27.377	27.0148	C24H6.08	24.9213	23.2283	25.7087	26.1417	C24H6.08	18.4866	22.5357	28.4102	30.5675	C1795.05c.RC	30.5842	15.2676	18.8758	35.2725	C5H10.05c	25.9414	24.0586	21.2194	28.7806	C144.17c	26.7512	21.1474	22.1481	29.9533
PB1A10.12c	19.2586	13.7562	21.3148	45.6704	I3_C1B2.04	62.4232	20.1563	8.48688	8.93356	C4F6.11c	18.4729	17.6929	33.5796	30.2545	C24H6.09	25.407	31.9955	22.3526	20.2449	C24H6.09	24.6977	30.2082	24.1865	20.9076	C24H6.09	30.8065	28.364	23.5009	17.3286	C24H6.09	23.9389	30.2837	24.9285	20.8489	C1773.06c	34.1786	28.1147	19.8456	17.8611	C19G12.13c	22.0139	19.9072	33.8036	24.2752	C19G12.13c	22.3155	25.6739	27.6182	24.3924
C24H6.08	28.2443	24.1462	26.3158	21.2937	C1783.01	28.114	26.2007	26.9426	18.7427	C776.15c	22.295	19.0684	29.0636	29.573	C22A12.06c	36.4811	21.3974	20.5968	21.5247	C22A12.06c	32.9809	23.6353	21.4061	21.9777	C22A12.06c	39.991	19.4127	18.8971	21.6992	C22A12.06c	36.7191	22.2956	22.8542	18.131	sap145	18.9222	22.3553	25.5888	33.1337	C18E5.14c	40.603	34.83	16.068	8.49904	C5H10.05c	20.9155	21.0329	25.493	32.5587
C22A12.06c	38.6224	20.6111	20.2627	20.5039	C1783.03	32.1478	25.9414	26.4993	15.4114	C24H6.06	34.2257	31.0132	21.1285	13.6326	meu23: b13958-2	28.567	22.5027	22.9952	25.935	meu23: b13958-2	29.2194	28.1344	19.6353	23.0108	meu23: b13958-2	26.5625	22.0312	22.8906	28.5156	meu23: b13958-2	28.7078	21.8209	22.0558	27.4156	luc7	24.8015	21.5787	23.4937	30.1261	mcs1: res2: pct1	31.8326	21.3155	23.3556	23.4963	C18E5.14c	34.4293	42.9319	13.2984	9.34031
meu23: b13958-2	23.3427	17.0084	29.7612	29.8876	C409.10	18.1848	16.6556	22.8557	42.3039	PB1A10.12c	21.3204	17.4137	20.957	40.3089	C750.04c	41.3386	21.063	21.063	16.5354	C750.04c	30.2174	33.4783	17.6087	18.6957	C750.04c	30.6	26.6	18.2	24.6	C750.04c	36.2385	26.6055	17.2018	19.9541	C5H10.06c	23.3866	24.2812	28.2428	24.0895	C3F10.15c	29.6207	22.8778	30.2529	17.2486	mcs1: res2: pct1	23.4722	23.1389	29.6389	23.75
C750.04c	43.2476	26.3666	20.9003	9.48553	spi1	10.0483	13.1974	31.725	45.0293	C24H6.08	28.1764	24.4768	23.8789	23.4679	C27B12.04c	27.6574	27.0243	19.6601	25.6581	C27B12.04c	27.1631	20.2163	22.6705	29.9501	C27B12.04c	30.8463	23.4967	19.265	26.392	C27B12.04c	30.3408	24.1114	21.5464	24.0015	sec7a	14.2946	33.2611	23.0507	29.3936	C1620.12c	28.9948	26.0309	21.3918	23.5825	C3F10.15c	29.7151	26.3908	27.171	16.7232
C27B12.04c	31.5503	25.748	19.175	23.5267	C409.13	19.3522	16.8289	34.3571	29.4618	C22A12.06c	41.5278	19.4167	18.6389	20.4167	cdm1	29.3665	26.4099	27.0062	17.2174	cdm1	32.7304	23.5726	25.8903	17.8067	cdm1	34.1001	24.2026	25.7298	15.9675	cdm1	25.9883	22.5911	30.8833	20.5374	C4F6.13c	21.6844	17.5483	23.8274	36.9399	C22A12.07c	25.1299	26.7797	19.7062	28.3842	C1620.12c	30.3345	21.3379	22.722	25.6055
cdm1	28.4393	31.5838	27.3064	12.6705	C409.15	28.3411	25.4257	28.2379	17.9954	meu23: b13958-2	22.3884	24.2992	28.5607	24.7517	C25B2.12.c	10.8578	31.2937	27.5545	30.2939	C25B2.12.c	16.5573	31.9924	25.5981	25.8522	sat1	20.7523	21.0059	29.7549	28.4869	sat1	27.888	25.6489	23.1043	23.3588	sec7b	21.0526	28.1978	20.319	30.4306	C31G5.05c	12.8758	12.9673	19.5556	54.6013	C22A12.07c	20.6911	24.7577	24.3784	30.1728
sat1	21.5109	23.6022	29.9189	24.968	wos2	6.58404	9.55658	26.0348	57.8246	C27B12.04c	30.666	23.2107	20.5765	25.5467	sat1	22.666	21.9693	28.9364	26.4282	sat1	27.2948	19.9126	26.1292	26.6634	C25B2.12.c	12.5323	32.4249	25.3034	29.7394	C25B2.12.c	17.0389	28.5567	26.2407	28.1638	C3F10.16c	30.5339	22.3257	20.2926	26.8478	C4G8.02c	10.9462	39.1611	39.5075	10.3852	C31G5.05c	19.129	20.1309	27.3711	33.369
C25B2.12.c	10.303	35.9831	26.4412	27.2727	C750.07c	64.2857	16.4835	11.2637	7.96703	cdm1	27.9621	27.9621	29.334	14.7418	C144.17c	19.7605	21.324	22.1224	36.7931	C144.17c	22.331	19.8825	21.221	36.5655	C144.17c	21.5845	20.524	21.8653	36.0262	C144.17c	20.1241	21.1234	27.1537	31.5989	C1711.16.RC	38.7397	20.0413	16.4256	24.7934	pmc1	22.1574	27.8238	26.8449	23.1739	C4G8.02c	16.024	36.7023	38.0574	9.21631
C144.17c	19.9088	19.7014	19.3281	41.0618	C409.18	29.2942	20.3623	28.1699	22.1736	sat1	23.4835	21.3605	28.7262	26.4298	C19G12.13c	21.768	24.5856	32.6703	20.9761	C5H10.05c	21.6302	16.9067	22.235	39.2281	C19G12.13c	19.8378	29.1667	34.0708	16.9248	C5H10.05c	24.2912	18.5358	20.5248	36.6483	C22A12.08c	21.1542	26.212	29.0031	23.6306	C750.05c	40.4526	35.2124	14.8869	9.44819	C750.05c	29.2583	41.9547	17.8818	10.9051
C19G12.13c	31.4776	23.45	30.7465	14.3259	C57A10.11c	17.6052	25.2498	25.386	31.759	C25B2.12.c	10.3522	33.0298	28.2787	28.3394	C5H10.05c	26.5363	16.139	26.0708	31.2539	C19G12.13c	24.5894	23.2477	30.3956	21.7673	C5H10.05c	24.8312	16.5835	27.649	30.9363	C19G12.13c	28.9968	28.6063	22.6507	19.7462	spf27: cwf7	33.0995	23.2644	29.3452	14.291	C1795.05c.RC	41.9921	20.2521	15.0444	22.7113	C1795.05c.RC	30.5278	13.5556	25.9722	29.9444
C5H10.05c	23.8513	16.1535	25.7698	34.2255	C1773.08c	24.2396	29.2934	26.205	20.262	C144.17c	21.5926	17.9556	20.827	39.6248	C18E5.14c	47.9534	30.782	12.4126	8.85191	C18E5.14c	42.4399	34.8797	12.5859	10.0945	C18E5.14c	46.8774	30.8019	13.6469	8.67386	C18E5.14c	37.9048	35.619	14.5034	11.9728	C4G8.03c	32.888	26.1562	25.7965	15.1593	C1773.06c	22.0096	25.7576	23.2855	28.9474	C1773.06c	16.3453	19.5971	21.6403	42.4173
C18E5.14c	51.8779	26.9953	13.1455	7.98122	gsa1: gsh2	19.7834	16.7474	20.5673	42.9019	C19G12.13c	23.8473	23.2387	35.5035	17.4105	mcs1: res2: pct1	30.3576	27.795	19.6283	22.2191	mcs1: res2: pct1	26.7692	25.7179	23.5897	23.9231	mcs1: res2: pct1	29.6634	26.4349	19.4812	24.4205	mcs1: res2: pct1	27.1884	23.6659	23.5815	25.5642	C409.03	26.1236	30.4494	33.0899	10.3371	sap145	26.2106	18.1253	20.7463	34.9178	sap145	18.2415	19.6059	25.3158	36.8368
mcs1: res2: pct1	31.1192	29.5894	18.8406	20.4509	C5H10.08c	23.6867	16.955	25.1337	34.2246	C5H10.05c	23.269	17.0261	23.8365	35.8683	C3F10.15c	23.1879	25.3877	33.2131	18.2113	C3F10.15c	23.9398	23.9854	34.9293	17.1455	C3F10.15c	24.019	25.8026	31.9857	18.1926	C3F10.15c	25.0572	22.3594	31.0471	21.5364	pmd1	22.0757	28.2188	24.3198	25.3857	luc7	24.2601	20.9417	23.0045	31.7937	luc7	21.2238	18.9559	28.1558	31.6645
C24H6.13	22.3075	31.8777	24.2408	21.574	C3C7.01c	17.3841	22.2994	34.6293	25.6873	C18E5.14c	45.7494	36.7813	10.2457	7.22359	C1620.12c	27.0051	23.2487	24.5685	25.1777	C1620.12c	29.4043	24.5881	20.1521	25.8555	C1620.12c	28.9566	24.3845	24.0328	22.626	C1620.12c	26.7139	28.8416	19.0307	25.4137	C750.06c	19.6752	16.9184	21.8278	41.5785	C5H10.06c	25.28	24.4267	26.3467	23.9467	C5H10.06c	22.0872	23.1364	27.7195	27.0569
C1620.12c	30.3731	26.194	21.6418	21.791	C21H7.01c	33.0134	27.2553	21.4012	18.3301	mcs1: res2: pct1	33.7599	25.254	20.3237	20.6624	C31G5.05c	14.7319	10.8833	26.7666	47.6183	C31G5.05c	12.1154	10.6361	31.3166	45.932	C22A12.07c	26.1456	21.5122	23.0906	29.2515	C31G5.05c	16.8079	13.3272	22.4639	47.401	C13C5.02	25.3329	37.3181	23.9393	13.4097	C4F6.13c	23.8898	21.3978	22.5782	32.1342	C4F6.13c	37.706	24.2102	20.3984	17.6854
C3F10.15c	22.9943	22.2944	37.9405	16.7708	tef3	6.66564	11.3186	28.1094	53.9063	C24H6.13	20.833	32.224	26.1099	20.833	C22A12.07c	24.6659	25.5893	20.1944	29.5504	C22A12.07c	24.2357	22.214	20.7347	32.8156	C31G5.05c	13.6981	13.4376	26.1493	46.7151	C22A12.07c	21.8388	21.8388	23.0212	33.3012	C409.08	25.6349	29.8813	29.1944	15.2893	sec7a	17.3845	27.965	23.5331	31.1174	sec7a	20.726	26.4172	27.4927	25.3641
C22A12.07c	23.5098	24.9924	19.2738	32.2239	C8C9.10c	20.1265	25.7332	30.506	23.6343	C3F10.15c	21.9919	29.8534	32.6593	15.4954	C4G8.02c	12.0417	43.1493	34.4449	10.3641	C4G8.02c	10.0415	36.7711	43.3365	9.85086	C4G8.02c	10.9653	38.9788	38.678	11.3779	C4G8.02c	13.0654	31.982	40.9194	14.0332	C1289.05c	11.3604	11.8457	51.1787	25.6152	sec7b	20.5954	30.3911	23.0183	25.9952	sec7b	22.3092	29.8295	24.35	23.5113
C31G5.05c	13.7189	9.37161	23.2936	53.6159	ptr3: uba1	20.3971	22.309	21.4174	35.8765	C1620.12c	29.6989	19.284	28.153	22.8641	pmc1	23.3716	24.1972	27.5688	24.8624	pmc1	26.0562	27.7005	23.6276	22.6157	pmc1	24.3796	22.4331	26.91	26.2774	pmc1	20.2459	27.8317	30.1351	21.7873	bos1	27.9762	22.8175	26.7857	22.4206	sec7c	13.8511	32.5825	34.6859	18.8805	C3F10.16c	26.2241	24.6888	25.8506	23.2365
matmc: c23G7.09	29.0824	23.38	26.0238	21.5137	h3.2: hht2	8.97231	15.1564	44.9063	30.965	C31G5.05c	17.4032	11.693	20.0574	50.8465	C750.05c	38.4615	34.0348	16.9448	10.5588	C750.05c	30.5015	43.5629	15.494	10.4416	C750.05c	35.9726	37.3049	15.493	11.2295	C750.05c	26.311	38.1402	22.378	13.1707	C1399.01c	37.0518	28.2869	19.9203	14.741	C3F10.16c	25.5057	26.4352	22.4986	25.5604	C1711.16.RC	38.4615	21.7949	20.3846	19.359
C4G8.02c	10.9117	33.1998	45.8346	10.0539	PJ736.01	18.9532	33.8292	30.0551	17.1625	matmc: c23G7.09	26.7408	27.2727	27.2244	18.7621	C1795.05c.RC	32.3663	14.895	29.7467	22.992	C1795.05c.RC	36.0852	17.1094	20.6509	26.1546	C1795.05c.RC	31.3855	20.6409	26.6258	21.3478	C1795.05c.RC	36.4624	17.5068	14.1564	31.8744	I3_C1B2.04	49.4769	24.4551	13.8187	12.2493	C1711.16.RC	49.3185	18.4634	14.2503	17.9678	C22A12.08c	16.1197	24.6602	24.0698	35.1504
pmc1	21.4286	27.634	28.8901	22.0472	C750.08c	13.9823	18.1787	23.3038	44.5352	C22A12.07c	22.4237	22.8085	22.6985	32.0692	C1773.06c	27.6622	27.907	24.4798	19.951	C1773.06c	25.2623	24.9395	20.904	28.8943	C1773.06c	27.9953	29.8932	20.0474	22.0641	C1773.06c	26.2956	24.856	21.5931	27.2553	C1783.01	26.2308	31.4615	22.5385	19.7692	C22A12.08c	27.4264	29.2248	22.8062	20.5426	spf27: cwf7	32.4765	30.4695	23.3451	13.7089
C750.05c	40.9739	34.087	16.6261	8.31304	C36.04	24.5597	20.9218	28.8066	25.7119	C4G8.02c	11.5699	48.3751	32.2435	7.81151	sap145	17.756	21.1115	24.8864	36.2461	sap145	17.0255	18.6603	23.9633	40.3509	sap145	19.583	21.4073	23.3433	35.6664	sap145	20.3579	19.7614	26.4016	33.4791	C1783.03	37.3596	20.7063	25.6019	16.3323	spf27: cwf7	23.307	34.7505	26.9476	14.9949	C4G8.03c	24.3139	27.3875	29.034	19.2645
C1795.05c.RC	28.3096	11.8941	32.0978	27.6986	C36.07	28.8883	24.8039	21.4769	24.8309	pmc1	25.5184	23.6707	27.8177	22.9932	luc7	17.8571	16.6267	32.443	33.0732	luc7	22.8765	20.1642	21.9843	34.975	luc7	20.1555	27.9904	23.6244	28.2297	luc7	24.9111	27.916	24.4265	22.7464	C409.10	12.622	14.0591	22.5868	50.7321	C4G8.03c	18.2796	31.874	30.4916	19.3548	C409.03	26.2618	27.1293	33.2808	13.3281
C1773.06c	31.3477	28.125	20.8008	19.7266	rer1	20.4412	20.6436	30.2975	28.6177	C750.05c	34.9538	41.0476	14.6525	9.34611	C5H10.06c	23.9789	23.8472	30.303	21.8709	C5H10.06c	23.5887	22.2278	33.3165	20.8669	C5H10.06c	22.509	26.5233	30.1075	20.8602	C5H10.06c	24.6066	23.5336	28.0401	23.8197	spi1	8.27996	10.6592	41.175	39.8858	C409.03	23.8406	31.2867	32.6584	12.2142	pmd1	34.0025	22.0841	20.5545	23.3588
sap145	18.6767	20.9761	24.3078	36.0394	C1773.09c	21.6701	24.4807	27.169	26.6802	C1795.05c.RC	26.5571	11.9332	28.3757	33.134	C4F6.13c	25.8998	16.7779	18.0866	39.2357	C4F6.13c	22.9485	18.6022	26.8428	31.6064	C4F6.13c	24.3975	16.3681	18.1467	41.0878	sec7a	14.4122	26.9122	27.8784	30.7971	C409.13	12.854	14.3453	44.6516	28.1491	pmd1	27.2083	29.2714	19.1167	24.4036	C750.06c	17.6498	19.1765	35.369	27.8048
luc7	20.5983	23.1774	26.4787	29.7455	C5H10.09c	31.651	20.7642	24.0087	23.5761	C1773.06c	29.7932	30.8271	19.7368	19.6429	sec7a	12.7592	27.774	25.1082	34.3586	sec7a	20.0823	26.7114	23.2452	29.961	sec7a	14.5065	26.5842	26.1868	32.7225	C4F6.13c	26.7931	20.2591	26.3049	26.6429	wos2	5.74964	9.92492	34.8023	49.5231	C750.06c	26.7394	19.2512	27.2995	26.7099	C13C5.02	24.2003	30.5981	24.5712	20.6305
C5H10.06c	25.3934	23.7113	30.548	20.3473	C19G12.17c	21.928	25.7692	25.4522	26.8506	sap145	16.7306	23.2502	22.8188	37.2004	sec7b	11.6662	21.0438	17.0527	50.2372	sec7b	14.021	34.9834	14.2423	36.7533	sec7b	20.5755	24.6043	32.4221	22.3981	sec7b	11.878	28.4571	25.7564	33.9085	C409.15	25.3094	21.9928	35.4925	17.2053	C13C5.02	21.1127	37.0542	26.7118	15.1213	C409.08	27.3888	18.6515	29.7028	24.2569
sec7a	15.3822	27.1742	25.9672	31.4763	C4F6.16c	27.2224	20.2508	24.419	28.1077	luc7	21.8562	17.9188	25.9542	34.2708	sec7c	13.6649	16.1761	47.5888	22.5702	sec7c	13.5394	23.2054	39.8284	23.4268	sec7c	14.3025	15.276	44.4885	25.933	sec7c	12.0236	13.8396	31.2217	42.915	C750.07c	43.9516	18.5484	22.1774	15.3226	C409.08	23.8051	22.9517	36.8041	16.4391	C1289.05c	14.449	18.9818	45.8498	20.7193
C4F6.13c	20.2216	12.4815	17.223	50.0739	C3C7.02c	30.6897	29.6552	22.9119	16.7433	C5H10.06c	25.0844	24.3532	29.0214	21.5411	C3F10.16c	29.661	23.855	18.2474	28.2366	C3F10.16c	30.6096	23.3579	19.8634	26.1692	C3F10.16c	29.2756	23.0103	19.0405	28.6736	C3F10.16c	30.2107	24.2447	23.9147	21.6299	C409.18	28.0081	19.2113	29.1203	23.6603	C1289.05c	9.40677	13.7821	34.241	42.5701	bos1	19.6055	25.6625	31.7394	22.9926
sec7b	18.357	23.1596	19.0837	39.3997	nup184	22.9079	23.8377	22.8656	30.3888	sec7a	17.5511	28.7578	22.5319	31.1592	C1711.16.RC	51.9752	17.4944	17.2122	13.3183	C1711.16.RC	47.2767	24.183	12.6362	15.9041	C1711.16.RC	35.2634	20.3056	24.7688	19.6622	C1711.16.RC	49.3539	17.0477	20.328	13.2704	C1289.06c	26.7119	23.8711	29.9979	19.4191	bos1	26.0753	20.088	32.3314	21.5054	C1399.01c	28.7197	18.3391	22.8374	30.1038
sec7c	9.41609	11.5179	46.2935	32.7725	rps6-1	27.1786	15.8081	32.2146	24.7987	C4F6.13c	25.5607	15.3034	16.6722	42.4637	C22A12.08c	30.3081	24.5565	22.3903	22.7451	C22A12.08c	24.9539	31.0836	21.5709	22.3916	spf27: cwf7	29.6389	30.887	27.0927	12.3814	C22A12.08c	35.3859	27.4523	17.6432	19.5187	C1773.08c	25.3001	30.04	21.5451	23.1148	C1399.01c	45.4237	23.0508	18.9831	12.5424	I3_C1B2.04	45.8906	24.5756	15.4945	14.0393
C3F10.16c	32.4804	14.9609	21.5984	30.9603	C757.02c	53.5556	17.7778	17	11.6667	sec7b	20.8034	20.4768	22.8609	35.8589	spf27: cwf7	30.4406	27.1433	29.4365	12.9796	spf27: cwf7	28.3689	24.5635	32.8608	14.2068	C22A12.08c	34.5972	26.1717	19.3435	19.8877	spf27: cwf7	37.3414	28.8388	20.4632	13.3566	gsa1: gsh2	20.5504	18.8122	18.8666	41.7708	I3_C1B2.04	69.2443	17.7007	8.90914	4.14584	C1783.01	24.7231	26.8272	24.3355	24.1141
C1711.16.RC	32.7273	16.5091	19.3455	31.4182	C167.01	36.9048	30.4511	16.9799	15.6642	sec7c	10.7807	17.002	43.6785	28.5387	C4G8.03c	18.3798	29.007	27.7875	24.8258	C4G8.03c	21.1411	27.1471	27.7477	23.964	C4G8.03c	18.244	30.5872	28.8198	22.3489	C4G8.03c	22.4481	28.2007	25.4758	23.8754	C5H10.08c	24.7642	18.3726	23.2547	33.6085	C1783.01	24.6875	31.9643	22.4554	20.8929	C1783.03	26.6456	27.2785	24.4304	21.6456
spf27: cwf7	29.9826	27.3706	30.5525	12.0943	spk1	40.2709	16.9951	20.8128	21.9212	C3F10.16c	26.1603	20.2063	21.0033	32.6301	C409.03	24.062	31.9739	27.814	16.1501	C409.03	24.7191	30.2506	30.6828	14.3475	C409.03	23.1523	29.3363	30.543	16.9683	C409.03	24.0608	33.8129	25.0999	17.0264	C3C7.01c	22.2863	21.9824	32.6697	23.0616	C1783.03	33.2923	20.6154	24.4923	21.6	C409.10	21.1274	17.0627	27.6398	34.1701
C22A12.08c	23.1233	27.5887	24.8371	24.4509	C36.10	18.1909	22.9093	31.9245	26.9752	C1711.16.RC	27.6267	18.0015	21.6752	32.6965	pmd1	22.827	27.8753	24.3635	24.9342	pmd1	27.7454	22.7953	23.7521	25.7072	pmd1	22.6164	30.51	26.918	19.9557	pmd1	21.7802	25.7976	26.0339	26.3883	C21H7.01c	34.5133	27.2566	22.2124	16.0177	C409.10	15.9047	17.7695	21.2825	45.0433	spi1	20.5843	23.0405	30.7574	25.6177
C4G8.03c	19.5019	30.5747	29.5402	20.3831	C167.04	12.6466	19.569	41.0517	26.7327	C22A12.08c	23.8576	26.7104	23.6809	25.7511	C750.06c	13.7681	14.5916	36.1001	35.5402	C750.06c	23.659	24.6536	20.4263	31.2611	C750.06c	15.0185	20.7645	29.2478	34.9692	C750.06c	13.3167	16.8328	15.8915	53.959	I8_C18.15	42.984	25.3996	14.7425	16.8739	spi1	11.3393	21.2235	37.2279	30.2093	C409.13	30.8954	22.6466	17.2268	29.2312
C409.03	26.7354	28.6334	30.8568	13.7744	C36.11	30.7841	29.2352	25.6534	14.3272	spf27: cwf7	32.1041	29.5321	26.1853	12.1785	C13C5.02	24.2714	34.95	23.7609	17.0177	C13C5.02	23.3807	29.7525	27.4882	19.3786	C13C5.02	25.1651	33.3726	24.5755	16.8868	C13C5.02	29.2872	32.3419	18.9711	19.3998	C8C9.10c	14.878	20.2152	38.4792	26.4275	C409.13	17.1298	20.135	35.4352	27.3	wos2	9.83212	14.9926	28.3489	46.8263
pmd1	23.3645	26.0013	27.47	23.1642	C27B12.09c	35.2205	29.0272	22.7401	13.0122	C4G8.03c	17.1374	29.451	30.7521	22.6595	C409.08	27.8335	29.0588	24.8231	18.2846	C409.08	28.8021	27.0859	26.9843	17.1277	C409.08	26.1746	30.8596	25.6407	17.3251	C409.08	25.2878	27.0148	25.5345	22.1628	ptr3: uba1	21.5463	22.3194	19.6831	36.4512	wos2	6.74519	17.2229	35.3946	40.6374	C409.15	27.9215	22.5192	27.0401	22.5192
C750.06c	13.5771	19.9543	31.1771	35.2914	cdr2	27.6027	24.212	24.3075	23.8777	C409.03	28.0351	35.2023	25.9873	10.7752	C1289.05c	17.485	17.0459	45.6687	19.8004	C1289.05c	10.3604	13.9534	50.62	25.0662	C1289.05c	14.2354	13.9679	55.3788	16.4179	C1289.05c	17.2712	15.2946	38.907	28.5272	h3.2: hht2	15.0776	17.2606	46.9885	20.6733	C409.15	25.9748	22.5311	34.5413	16.9529	C750.07c	35.5311	23.8095	19.7802	20.8791
C13C5.02	28.8738	30.8496	23.4265	16.8501	rpl8-3: rpk5-b: rpkd4	15.5674	16.4414	38.6657	29.3255	pmd1	25.2642	25.6935	26.6843	22.358	rep2	21.414	26.1662	32.0117	20.4082	bos1	27.8152	24.6233	27.1213	20.4401	rep2	22.2527	16.861	30.6626	30.2236	bos1	21.2457	20	27.7682	30.9862	PJ736.01	15.2639	30.7358	29.8279	24.1725	C750.07c	43.007	22.028	25.5245	9.44056	C409.18	36.5325	25.2322	18.0341	20.2012
C409.08	22.0192	33.5096	29.8878	14.5833	PB10D8.02c	22.1671	19.1067	22.6634	36.0629	C750.06c	12.8122	18.6745	36.2812	32.2321	bos1	26.3169	22.6636	25.4885	25.531	C1399.01c	35.493	22.8169	20.2817	21.4085	bos1	26.7033	23.5096	27.1292	22.6579	C1399.01c	29.0385	25.1923	24.4231	21.3462	C750.08c	13.0323	15.0194	22.1677	49.7806	C409.18	29.0938	21.7011	23.5294	25.6757	C57A10.11c	14.6787	28.491	22.5921	34.2383
C13C5.04	25.7285	32.718	18.6578	22.8956	C1399.04c	16.5918	28.2826	30.243	24.8826	C13C5.02	32.8215	27.8037	22.4294	16.9454	C1399.01c	30.254	25.6351	25.6351	18.4758	I3_C1B2.04	63.9314	20.2133	8.62309	7.23227	C1399.01c	29.2398	31.9688	19.4932	19.2982	I3_C1B2.04	54.3004	24.3475	12.5374	8.81472	C36.04	17.692	17.4245	35.8044	29.0791	C57A10.11c	20.0949	26.1405	27.6544	26.1102	C1289.06c	19.1563	24.3156	33.6855	22.8426
C1289.05c	10.4232	13.7705	46.1937	29.6125	C4F6.17c	17.9503	25.5266	27.8529	28.6702	C409.08	24.3883	30.9126	28.9709	15.7282	I3_C1B2.04	63.828	17.2385	11.1616	7.77181	C1783.01	28.3693	26.3589	24.4602	20.8116	I3_C1B2.04	58.5082	21.9114	10.2564	9.32401	C1783.01	21.2595	26.0687	27.7863	24.8855	C36.07	23.6609	24.0616	18.6208	33.6567	C1289.06c	20.1036	25.1528	29.0061	25.7374	C1773.08c	27.365	24.6809	24.6481	23.3061
rep2	19.1295	17.9653	35.9305	26.9747	C576.02	25.4711	13.4347	21.3982	39.696	C13C5.04	28.2953	26.6848	22.894	22.1259	C1783.01	25.9797	28.5438	24.9637	20.5128	C1783.03	30.27	24.1952	28.5047	17.0301	C1783.01	24.4853	31.187	23.4779	20.8498	C1783.03	33.2676	27.8955	21.242	17.5949	rer1	22.4084	20.9125	33.1937	23.4854	C1773.08c	29.6362	27.7104	23.2882	19.3652	gsa1: gsh2	19.6264	20.5887	22.5131	37.2718
bos1	23.9223	19.9317	28.7665	27.3794	C21H7.03c	31.5627	29.2148	22.806	16.4165	C1289.05c	11.6484	16.8503	47.0712	24.4301	C1783.03	31.8238	26.0075	26.5891	15.5796	C409.10	16.4617	16.0178	23.429	44.0915	C1783.03	30.6869	25.6278	25.1846	18.5007	C409.10	23.7678	16.2411	24.7922	35.1989	C1773.09c	27.3262	23.1799	21.8087	27.6853	gsa1: gsh2	22.7869	21.1976	19.5897	36.4258	C5H10.08c	24.7634	19.0229	26.3511	29.8626
C1399.01c	31.4286	30.4762	21.5238	16.5714	C576.04	33.3162	19.0562	26.417	21.2106	rep2	17.6084	21.0491	34.6601	26.6824	C409.10	16.5572	13.2728	24.1886	45.9815	spi1	8.81006	17.2526	41.2508	32.6865	C409.10	17.9514	15.4382	21.0982	45.5121	spi1	10.251	12.4049	25.3946	51.9494	C5H10.09c	37.299	21.329	19.8285	21.5434	C5H10.08c	22.8734	21.2137	25.0778	30.8351	C3C7.01c	30.6698	26.7779	25.64	16.9123
I3_C1B2.04	65.355	15.3122	10.479	8.85372	C1494.02c	25.7383	18.1309	26.5186	29.6122	bos1	23.9197	21.8547	27.2084	27.0172	spi1	10.0677	12.6253	48.6569	28.6501	C409.13	15.1291	18.9428	37.1237	28.8043	spi1	10.1011	11.7011	47.4849	30.7129	C409.13	18.1055	17.8195	27.8463	36.2288	C19G12.17c	18.4716	29.3483	30.0672	22.1128	C3C7.01c	27.6514	18.3105	29.7633	24.2748	C21H7.01c	33.6257	21.4912	24.269	20.614
C1783.01	27.1561	30.2875	24.6407	17.9158	C576.05	20.7054	33.6372	28.095	17.5624	C1399.01c	32.1053	28.7719	22.4561	16.6667	C409.13	14.5882	15.0288	43.1281	27.2549	wos2	6.53094	10.8354	28.5283	54.1053	C409.13	16.4126	18.3859	38.8515	26.35	wos2	7.17152	11.1879	31.462	50.1786	C4F6.16c	29.3901	21.2034	25.8289	23.5776	C21H7.01c	34.4286	24.1429	25	16.4286	I8_C18.15	43.1363	28.7074	16.0321	12.1242
C1783.03	35.2332	24.5596	25.285	14.9223	C757.03c	18.6151	21.1893	29.7325	30.4631	I3_C1B2.04	59.306	21.0726	11.6088	8.01262	wos2	7.65184	10.1148	40.4454	41.7879	C409.15	23.4663	28.268	31.0812	17.1845	C409.15	20.6319	26.685	34.0385	18.6447	C409.15	29.119	19.8076	32.1717	18.9016	C3C7.02c	35.7096	26.5347	21.5842	16.1716	I8_C18.15	41.47	25.3219	21.4592	11.7489	tef5	34.8076	25.5011	20.906	18.7853
C409.10	12.8932	13.2192	19.4621	54.4254	C4G8.07c	16.2111	31.1499	22.7144	29.9246	C1783.01	27.1408	27.7697	25.4475	19.642	C409.15	25.3072	25.1917	30.3702	19.1309	C750.07c	46.3636	20.9091	16.8182	15.9091	wos2	12.371	12.66	34.1253	40.8437	C750.07c	50.2732	18.5792	13.1148	18.0328	nup184	22.8683	24.1098	21.2676	31.7543	tef5	22.0218	20.6237	30.9472	26.4072	C8C9.10c	24.9007	27.995	26.3224	20.7819
spi1	7.84485	5.01937	47.2387	39.8971	C8C9.12c	27.4681	19.2463	25.9732	27.3124	C1783.03	35.1137	26.9699	24.0085	13.908	C750.07c	41.8502	18.5022	19.8238	19.8238	C409.18	26.6925	18.891	31.0767	23.3398	C750.07c	39.604	21.7822	19.3069	19.3069	C409.18	27.4854	22.1387	26.3158	24.0602	rps6-1	15.5251	13.6287	46.3054	24.5408	C8C9.10c	15.253	25.0749	33.8036	25.8685	ptr3: uba1	21.4459	20.737	19.1276	38.6895
C409.13	12.6	11.88	44.09	31.43	cds1	21.9474	26.7153	21.9791	29.3583	C409.10	14.8643	15.562	17.6938	51.8798	C409.18	28.1604	18.9189	24.8474	28.0732	C57A10.11c	18.9432	22.9198	28.1765	29.9605	C409.18	26.1278	24.0602	25.9398	23.8722	C57A10.11c	18.3166	22.6587	21.8971	37.1276	C757.02c	37.7076	22.093	19.4352	20.7641	ptr3: uba1	21.6634	25.1591	23.3017	29.8758	h3.2: hht2	12.7942	19.3865	38.442	29.3773
C409.15	21.5577	21.8076	35.5435	21.0912	mhk1: pmk1	20.9395	24.6877	26.1369	28.2359	spi1	7.8077	13.0121	41.5057	37.6745	C57A10.11c	18.4409	21.3863	26.2686	33.9043	C1289.06c	21.902	26.0253	26.912	25.1607	C57A10.11c	22.9574	22.3748	24.8439	29.8238	C1289.06c	18.8542	19.4935	28.181	33.4712	C167.01	37.6855	28.7834	17.9525	15.5786	h3.2: hht2	11.6182	18.7911	50.6334	18.9573	C750.08c	17.912	20.8295	21.5208	39.7377
wos2	7.17601	8.12531	32.6067	52.092	ret3	15.2417	17.263	40.03	27.4652	C409.13	15.8927	16.9495	39.2846	27.8732	C1289.06c	28.498	26.5883	25.1928	19.7209	C1773.08c	26.0125	27.7247	23.971	22.2917	C1289.06c	30.5095	21.6825	24.2891	23.519	C1773.08c	31.1046	28.866	20.1178	19.9116	C4G8.06c	23.2651	22.6993	29.123	24.9126	C750.08c	16.3563	19.6462	19.1341	44.8634	C36.04	37.7564	28.2784	22.3897	11.5755
C750.07c	43.5986	23.1834	20.4152	12.8028	ptr2	18.7149	22.8715	28.6747	29.739	wos2	7.62979	10.6063	30.8552	50.9087	C1773.08c	21.249	24.9028	29.1526	24.6955	gsa1: gsh2	22.1644	20.3356	20.302	37.198	C1773.08c	27.3741	27.5918	24.3265	20.7075	gsa1: gsh2	22.5302	23.6851	21.6951	32.0896	C167.04	15.7346	19.5352	45.6897	19.0405	C36.04	22.0098	17.6368	25.2244	35.1289	PJ736.01	21.5872	33.8923	25.6259	18.8947
C409.18	28.2373	14.2857	29.3233	28.1537	C1399.05c	31.038	28.1603	23.6896	17.112	C409.15	20.429	27.4386	34.4893	17.6432	gsa1: gsh2	19.7384	19.4666	19.9932	40.8018	C5H10.08c	20.467	17.6793	31.9037	29.95	C5H10.08c	21.2399	21.0782	25.5795	32.1024	C5H10.08c	23.5968	20.162	23.513	32.7283	spk1	36.34	20.2082	21.0755	22.3764	PJ736.01	15.8154	31.7894	29.5879	22.8073	C36.07	26.964	21.5594	22.8884	28.5883
C57A10.11c	23.024	26.032	26.096	24.848	ptr6	25.9826	21.5926	21.6437	30.781	C750.07c	43.7984	25.1938	18.9922	12.0155	C5H10.08c	22.4017	20.4726	22.9081	34.2175	C3C7.01c	23.4445	24.3012	30.4178	21.8365	gsa1: gsh2	18.841	23.3829	21.5505	36.2255	C3C7.01c	34.1059	22.6786	25.5244	17.6911	C36.10	21.6636	22.4813	33.303	22.552	C36.07	24.1204	24.1204	24.3981	27.3611	rer1	20.5193	23.1925	29.9389	26.3493
C1289.06c	24.4659	20.486	28.6552	26.393	C576.13	17.6388	17.7793	35.2073	29.3746	C409.18	29.6296	20.2222	23.8519	26.2963	C3C7.01c	26.7066	24.518	28.2178	20.5576	C21H7.01c	32.646	26.575	24.055	16.7239	C3C7.01c	25.7299	23.2155	30.0601	20.9946	C21H7.01c	29.7037	24.7407	23.4815	22.0741	C36.11	29.631	31.7555	23.593	15.0205	rer1	19.2656	19.3379	33.1766	28.22	C1773.09c	26.2239	27.2456	24.7765	21.7539
C1773.08c	22.4871	31.1534	25.5477	20.8119	C1639.01c	25.7091	27.2497	27.9656	19.0757	C57A10.11c	20.4262	21.3234	25.5993	32.6511	C21H7.01c	29.4118	24.8366	26.9063	18.8453	I8_C18.15	51.5176	25.7588	11.3208	11.4028	C21H7.01c	28.3597	28.0632	25.7905	17.7866	I8_C18.15	47.9016	25.1085	12.8799	14.11	C27B12.09c	32.6523	32.3496	24.9149	10.0832	C1773.09c	24.7662	27.0857	24.205	23.9431	C5H10.09c	33.7775	21.5856	23.1845	21.4524
gsa1: gsh2	19.7709	17.227	18.194	44.8081	C576.14	13.6312	18.7951	27.8699	39.7038	C1289.06c	28.8765	25.7582	24.2631	21.1021	I8_C18.15	51.8038	22.0779	12.482	13.6364	tef5	21.6327	20.4944	35.3476	22.5254	I8_C18.15	49.9332	22.964	14.6862	12.4166	tef5	11.472	10.2236	35.6125	42.6919	cdr2	27.7683	26.1215	21.5786	24.5315	C5H10.09c	40.8033	21.4785	19.092	18.6263	C19G12.17c	25.4072	27.1661	22.0847	25.342
C5H10.08c	21.7834	18.1029	21.9629	38.1508	I2_ubc4	67.5079	18.3013	6.33217	7.85855	C1773.08c	25.8475	24.8844	24.7689	24.4992	tef5	9.18835	9.51162	50.8237	30.4764	ptr3: uba1	24.9005	22.2604	18.5986	34.2405	tef5	9.28459	11.271	52.7999	26.6445	C8C9.10c	21.9055	29.0937	26.3672	22.6336	rpl8-3: rpk5-b: rpkd4	10.0708	9.7717	42.5564	37.6011	C19G12.17c	25.1812	21.1957	26.6304	26.9928	C4F6.16c	29.5975	20.306	22.622	27.4745
C3C7.01c	17.3704	24.9305	32.4526	25.2465	apl3: pi033	27.1018	21.1552	22.5906	29.1524	gsa1: gsh2	20.1039	17.8576	19.5142	42.5242	ptr3: uba1	26.1198	20.9625	16.0053	36.9123	C8C9.10c	19.0628	23.1574	33.212	24.5678	ptr3: uba1	27.268	21.1616	17.9899	33.5805	ptr3: uba1	23.4925	18.0817	20.9548	37.471	PB10D8.02c	35.7143	29.3651	12.6984	22.2222	C4F6.16c	22.7691	22.8481	24.1116	30.2711	C3C7.02c	33.7293	26.5496	21.5393	18.1818
C21H7.01c	32.8585	26.4008	25.736	15.0047	cdt1	27.5949	25.3797	25.8228	21.2025	C5H10.08c	22.9203	20.8261	23.2403	33.0134	C8C9.10c	15.617	20.1296	39.8679	24.3855	h3.2: hht2	14.1628	23.1666	41.1835	21.4871	C8C9.10c	17.6805	20.8508	36.5127	24.956	h3.2: hht2	14.4292	19.399	37.8254	28.3464	C1399.04c	14.5837	29.109	26.6524	29.6549	C3C7.02c	30.7781	31.4121	21.8444	15.9654	nup184	20.668	27.2053	24.1793	27.9475
I8_C18.15	54.296	25.2708	10.8303	9.60289	cdt2	21.7914	25.3974	25.9661	26.845	C3C7.01c	18.2773	23.6159	35.5289	22.5779	h3.2: hht2	18.1394	22.0644	45.6142	14.1819	C750.08c	19.8803	20.0031	19.128	40.9886	h3.2: hht2	17.2594	20.3134	44.6057	17.8215	PJ736.01	20.3308	35.053	25.0225	19.5937	C4F6.17c	20.2586	21.6441	27.9865	30.1108	nup184	20.2113	29.5313	27.3097	22.9477	rps6-1	43.099	24.0482	21.7186	11.1342
tef3	5.83331	8.4217	20.6433	65.1017	wis4: wak1: wik1	19.5661	25.1653	25.3306	29.938	C21H7.01c	31.7776	26.713	24.429	17.0804	C750.08c	15.7647	16.3636	19.508	48.3636	C36.04	18.8403	18.2155	34.713	28.2312	PJ736.01	17.8213	29.3782	29.8256	22.9748	C750.08c	18.6951	14.8625	18.0807	48.3616	C576.02	37.1765	17.8824	20.4706	24.4706	rps6-1	24.3863	18.5803	35.4082	21.6252	C757.02c	40.5054	20.2888	18.2671	20.9386
tef5	9.60096	7.32047	48.1668	34.9118	pts1	16.7083	13.4284	22.9115	46.9519	I8_C18.15	55.124	23.6364	11.5702	9.66942	PJ736.01	16.5944	30.8873	29.2362	23.2822	PJ736.01	21.1394	32.277	26.1403	20.4433	C750.08c	14.7374	16.8979	19.5679	48.7968	C36.04	19.7744	19.7974	27.3711	33.0571	C21H7.03c	34.6126	19.8378	23.1171	22.4324	C757.02c	42.399	20.0128	30.9173	6.67094	C167.01	30.0821	25.3593	19.7125	24.846
C8C9.10c	15.935	16.2787	38.7127	29.0736	pmt3: ubl2: smt3	12.349	17.358	51.6644	18.6286	tef3	5.21437	9.90183	20.4224	64.4614	C36.04	19.0272	18.7411	30.9299	31.3019	C36.07	27.542	23.1432	19.496	29.8187	C36.04	18.2946	24.34	30.7814	26.5839	C36.07	31.8366	24.8138	21.4939	21.8557	C576.04	40.5056	21.5169	21.9663	16.0112	C167.01	32.0896	32.0896	19.7761	16.0448	C4G8.06c	28.497	23.4504	26.4674	21.5853
ptr3: uba1	18.6726	17.7302	18.363	45.2342	PB10D8.04c	25.4745	26.3602	29.7976	18.3678	tef5	9.10302	10.4556	44.9652	35.4762	C36.07	25.5542	20.1838	19.1386	35.1234	rer1	19.3634	19.9406	31.717	28.9791	C36.07	24.6741	22.5326	19.3296	33.4637	rer1	16.4757	21.1985	25.1471	37.1787	C576.05	20.157	35.6258	25.0723	19.145	C4G8.06c	21.4135	25.869	29.5564	23.1611	C167.04	16.8724	24.6622	36.5805	21.8849
h3.2: hht2	12.1131	16.3571	54.1034	17.4264	C1223.10c	24.5538	22.8172	19.3439	33.2851	C8C9.10c	17.3361	20.5656	35.7808	26.3175	rer1	20.76	21.0737	32.9092	25.2571	C1773.09c	25.6243	28.7731	22.0413	23.5613	rer1	22.3497	22.382	33.8397	21.4286	C1773.09c	27.3051	29.4895	19.9644	23.241	C1494.02c	17.8373	18.8955	25.487	37.7802	C167.04	11.6127	20.0231	40.6487	27.7154	spk1	35.9823	21.6336	21.4128	20.9713
PJ736.01	14.6688	29.1037	35.8891	20.3384	C70.01	25.2256	23.1629	26.0851	25.5264	ptr3: uba1	21.0273	20.7357	19.0311	39.206	C1773.09c	22.2867	26.4775	27.4017	23.8341	C19G12.17c	23.011	27.1222	23.2585	26.6083	C1773.09c	23.9539	21.7824	28.3646	25.8991	C5H10.09c	44.1745	21.5924	15.1147	19.1183	C757.03c	33.0597	33.2786	19.595	14.0668	spk1	59.2992	12.0395	13.6568	15.0045	C36.10	18.3154	19.0323	33.7276	28.9247
C750.08c	9.40966	12.0235	18.8193	59.7475	dhc1	16.1376	38.8889	23.0159	21.9577	h3.2: hht2	13.3255	21.1256	47.7284	17.8205	C19G12.17c	21.8906	29.2122	22.7804	26.1168	C5H10.09c	41.4729	21.124	20.9302	16.4729	C5H10.09c	35.9894	23.1118	25.1888	15.71	C19G12.17c	18.4622	22.8821	25.4144	33.2413	C4G8.07c	15.7104	27.2087	25.2963	31.7846	C36.10	22.0096	20.2891	30.2148	27.4865	C167.05	15.3304	20.7234	23.3481	40.5981
C36.04	17.6838	15.5999	31.8249	34.8913	sid1	40.8867	19.8276	16.0099	23.2759	PJ736.01	14.0011	34.9309	30.946	20.1221	C5H10.09c	38.7957	21.9785	20.3011	18.9247	C4F6.16c	25.8126	18.5946	27.1033	28.4895	C19G12.17c	22.9468	27.2433	23.8593	25.9506	C4F6.16c	22.7542	21.7824	27.2813	28.182	C8C9.12c	28.7528	23.356	22.1315	25.7596	C36.11	25.3297	31.105	26.4211	17.1442	C36.11	25.8718	36.108	22.6097	15.4106
C36.07	27.486	23.2759	12.4699	36.7682	C5E4.09	17.2075	22.9888	24.8159	34.9877	C750.08c	9.7304	17.4445	17.9882	54.8369	C4F6.16c	30.6481	22.4712	21.8655	25.0151	C3C7.02c	31.9324	28.5519	21.2426	18.2732	C4F6.16c	27.9394	23.3333	22.6061	26.1212	C3C7.02c	26.7136	33.2394	20.2347	19.8122	cds1	25.1382	25.2837	21.9668	27.6113	C167.05	16.92	31.32	22.8	28.96	C27B12.09c	38.191	25.5025	20.1005	16.206
rer1	19.8234	20.2323	35.6068	24.3376	sid2	27.9848	21.2928	18.6312	32.0913	C36.04	20.0198	19.822	31.7598	28.3984	C3C7.02c	29.4447	29.8752	21.3947	19.2854	nup184	23.5675	25.0567	19.8122	31.5636	C3C7.02c	26.6014	30.1102	26.3974	16.8911	nup184	19.745	28.491	22.8283	28.9357	mhk1: pmk1	21.2858	28.497	26.0643	24.1529	C27B12.09c	31.1248	25.2696	26.3739	17.2316	cdr2	26.0476	25.5946	25.3681	22.9898
C1773.09c	26.333	25.8096	23.7815	24.0759	C31F10.01	25.7694	24.1746	32.3447	17.7112	C36.07	29.8848	19.4787	16.5084	34.1281	nup184	14.55	28.6297	23.3929	33.4274	rps6-1	24.5824	25.9456	32.6216	16.8504	nup184	17.8708	24.3606	21.0038	36.7647	rps6-1	16.0277	11.5541	32.2931	40.1251	ret3	19.6577	18.5464	43.2622	18.5337	cdr2	33.4526	25.2236	22.9577	18.3661	rpl8-3: rpk5-b: rpkd4	46.8296	23.3417	21.413	8.41571
C19G12.17c	21.9819	26.6077	24.6145	26.7958	C31F10.02	19.8413	18.254	28.4392	33.4656	rer1	21.8996	19.8655	34.4816	23.7533	rps6-1	18.4524	16.1639	45.9444	19.4393	C757.02c	41.4409	35.7759	9.35961	13.4236	rps6-1	18.5791	17.7626	49.1694	14.4889	C757.02c	35.6855	25.8065	11.3575	27.1505	ptr2	19.951	27.3242	29.3985	23.3264	PB10D8.02c	34.8649	28.6486	16.4865	20	PB10D8.02c	18.9627	18.9627	28.6872	33.3874
C5H10.09c	32.6611	29.8082	21.397	16.1338	C757.05c	27.8721	23.2376	25.7833	23.107	C1773.09c	22.7708	22.4024	31.2454	23.5814	C757.02c	34.8474	23.3499	15.8268	25.9759	C167.01	32.9448	30.4294	17.8528	18.773	C757.02c	30.2687	26.8034	23.8331	19.0948	C167.01	33.4779	29.6457	19.2336	17.6428	C1399.05c	32.0744	24.3021	22.0033	21.6201	rpl8-3: rpk5-b: rpkd4	13.0672	17.3903	42.2595	27.283	C1399.04c	18.7371	27.3982	27.0531	26.8116
C4F6.16c	29.9169	21.7729	22.1607	26.1496	C12B10.03	28.0129	20.782	23.1387	28.0664	C5H10.09c	34.0438	24.3088	24.5968	17.0507	C167.01	34.1353	30.8271	18.5464	16.4912	C4G8.06c	23.5685	25.3615	26.7785	24.2915	C167.01	33.7434	29.4669	19.2736	17.5161	C4G8.06c	23.6333	25.7046	24.9236	25.7385	ptr6	26.572	22.2834	16.488	34.6566	C1399.04c	22.1469	26.2839	26.8902	24.679	C4F6.17c	17.5153	18.1344	20.7866	43.5638
C3C7.02c	32.3505	31.6344	20.3454	15.6698	C31F10.03	28.1655	22.9632	28.9829	19.8884	C19G12.17c	21.2748	28.5981	25.801	24.3262	C4G8.06c	23.9274	25.3418	25.224	25.5068	C167.04	12.6127	19.7724	41.3267	26.2881	C4G8.06c	21.5681	23.105	25.0326	30.2943	C167.04	22.7981	21.7055	26.3025	29.1939	C576.13	16.7869	18.5574	34.5574	30.0984	C4F6.17c	19.2819	23.4219	32.0342	25.2619	C576.02	32.1429	16.0714	20.6349	31.1508
nup184	18.1082	27.5304	18.9915	35.3699	sid4	23.1541	30.4695	19.5761	26.8004	C4F6.16c	30.8521	22.8697	20.8129	25.4652	C167.04	15.9402	23.4987	38.7317	21.8294	C36.10	19.7522	21.3037	33.0091	25.9349	C36.10	23.849	24.7381	30.9988	20.4141	spk1	43.865	21.5746	17.3824	17.1779	C576.14	13.1499	17.0387	34.1639	35.6474	C576.02	41.1594	13.6232	15.6522	29.5652	C21H7.03c	29.3342	25.0727	22.0264	23.5667
rps6-1	13.0071	12.0189	51.1543	23.8197	C12B10.04	18.8464	23.2981	27.9751	29.8805	C3C7.02c	33.3621	28.6517	22.5583	15.4278	C36.10	21.0708	24.7013	32.6976	21.5303	spk1	38.6152	20.9055	19.5739	20.9055	C167.04	17.9266	19.9732	39.1076	22.9926	C36.10	14.3857	17.8027	31.2556	36.5561	C1639.01c	26.6406	29.0624	24.7553	19.5417	C21H7.03c	32.1548	23.0592	24.7246	20.0615	C576.04	21.4334	16.9646	28.7015	32.9005
C757.02c	49.4444	30.1111	10.4444	10	C70.06	28.9996	26.58	22.2463	22.1741	nup184	17.1429	22.2619	25.3175	35.2778	spk1	38.8679	17.5472	23.3019	20.283	C167.05	23.6641	24.6107	19.084	32.6412	spk1	39.0104	20.023	20.2532	20.7135	C167.05	21.3186	18.9713	21.2417	38.4684	I2_ubc4	81.1188	10.6393	4.79485	3.44704	C576.04	32.352	16.8437	24.9469	25.8574	C576.05	19.7524	40.2225	23.4661	16.559
C167.01	34.4777	33.5459	16.6748	15.3016	C12B10.05	31.8149	34.4458	17.1498	16.5895	rps6-1	16.1098	16.6326	43.0993	24.1584	C167.05	28.7234	24.029	18.3722	28.8754	C36.11	27.5188	30.6374	25.0514	16.7923	C167.05	28.4383	19.1167	18.3527	34.0923	C36.11	24.5946	32.8571	25.251	17.2973	apl3: pi033	32.9538	21.0154	19.6	26.4308	C576.05	16.1623	39.5027	28.4072	15.9278	C1494.02c	27.4699	24.4203	27.3351	20.7747
C4G8.06c	19.8518	24.5327	27.3783	28.2371	C12B10.07	16.234	18.0841	24.9806	40.7013	C757.02c	53.0086	23.3524	13.0372	10.6017	C36.11	28.1491	35.2185	21.6581	14.9743	C27B12.09c	28.7316	34.3378	23.4758	13.4548	C36.11	27.6412	31.4618	22.6246	18.2724	C27B12.09c	28.2452	33.9535	21.6913	16.1099	cdt1	38.3737	25.4911	20.3289	15.8063	C1494.02c	28.1089	20.1896	32.5449	19.1566	C757.03c	22.3696	21.6911	25.2729	30.6664
C167.04	13.0109	17.2414	41.5225	28.2252	C31F10.07	18.8321	17.4939	24.7202	38.9538	C167.01	38.7114	29.2366	16.9464	15.1056	C27B12.09c	33.298	33.9868	20.5298	12.1854	cdr2	27.957	23.2764	26.8185	21.9481	C27B12.09c	30.0059	34.9526	23.1043	11.9372	cdr2	29.8452	22.6375	25.6273	21.89	cdt2	22.6698	26.5728	24.0955	26.6619	C757.03c	26.4205	26.2917	26.3919	20.8959	C4G8.07c	17.1097	28.5935	27.2258	27.071
spk1	33.729	19.6835	25.1236	21.4639	uap2	26.4733	24.5557	20.0187	28.9523	C4G8.06c	20.6737	24.4544	26.7056	28.1664	cdr2	27.9199	23.0812	22.0245	26.9744	rpl8-3: rpk5-b: rpkd4	11.7789	24.0664	43.4532	20.7014	cdr2	24.7363	28.27	21.519	25.4747	rpl8-3: rpk5-b: rpkd4	13.7111	13.6722	32.2404	40.3763	wis4: wak1: wik1	18.8385	25.7199	23.4017	32.04	C4G8.07c	16.2126	20.7309	26.7276	36.3289	C8C9.12c	21.1855	18.6952	25.2718	34.8474
C36.10	20.4693	24.3804	33.7581	21.3922	C12B10.09	19.9839	19.3954	29.3205	31.3002	spk1	35.2941	19.3583	22.6738	22.6738	rpl8-3: rpk5-b: rpkd4	11.7099	12.2606	48.1917	27.8378	PB10D8.02c	23.6815	19.3382	19.545	37.4354	PB10D8.02c	21.6285	27.2265	20.4835	30.6616	PB10D8.02c	25.6738	25.1064	23.6879	25.5319	pts1	12.5269	15.4051	27.2252	44.8428	C8C9.12c	25.8798	22.0492	22.6721	29.3989	cds1	26.5896	29.9213	23.4827	20.0064
C167.05	26.4191	25.8658	19.6001	28.115	C31F10.08	33.9862	27.5346	20.5069	17.9724	C36.10	21.0924	25.5275	31.9701	21.4099	PB10D8.02c	20.5638	19.0713	27.529	32.8358	C1399.04c	21.9843	25.8747	27.2063	24.9347	rpl8-3: rpk5-b: rpkd4	12.3128	13.2062	53.0811	21.3999	C1399.04c	22.9789	27.7805	25.0122	24.2283	pmt3: ubl2: smt3	10.0093	15.1251	59.0454	15.8202	pmh1	25.2366	33.5962	23.4385	17.7287	mhk1: pmk1	23.8295	21.174	25.3669	29.6296
C36.11	27.5313	33.248	25.4551	13.7656	spn1	17.3718	19.4077	22.184	41.0365	C167.04	13.8611	22.907	39.0667	24.1653	C1399.04c	18.621	26.9836	28.2067	26.1887	C4F6.17c	20	21.7123	27.089	31.1986	C1399.04c	19.8536	30.2287	28.1427	21.7749	C4F6.17c	18.9894	14.9994	25.1324	40.8788	PB10D8.04c	32.5606	28.3928	23.3655	15.6812	cds1	18.0139	27.1768	22.0317	32.7776	ret3	23.4628	28.589	27.3483	20.5999
C27B12.09c	31.5769	36.0934	22.1772	10.1525	spn2	15.2308	17.4006	21.7401	45.6286	C167.05	26.5818	22.0727	21.6364	29.7091	C4F6.17c	25.1066	28.145	24.0405	22.7079	C576.02	29.0559	14.7571	23.648	32.539	C4F6.17c	25.0506	25.4958	24.8887	24.565	C576.02	37.844	19.6483	29.1284	13.3792	C1223.10c	23.1848	31.1881	22.0297	23.5974	mhk1: pmk1	18.3396	24.566	26.6792	30.4151	ptr2	29.4813	19.3813	20.1092	31.0282
cdr2	26.8482	26.6051	20.9144	25.6323	spn3	22.0003	21.1398	22.2601	34.5998	C36.11	31.8337	29.7267	24.4305	14.0091	C576.02	33.8479	17.0893	25.3583	23.7045	C21H7.03c	40.8732	27.7398	17.0437	14.3433	C576.02	34.0734	22.973	19.7876	23.166	C21H7.03c	39.6067	29.9042	15.8447	14.6445	C70.01	16.1157	27.8512	25.8264	30.2066	ret3	21.9641	22.4914	35.5901	19.9544	C1399.05c	27.3609	29.5602	23.2212	19.8577
rpl8-3: rpk5-b: rpkd4	7.0744	8.86935	48.8143	35.2419	spn4	16.3677	20.3386	23.6444	39.6493	C27B12.09c	29.4874	33.1099	24.7962	12.6064	C21H7.03c	27.6002	19.941	26.1249	26.3339	C576.04	30.2183	20.8466	24.8669	24.0682	C21H7.03c	15.3341	40.3396	30.5205	13.8058	C576.04	15.3647	15.0319	30.6832	38.9202	dhc1	24.5161	32.2581	21.1828	22.043	ptr2	28.1338	19.3685	23.2799	29.2177	ptr6	22.8324	27.1676	25.578	24.422
PB10D8.02c	26.8717	25.9358	22.4599	24.7326	C19G7.07c	24.8259	35.8287	22.6149	16.7305	cdr2	28.942	24.2116	21.3123	25.5341	C576.04	38.4154	23.9829	21.8415	15.7602	C1494.02c	20.5421	27.6618	28.9832	22.8129	C576.04	39.6206	19.0441	22.1087	19.2266	C1494.02c	24.5095	16.5645	28.2227	30.7033	sid1	38.7684	21.9428	17.2593	22.0295	C1399.05c	36.7204	25.438	19.6216	18.22	C576.13	22.3906	22.2222	28.7879	26.5993
C1399.04c	15.178	23.1724	28.9497	32.6999	PB10D8.05c	27.1093	30.7054	24.2245	17.9609	rpl8-3: rpk5-b: rpkd4	8.66118	12.4131	45.1861	33.7396	C1494.02c	23.2024	17.0837	29.8659	29.848	C576.05	25.2449	32.8575	24.0134	17.8841	C576.05	21.3239	30.3252	26.4315	21.9194	C576.05	27.4563	27.2273	21.7735	23.5429	C5E4.09	20.8195	25.4244	23.4927	30.2634	ptr6	18.0321	21.2048	21.9277	38.8353	C1639.01c	32.0121	27.2423	21.687	19.0586
C4F6.17c	23.6842	33.3882	25.1096	17.818	obr1	14.0087	12.0656	23.9538	49.9719	PB10D8.02c	24.183	22.0915	22.6144	31.1111	C576.05	20.257	33.5853	27.0345	19.1232	C757.03c	24.4083	28.3486	24.3948	22.8483	C1494.02c	22.9441	18.1946	28.7067	30.1546	C757.03c	20.6599	20.6753	26.3491	32.3158	sid2	26.5836	24.8183	20.2492	28.3489	C576.13	20.0702	23.3684	32	24.5614	C576.14	20.7064	24.8633	29.5827	24.8476
C576.02	36.4097	17.2414	20.284	26.0649	C3C7.06c	22.6775	33.1685	25.5034	18.6507	C1399.04c	15.6373	25.383	30.09	28.8896	C757.03c	27.9857	30.0357	21.9251	20.0535	C4G8.07c	18.2213	29.4722	24.9892	27.3174	C757.03c	28.5502	31.3682	23.0256	17.056	C4G8.07c	20.4972	30.1429	23.468	25.8919	C31F10.01	22.0429	17.5928	37.745	22.6193	C1639.01c	27.5893	24.8914	30.4835	17.0357	I2_ubc4	82.9895	10.3821	3.9994	2.62903
C21H7.03c	43.0874	21.0389	20.6481	15.2255	ade3: min11	13.9582	20.6373	25.7136	39.691	C4F6.17c	25.4589	25.222	26.2285	23.0906	C4G8.07c	15.453	29.9235	22.0521	32.5714	C8C9.12c	25.3763	21.7322	25.4819	27.4096	C4G8.07c	18.4495	28.9509	22.3309	30.2687	C8C9.12c	23.7569	23.2044	28.1031	24.9355	C757.05c	35.0596	23.8736	22.2165	18.8503	C576.14	12.6735	14.8936	37.712	34.7209	apl3: pi033	36.438	22.6261	22.7624	18.1736
C576.04	39.0363	22.5464	24.0053	14.412	C70.10	30.7504	28.6291	23.2179	17.4026	C576.02	38.3745	16.8724	19.7531	25	C8C9.12c	25.9677	22.6151	26.303	25.1143	pmh1	24.3859	27.3217	22.888	25.4044	C8C9.12c	29.2184	21.0608	25.4653	24.2556	pmh1	24.7664	27.6869	23.6565	23.8902	C12B10.03	30.4246	21.6984	23.0692	24.8078	I2_ubc4	82.5052	9.85374	5.13782	2.50328	C2A9.04c	16.9929	21.108	22.0535	39.8455
C576.05	20.8681	31.1738	27.0686	20.8895	C12B10.10	3.68026	42.6535	20.9276	32.7386	C21H7.03c	30.1634	28.352	22.7013	18.7832	pmh1	22.7785	28.9111	24.03	24.2804	cds1	22.9161	27.1358	22.215	27.7331	pmh1	26.043	26.9912	22.1239	24.842	cds1	27.5491	26.5846	24.4994	21.3669	C31F10.02	22.3301	20.6311	27.8317	29.2071	apl3: pi033	27.9506	21.3827	18.321	32.3457	cdt1	38.7866	28.494	18.7432	13.9762
C1494.02c	20.0561	13.2754	31.3869	35.2816	C21H7.06c	19.3838	17.3529	27.1898	36.0735	C576.04	34.7685	22.9082	24.6548	17.6686	cds1	21.2414	25.1786	23.6374	29.9426	ret2	16.3134	27.9931	32.3103	23.3833	cds1	22.5903	23.9127	22.4949	31.002	ret2	19.4853	22.764	26.0186	31.7322	C12B10.04	19.4584	18.4538	34.1341	27.9537	C2A9.04c	20.1085	27.4414	27.7214	24.7287	cdt2	20.5173	24.6693	25.6236	29.1897
C757.03c	36.9048	36.1111	16.8155	10.1687	C1494.05c	23.8595	22.3389	21.9949	31.8067	C1494.02c	17.0474	20.2745	29.6742	33.0039	ret2	19.8036	21.1929	28.8101	30.1934	ret3	18.6472	19.3768	39.8417	22.1343	ret2	19.401	20.7595	35.2331	24.6064	mhk1: pmk1	25.2005	25.6506	26.8245	22.3244	C31F10.03	28.3827	25.1882	28.4328	17.9963	cdt1	33.8997	22.6537	20.8738	22.5728	wis4: wak1: wik1	18.0429	30.6242	28.186	23.1469
C4G8.07c	14.5718	23.1584	22.3987	39.8711	C31F10.12	14.1787	18.4992	36.7108	30.6113	C576.05	20.4313	33.6029	26.3046	19.6611	ret3	21.222	18.7733	40.9282	19.0765	mhk1: pmk1	24.0277	25.1296	24.2869	26.5557	ret3	14.0476	28.8558	39.9284	17.1681	ret3	21.5087	22.2805	26.6346	29.5762	C70.06	28.3543	26.5011	24.3143	20.8302	cdt2	24.4894	24.4375	25.1298	25.9432	pts1	16.0735	18.2147	28.9499	36.7618
C8C9.12c	22.4483	23.0587	27.6704	26.8227	C12B10.13	27.5227	20.6201	30.4183	21.439	C757.03c	34.1709	30.402	21.0218	14.4054	mhk1: pmk1	22.6047	27.0823	24.9639	25.3491	ptr2	20.704	17.676	22.7479	38.8721	mhk1: pmk1	24.0583	27.096	22.8919	25.9538	ptr2	22.87	22.6707	28.5999	25.8595	C12B10.05	31.2982	38.8772	17.2164	12.6082	wis4: wak1: wik1	26.8373	26.9029	20.7568	25.5031	pmt3: ubl2: smt3	19.0884	21.7374	33.2295	25.9447
pmh1	25.0422	23.8196	24.4941	26.6442	csh3	19.3769	19.3443	25.5423	35.7364	C4G8.07c	16.5862	25.4885	23.8721	34.0531	ptr2	20.1063	26.3171	27.8637	25.7129	C1399.05c	31.8497	27.0524	21.9585	19.1395	ptr2	20.7617	24.4248	28.1936	26.6199	C1399.05c	28.3898	33.2627	19.1949	19.1525	C12B10.07	15.9636	17.7359	27.3429	38.9576	pts1	16.5959	17.7157	23.2555	42.4328	PB10D8.04c	35.5376	26.843	20.3772	17.2422
cds1	19.19	24.0648	20.2946	36.4507	C31F10.16	14.9002	21.8515	22.5057	40.7426	C8C9.12c	25.6554	22.3348	26.1447	25.8651	C1399.05c	26.8697	29.6453	24.5952	18.8897	ptr6	19.5052	17.7926	24.215	38.4872	C1399.05c	23.1775	32.4881	28.4073	15.9271	ptr6	21.7861	20.1656	19.7695	38.2787	C31F10.05	33.409	24.5037	22.2348	19.8525	pmt3: ubl2: smt3	10.4484	19.6009	48.6065	21.3442	C70.01	18.5131	23.275	26.725	31.4869
ret2	21.4435	19.4167	30.6436	28.4961	C584.10C	19.0468	31.8753	27.9582	21.1196	pmh1	22.399	32.4765	21.583	23.5414	ptr6	24.1679	20.764	18.4191	36.649	C576.13	17.9683	17.0794	36.8254	28.127	ptr6	24.3001	23.7258	20.9978	30.9763	C576.13	20.2841	20.3977	23.2386	36.0795	C31F10.07	19.6078	21.0688	25.9516	33.3718	PB10D8.04c	26.9611	24.2407	27.017	21.7813	C1223.10c	22.1814	28.474	19.14	30.2045
mhk1: pmk1	22.2681	29.8602	23.6976	24.1741	spo4	56.25	16.5323	14.7177	12.5	cds1	18.4361	24.4305	22.9652	34.1681	C576.13	18.7113	18.8971	33.891	28.5006	C1639.01c	25.0217	30.9164	25.4391	18.6228	C576.13	15.9766	20.0106	37.7919	26.2208	C1639.01c	25.548	24.6536	26.455	23.3434	C31F10.08	31.1579	24.8421	18.2105	25.7895	C70.01	21.2883	24.4172	25.2761	29.0184	dhc1	15.9248	23.3927	25.1731	35.5094
ret3	21.4269	18.4138	38.9864	21.1729	C2A9.06c	20.6325	21.0509	31.2249	27.0917	mhk1: pmk1	25.1236	23.4661	25.1236	26.2867	C1639.01c	30.2304	27.9787	22.2871	19.5038	C576.14	15.8406	19.826	33.8054	30.528	C1639.01c	30.1212	27.1321	25.0836	17.663	C576.14	13.8418	18.4129	26.0914	41.6538	uap2	29.0655	30.0686	21.3041	19.5618	C1223.10c	23.9717	28.4062	19.2802	28.3419	sid1	33.0508	29.54	18.6441	18.7651
ptr2	16.9286	24.1595	30.1373	28.7746	C10F6.01c	7.7253	18.6677	28.774	44.833	ret3	19.4276	19.7993	39.5986	21.1746	C576.14	13.6812	17.2275	33.3266	35.7647	I2_ubc4	69.9809	17.6938	7.47169	4.85365	C576.14	14.7135	18.6127	32.1844	34.4894	I2_ubc4	63.4778	20.176	9.59909	6.74707	C12B10.09	24.0657	15.9872	31.3326	28.6146	dhc1	23.5974	32.5633	31.9582	11.8812	C5E4.09	17.7556	26.2095	34.3142	21.7207
C1399.05c	29.3802	26.7936	26.6471	17.1791	C622.02	32.031	27.6663	28.9335	11.3692	ptr2	17.4925	23.4545	28.4325	30.6205	I2_ubc4	77.4079	12.6165	5.13759	4.83799	C2A9.04c	25.1146	24.7899	21.4668	28.6287	I2_ubc4	70.1124	15.2463	7.29473	7.34659	apl3: pi033	31.4902	20.1064	23.8025	24.6008	spn1	18.7854	24.5614	20.4858	36.1673	C5E4.09	19.4141	25.9729	26.1915	28.4215	C31F10.01	35.9793	27.0636	24.015	12.9422
ptr6	25.3486	20.3432	19.2349	35.0733	C3B9.02c	21.7599	17.489	30.5228	30.2283	C1399.05c	31.94	24.9732	26.9025	16.1844	apl3: pi033	28.6488	18.8735	17.9529	34.5248	apl3: pi033	26.4602	16.2562	23.0823	34.2013	C2A9.04c	28.1366	22.5052	22.4431	26.9151	C2A9.04c	19.0188	23.7503	29.9	27.3309	spn2	17.7338	20.9632	19.9552	41.3478	sid1	38.2878	24.2568	19.3817	18.0737	C1494.04c	21.6129	24.3548	24.7097	29.3226
C576.13	20.0258	19.0568	34.2377	26.6796	PB10D8.06c	27.1611	34.725	20.5796	17.5344	ptr6	22.2572	21.768	19.7065	36.2683	C2A9.04c	28.2221	27.9528	21.695	22.1301	cdt1	28.1175	22.8417	24.94	24.1007	apl3: pi033	28.916	18.8596	18.985	33.2393	cdt1	40.8468	23.7858	18.3064	17.061	spn3	27.044	22.8193	17.0905	33.0462	C1494.04c	27.9786	21.9428	22.603	27.4756	sid2	23.1266	18.3463	22.3514	36.1757
C1639.01c	28.8134	26.0715	26.9418	18.1733	C3C7.07c	27.0578	30.1046	24.2383	18.5994	C576.13	20.1299	19.026	32.4026	28.4416	cdt1	40.8632	23.7833	18.8705	16.483	cdt2	25.804	25.5013	22.9411	25.7536	cdt1	36.6358	26.1296	20.3593	16.8753	cdt2	22.8505	24.7742	24.6738	27.7016	spn4	20.1485	20.6175	23.4317	35.8022	sid2	26.2402	26.6319	16.5796	30.5483	C757.05c	28.9767	25.6744	24.4651	20.8837
C576.14	13.6886	13.8279	34.088	38.3954	rhp14	23.8493	22.5614	31.8865	21.7028	C1639.01c	25.4481	30.8705	24.2776	19.4038	cdt2	23.7052	22.4986	23.9837	29.8125	wis4: wak1: wik1	22.878	23.1267	25.2155	28.7798	cdt2	28.4241	25.5515	20.9332	25.0913	wis4: wak1: wik1	24.8037	26.9835	20.8909	27.322	C19G7.07c	27.2863	33.4637	23.6167	15.6333	C31F10.01	23.5823	18.1593	24.264	33.9944	C12B10.03	26.8927	19.9623	21.5066	31.6384
I2_ubc4	80.3367	11.7533	4.55832	3.35171	C1494.06c	27.1695	19.9561	20.3588	32.5156	C576.14	12.62	17.0755	31.2478	39.0568	wis4: wak1: wik1	23.0288	22.7472	22.4656	31.7584	pts1	14.4547	15.8252	29.1258	40.5943	wis4: wak1: wik1	25.2212	25.177	24.3953	25.2065	pts1	14.3225	15.2066	25.3335	45.1374	C2A9.05c	28.0814	19.9176	29.0786	22.9225	C12B10.03	30.3895	17.1196	21.7844	30.7065	C31F10.02	19.4581	20.2791	29.5567	30.7061
C2A9.04c	24.6668	28.8662	24.2469	22.2202	C212.01c	30.5451	23.8722	22.0865	23.4962	I2_ubc4	73.4866	15.4285	7.37028	3.71462	pts1	16.4059	16.1628	30.5484	36.8829	pmt3: ubl2: smt3	11.8491	19.4431	49.1924	19.5154	pts1	17.3677	17.3168	28.2564	37.059	pmt3: ubl2: smt3	15.2072	21.1716	45.6367	17.9845	obr1	11.7353	12.7271	23.8042	51.7334	C31F10.02	26.7857	20.3373	23.7103	29.1667	C12B10.04	28.0394	22.9573	27.0756	21.9277
apl3: pi033	30.7466	14.6091	18.9594	35.6849	tel1	14.3831	35.9578	26.1624	23.4966	C2A9.04c	23.1783	25.2472	27.4075	24.167	pmt3: ubl2: smt3	13.8782	24.0941	41.0306	20.9972	PB10D8.04c	30.3185	29.6644	23.4073	16.6098	pmt3: ubl2: smt3	11.7928	21.6907	46.5085	20.008	PB10D8.04c	28.385	28.53	24.7608	18.3242	atf21	37.5507	18.065	20.23	24.1543	C757.05c	31.4681	23.6011	26.0388	18.892	C31F10.03	37.6564	23.2705	21.7714	17.3016
cdt1	38.9814	22.5759	20.715	17.7277	pab1: pabp.RC	39.6606	10.5255	25.8002	24.0137	apl3: pi033	34.9586	14.659	17.9732	32.4092	PB10D8.04c	32.243	30.3738	21.4953	15.8879	C3C7.05c	27.5335	26.2913	23.0474	23.1278	PB10D8.04c	30.9822	27.9863	22.8669	18.1646	C3C7.05c	22.335	21.8884	25.1441	30.6325	C3C7.06c	25.9062	28.9979	25.2665	19.8294	C31F10.03	36.7599	25.5898	21.3404	16.31	C70.06	26.5662	23.1166	25.6542	24.663
cdt2	23.7959	25.8776	23.6531	26.6735	C27D7.04	16.5281	20.3396	44.8371	18.2952	cdt1	41.548	23.71	17.1263	17.6157	C70.01	16.9054	25.5333	26.4565	31.1047	C1223.10c	22.9028	21.7044	23.1691	32.2237	C3C7.05c	24.5541	20.7573	25.6004	29.0882	C1223.10c	20.087	28.3539	21.3561	30.203	ade3: min11	11.3332	24.9181	25.4776	38.271	C70.06	30.6973	18.5374	25.9779	24.7874	C12B10.05	21.7806	36.8516	25.3677	16
wis4: wak1: wik1	15.868	24.3298	27.2453	32.557	tif412	20.7924	23.6583	21.9444	33.6049	cdt2	22.6897	26.456	23.2225	27.6318	C1223.10c	27.3851	27.0391	21.6016	23.9743	C70.01	22.7754	23.3634	27.7538	26.1074	C70.01	16.8637	26.4951	26.2865	30.3547	C70.01	20.9581	24.5824	27.734	26.7255	C12B10.10	7.36811	42.3059	27.1547	23.1713	C12B10.04	14.5952	21.1089	38.3552	25.9407	C12B10.07	17.3884	22.8146	23.2882	36.5088
pmt3: ubl2: smt3	12.5467	15.921	47.9445	23.5878	C27D7.06	23.6669	16.5814	28.5975	31.1541	wis4: wak1: wik1	17.417	23.4473	25.9284	33.2074	dhc1	10.2787	22.339	33.0745	34.3079	dhc1	37.1648	29.7573	19.9234	13.1545	C1223.10c	23.8519	29.2877	21.5558	25.3046	dhc1	23.3389	37.6246	17.608	21.4286	C21H7.06c	23.6942	16.6919	28.8796	30.7343	C12B10.05	23.8642	37.4707	20.5386	18.1265	C31F10.05	37.6047	18.1323	22.6968	21.5662
pts1	15.0211	13.0509	29.3361	42.592	C622.11	26.7741	29.9735	21.7465	21.5059	pmt3: ubl2: smt3	13.6267	24.5451	43.5887	18.2395	C5E4.09	21.0463	24.401	26.9369	27.6158	C5E4.09	17.4521	23.6281	29.2016	29.7181	dhc1	16.1871	54.1367	17.7608	11.9155	sid1	32.8137	24.7216	21.9748	20.49	C4D7.02c	27.953	22.82	25.1701	24.0569	C12B10.07	17.8987	20.7149	23.5581	37.8283	C31F10.07	23.7992	18.934	22.7146	34.5522
PB10D8.04c	29.7362	30.9264	24.638	14.6995	C622.14	15.3209	17.0915	27.3389	40.2487	pts1	14.1611	16.3907	25.5188	43.9294	sid1	28.8546	23.862	19.3833	27.9001	sid1	28.4872	23.0845	20.2358	28.1925	C5E4.09	21.9684	26.3278	24.0244	27.6794	C5E4.09	19.9922	25.4605	24.9952	29.5521	C1494.05c	24.7669	18.2203	23.7712	33.2415	C31F10.05	41.4244	23.3043	24.9516	10.3198	uap2	21.8247	23.4054	30.0055	24.7643
C3C7.05c	25.57	19.6925	24.1058	30.6317	C29A4.14c	22.9029	26.3065	27.4264	23.3641	PB10D8.04c	27.0137	35.8797	22.1453	14.9614	C31F10.01	22.8728	23.8246	33.6314	19.6712	C31F10.01	21.5846	21.7885	35.9161	20.7107	sid1	28.332	23.2243	20.1915	28.2522	sid2	25.5461	22.1273	22.982	29.3447	C31F10.12	14.3429	18.0145	46.4828	21.1598	C31F10.07	24.2624	16.4984	24.6506	34.5885	C12B10.09	20.6114	24.1339	30.1601	25.0946
C70.01	15.6856	28.343	25.9952	29.9762	SNORNA.20	78.9545	14.7707	3.44677	2.82802	C3C7.05c	18.9187	24.0973	28.9624	28.0217	C1494.04c	22.6788	22.8311	22.8818	31.6083	C1494.04c	22.2492	24.382	20.3102	33.0587	sid2	25.2804	22.7783	18.9819	32.9594	C31F10.01	27.6208	26.6914	27.881	17.8067	C12B10.13	34.3652	26.6066	26.9592	12.069	C12B10.09	14.8936	17.1277	30.6596	37.3191	C31F10.08	24.5119	23.2104	22.5597	29.718
C1223.10c	25.7633	29.9411	21.2641	23.0316	C622.19	25.3744	29.6564	21.8855	23.0837	C70.01	18.1085	25.9897	25.8798	30.022	sid2	26.9231	22.906	17.9487	32.2222	sid2	25.9259	19.2982	18.0312	36.7446	C31F10.01	23.8081	25.0222	33.1655	18.0041	C1494.04c	26.5139	23.7861	22.4223	27.2777	csh3	27.3333	22.5225	24.4144	25.7297	C31F10.08	37.1891	22.2637	28.9801	11.5672	spn1	18.0299	24.0182	23.4107	34.5411
dhc1	34.4186	34.0381	20.0423	11.5011	C3C7.08c	34.0633	20.3839	20.1406	25.4123	C1223.10c	29.09	25.409	21.9325	23.5685	C12B10.03	27.863	22.6186	20.6921	28.8263	C12B10.03	26.5664	18.9641	21.5957	32.8739	C1494.04c	22.5522	21.9954	21.2529	34.1995	C31F10.02	22.7807	20.7487	22.5668	33.9037	rti1	37.3751	24.1173	18.7209	19.7868	uap2	19.7829	25.0905	27.2919	27.8347	atp1.RC	22.6271	20.3329	23.3018	33.7382
sid1	33.8861	18.5292	20.3317	27.2531	C1486.02c	29.1766	22.3227	24.9405	23.5602	dhc1	20.9249	26.9901	32.5246	19.5603	C757.05c	28.3136	26.2601	24.0821	21.3441	C31F10.02	21.4582	20.9611	30.2403	27.3405	C757.05c	31.5485	25.0362	23.9508	19.4645	C757.05c	32.2373	27.8771	20.3717	19.5139	C31F10.16	17.2558	28.4928	19.9733	34.2781	spn1	16.7189	22.6146	23.2982	37.3683	spn2	20.137	19.2759	23.092	37.4951
C5E4.09	22.449	23.5641	23.3747	30.6122	rhp23	15.0857	17.1729	19.1822	48.5592	sid1	34.2786	21.6847	16.2636	27.7731	C31F10.02	22.695	17.7305	33.4121	26.1623	C757.05c	28.6641	24.6433	25.5512	21.1414	C12B10.03	28.966	21.3139	21.3513	28.3688	C12B10.03	27.1851	20.6941	23.1362	28.9846	spo4	52.0362	23.5294	10.8597	13.5747	atp1.RC	32.3529	21.6426	19.7558	26.2486	spn3	24.3954	22.4628	22.6317	30.5101
sid2	27.2524	21.7424	18.8384	32.1668	C4B4.01c	15.9629	22.1369	23.0646	38.8356	C5E4.09	22.0009	23.6865	23.3144	30.9982	C12B10.04	21.3212	21.5624	27.5376	29.5788	C12B10.04	16.3225	19.2613	33.6775	30.7387	C31F10.02	20.444	21.5541	33.4875	24.5143	C31F10.03	28.4284	19.5847	27.6964	24.2904	C584.10C	9.79381	42.3859	28.4831	19.3373	spn2	20.2347	18.7184	22.5451	38.5018	spn4	14.084	21.7939	26.4504	37.6718
C31F10.01	20.236	23.9549	35.5989	20.2103	SNORNA.25	30.2341	34.2726	16.246	19.2474	sid2	27.2934	20.1668	18.044	34.4958	C31F10.03	30.938	24.5055	26.5509	18.0057	C31F10.03	29.1905	25.4945	27.6419	17.6731	C70.06	26.9964	25.1723	23.9562	23.8752	C70.06	38.2916	26.9514	18.4094	16.3476	C2A9.06c	22.6499	21.8618	30.7938	24.6945	spn3	26.3184	24.7314	17.1997	31.7505	C19G7.07c	25.0522	30.2503	22.1662	22.5313
C1494.04c	25.892	24.0012	21.287	28.8198	C4D7.04c	20.0355	24.6336	26.5721	28.7589	C31F10.01	23.8275	28.467	31.3162	16.3893	C70.06	29.5498	25.123	23.3825	21.9448	C70.06	28.3027	23.8245	24.0036	23.8692	C12B10.04	19.756	19.8915	28.375	31.9775	C12B10.04	26.7895	26.3947	23.8421	22.9737	C10F6.01c	9.56291	21.94	30.5491	37.948	spn4	21.0639	15.0822	26.7464	37.1075	C2A9.05c	28.1203	30.5896	20.897	20.3931
C12B10.03	26.6872	23.5249	21.5195	28.2684	C8C9.17c	21.6471	22.4706	37.8824	18	C12B10.03	29.5663	21.0592	20.9341	28.4404	C12B10.05	27.6987	34.8396	20.3626	17.099	C12B10.05	29.2427	34.1515	19.994	16.6118	C31F10.03	25.0899	27.2332	29.3016	18.3753	C12B10.05	28.7648	32.5888	18.0372	20.6091	C622.02	34.8194	22.5591	31.6095	11.012	C19G7.07c	22.8666	32.3348	28.1435	16.6552	obr1	16.6086	16.9372	21.9781	44.476
C31F10.02	20.4178	22.611	31.7493	25.2219	C584.11c	19.6756	16.1925	23.0524	41.0795	C31F10.02	24.0762	17.0323	31.0046	27.8868	C12B10.07	15.6089	19.4725	27.7782	37.1404	C12B10.07	16.1133	20.6275	24.6275	38.6318	C12B10.05	32.5283	30.5307	20.2445	16.6965	C12B10.07	14.4815	19.2872	21.9319	44.2993	C3B9.02c	23.8814	23.055	29.5811	23.4825	C2A9.05c	17.1174	35.9828	30.3265	16.5732	C3C7.06c	20.82	30.0255	26.7709	22.3835
C757.05c	31.3402	23.5739	26.2543	18.8316	C330.03c	37.5088	28.2548	17.6636	16.5728	C757.05c	30.1792	25.3763	23.7276	20.7168	C31F10.05	32.7494	20.7786	20.2433	26.2287	C31F10.05	40.3478	29.3333	15.4783	14.8406	C12B10.07	17.4112	20.8984	30.5131	31.1773	C31F10.05	31.4481	30.0341	17.2599	21.2579	C622.05	39.4513	27.5781	17.0293	15.9413	obr1	14.2104	14.9451	21.8833	48.9611	atf21	30.3956	28.73	20.1249	20.7495
sid4	24.9162	27.3337	23.8221	23.928	C215.11c	18.7059	17.9573	23.6878	39.6489	sid4	22.488	25.7749	25.3797	26.3574	C31F10.07	18.9116	20.7143	24.3878	35.9864	C31F10.07	18.0851	18.0851	25.9832	37.8466	C31F10.05	26.2072	34.3561	22.5352	16.9014	C31F10.07	19.5527	18.7229	25.1443	36.5801	C622.07	36.2591	27.0278	26.8462	9.86683	C3C7.06c	28.1754	26.4346	29.6905	15.6995	ade3: min11	20.3204	25.009	25.7228	28.9478
C70.06	28.6978	25.9225	22.2019	23.1778	C1604.13c	16.1069	24.0449	45.5361	14.3121	C70.06	30.6095	24.9574	22.9826	21.4505	C12B10.09	19.7001	18.7435	32.0838	29.4726	C12B10.09	16.6434	16.4196	31.3566	35.5804	C31F10.07	17.8499	19.9459	25.4564	36.7478	C31F10.08	27.2265	35.9627	16.1154	20.6955	C3C7.07c	30.9755	27.1382	23.2085	18.6778	atf21	34.4884	24.6887	26.8544	13.9686	C12B10.10	3.52054	33.4895	31.8771	31.1129
C12B10.04	20.666	17.4292	24.3231	37.5817	C10F6.03c	32.9661	21.7628	23.0317	22.2394	C12B10.04	23.2338	19.2854	22.2712	35.2097	uap2	27.1672	29.1809	20.3754	23.2765	uap2	22.1755	25.4207	26.5925	25.8113	uap2	30.5064	28.7356	19.913	20.845	uap2	19.917	28.0693	25.238	26.7757	atf31	28.5	31.5714	20.7857	19.1429	ade3: min11	17.5872	26.6715	30.6686	25.0727	C21H7.06c	15.9434	13.5919	37.9313	32.5333
C31F10.03	26.8341	22.6337	31.517	19.0152	C1105.13c	45.9712	31.6547	14.8921	7.48201	C31F10.03	28.2208	26.1918	28.5897	16.9977	C31F10.08	22.834	23.4008	31.1741	22.5911	C31F10.08	36.2939	29.8246	16.4474	17.4342	C12B10.09	18.6549	19.8559	34.0539	27.4353	C12B10.09	26.8312	20.0239	22.9697	30.1752	rhp14	32.6183	24.8893	24.9915	17.5009	C21H7.06c	20.2114	19.2206	22.391	38.177	C4D7.02c	19.5191	19.5393	24.6312	36.3104
C12B10.05	30.5789	34.3535	22.3922	12.6753	C1486.03c	13.4328	25.539	32.1061	28.9221	C12B10.05	32.6663	32.9915	21.1606	13.1816	spn1	17.8295	23.0233	20.6718	38.4755	spn1	18.0111	19.8411	23.0195	39.1283	C31F10.08	14.2857	44.4015	24.9035	16.4093	spn1	17.3187	30.8683	22.8531	28.9599	C1494.06c	32.0366	20.7833	17.5457	29.6345	C12B10.10	9.90366	40.7179	31.8191	17.5593	C1494.05c	29.4454	23.4315	23.5702	23.5529
C12B10.07	14.9435	17.4432	23.4629	44.1504	SNORNA.32	55.7714	24.3362	10.0475	9.84489	C12B10.07	18.1636	17.8906	24.1605	39.7852	atp1.RC	37.7477	16.6216	25.2703	20.3604	atp1.RC	39.3696	17.7077	19.8854	23.0372	spn1	17.2524	26.8142	21.9306	34.0027	atp1.RC	33.2382	21.0276	20.9959	24.7383	C212.01c	30.725	24.8562	22.8999	21.519	C4D7.02c	30.3951	23.0135	22.449	24.1424	C12B10.13	25.1217	23.6241	27.9671	23.2872
C31F10.05	51.3915	21.8924	16.3265	10.3896	C14C4.11	17.7959	27.6054	26.8707	27.7279	C31F10.05	53.5014	22.0355	14.0056	10.4575	spn2	19.4027	18.9996	23.2869	38.3107	spn2	17.8539	17.6183	26.8806	37.6473	atp1.RC	33.2207	23.11	27.1973	16.472	spn2	23.0144	21.6029	18.4689	36.9139	tel1	14.6819	34.6384	27.0799	23.5998	C1494.05c	14.7819	27.7284	21.0184	36.4713	C31F10.12	18.6588	26.4781	27.4901	27.373
C31F10.07	18.5663	20.8729	28.4713	32.0896	C227.01c	31.651	26.9647	24.0087	17.3756	C31F10.07	20.2205	18.1918	27.0783	34.5094	spn3	22.7054	22.6387	21.4381	33.2177	spn3	22.2403	18.2485	22.6069	36.9043	spn2	20.4303	18.627	22.8279	38.1148	spn3	22.6984	20.9637	26.2245	30.1134	C8C9.16c	27.4575	27.123	27.509	17.9104	C12B10.13	22.4522	23.5138	30.1486	23.8854	rti1	25.4032	31.9052	25.0504	17.6411
C12B10.09	18.2536	18.6372	30.9116	32.1977	SNORNA.33	50.3413	26.3608	10.9232	12.3747	C12B10.09	23.3079	18.942	27.8817	29.8683	spn4	17.0879	20.6485	23.8754	38.3882	spn4	18.165	22.2652	25.6596	33.9103	spn3	24.9973	24.6062	21.9337	28.4628	spn4	17.9807	20.2262	26.8629	34.9301	pab1: pabp.RC	14.3544	8.94645	14.6214	62.0777	C31F10.12	13.6826	22.518	35.1133	28.6861	csh3	16.2543	16.4457	24.3199	42.9802
C31F10.08	30.5801	22.7139	31.7601	14.9459	C965.11c	44.4176	24.3211	16.1135	15.1479	C31F10.08	28.3611	25.9078	28.4593	17.2718	C19G7.07c	26.0131	33.8254	22.1278	18.0337	C19G7.07c	25.6569	33.6631	22.7202	17.9598	spn4	19.9812	21.7234	25.0667	33.2287	C19G7.07c	28.8255	29.7148	22.4664	18.9933	tif412	17.3889	22.435	20.7996	39.3766	rti1	38.2172	22.6947	22.7971	16.291	C31F10.16	19.7574	25.1644	23.7761	31.3021
uap2	27.7389	29.7436	20.5128	22.0047	SNORNA.35	33.9428	39.289	12.1496	14.6185	uap2	29.5405	29.2779	19.4748	21.7068	C2A9.05c	20.6924	25.9863	25	28.3213	C2A9.05c	26.797	31.4875	19.9349	21.7807	C19G7.07c	29.667	28.8755	23.0349	18.4225	C2A9.05c	23.9176	27.6436	22.169	26.2698	C27D7.04	19.0678	21.8691	40.8898	18.1733	csh3	23.8935	20.1082	19.3471	36.6513	spo4	50.6266	16.2907	16.792	16.2907
spn1	17.4048	20.0984	21.1603	41.3364	C4B4.02c	26.3966	26.9786	23.6034	23.0214	spn1	19.2718	22.6663	21.1333	36.9286	obr1	16.9902	15.3198	31.9037	35.7863	obr1	14.4238	17.6864	31.0929	36.797	C2A9.05c	22.0905	27.1983	25.5819	25.1293	obr1	16.4735	18.4189	19.633	45.4746	C27D7.06	22.4923	19.9932	31.3249	26.1897	C31F10.16	17.4028	23.3281	18.1649	41.1042	C584.10C	23.0376	25.9475	26.9837	24.0312
atp1.RC	31.63	9.55544	34.5427	24.2718	C1494.08c	21.7514	25.5493	37.3509	15.3484	atp1.RC	24.5131	19.5724	31.5914	24.323	C3C7.06c	27.6395	31.9887	21.872	18.4998	C3C7.06c	27.7369	32.6297	22.0749	17.5585	obr1	18.3816	23.5669	29.6941	28.3573	C3C7.06c	25.6176	29.3083	23.3072	21.7669	C622.11	31.3899	32.4499	20.318	15.8422	spo4	63.0909	15.0909	15.8182	6	C19G7.08c	35.3992	23.4415	23.0405	18.1188
spn2	18.1038	17.417	22.396	42.0832	C757.09c	22.5083	18.3828	20.7591	38.3498	spn2	18.3501	16.8209	20.2817	44.5473	atf21	31.3278	25.3112	20.5394	22.8216	atf21	31.146	28.5582	17.8373	22.4584	atf21	30.0214	27.3504	19.9786	22.6496	atf21	18.7681	19.2754	24.8551	37.1014	C622.14	15.2593	18.7685	22.0648	43.9074	C584.10C	26.4731	23.2669	31.0659	19.1941	C2A9.06c	24.6805	23.4327	27.0542	24.8326
spn3	23.991	19.4729	22.0783	34.4578	alm1	15.3249	21.2571	23.1638	40.2542	spn3	19.5079	23.4386	21.2258	35.8276	ade3: min11	13.525	23.983	26.5455	35.9465	ade3: min11	17.3034	27.6739	25.854	29.1688	C3C7.06c	32.585	27.3834	20.5692	19.4625	ade3: min11	17.0967	23.274	25.8993	33.73	C29A4.14c	20.3104	30.1846	30.0375	19.4675	C19G7.08c	33.8926	26.0906	25.2517	14.7651	C10F6.01c	14.1995	22.6326	30.6427	32.5252
spn4	14.4892	17.8782	25	42.6326	C1235.04c	26.5661	24.6456	26.1774	22.6109	spn4	16.0455	19.5721	24.2019	40.1805	C12B10.10	8.17288	36.2861	28.8405	26.7004	C12B10.10	15.0218	40.3999	21.0843	23.494	ade3: min11	14.0741	24.4363	24.5665	36.9231	C12B10.10	16.2247	32.579	19.2067	31.9896	C3C7.08c	27.71	21.3119	17.5834	33.3947	C2A9.06c	20.9692	19.5596	29.52	29.9511	C622.02	35.9748	27.1739	25.4558	11.3955
C19G7.07c	26.9821	35.0232	21.166	16.8286	C9B6.11c	14.8268	21.515	30.3829	33.2753	C19G7.07c	29.7797	31.3189	23.0719	15.8296	C21H7.06c	22.1005	21.3071	29.5807	27.0117	C21H7.06c	18.9704	19.8343	27.4506	33.7447	C21H7.06c	20.556	22.2629	29.3099	27.8713	C21H7.06c	12.9894	13.8423	29.3345	43.8339	C1486.02c	34.5674	23.1961	18.7004	23.5361	C10F6.01c	11.2289	29.0192	32.4389	27.313	C3B9.02c	29.2542	18.2476	28.3852	24.113
C2A9.05c	24.4914	29.1037	25.3172	21.0876	C22G7.11c	32.6963	24.5351	24.6384	18.1302	C2A9.05c	21.449	27.7472	27.3288	23.475	C4D7.02c	26.178	27.0506	20.5061	26.2653	C4D7.02c	22.9118	27.1582	22.4918	27.4382	C12B10.10	10.9836	37.1257	23.2182	28.6725	C4D7.02c	17.9693	22.0107	23.9479	36.0721	rhp23	10.8561	14.1457	19.3813	55.6169	C622.02	33.2349	22.48	30.2404	14.0447	C622.05	30.4988	28.8361	20.4751	20.19
obr1	13.7745	12.345	27.0188	46.8617	C32F12.12c	26.7814	21.2347	24.3214	27.6625	obr1	16.237	16.043	27.5468	40.1733	C1494.05c	24.0209	30.0657	14.972	30.9414	C1494.05c	25.5417	27.4117	18.1508	28.8958	C4D7.02c	25.5782	25.7823	20.3401	28.2993	C1494.05c	21.786	30.9732	15.6202	31.6206	C4B4.01c	15.1841	21.4484	25.1539	38.2136	C3B9.02c	26.1538	16.4353	24.5403	32.8705	C622.07	31.8526	29.9622	25.189	12.9962
PB10D8.05c	29.4327	31.9029	23.0061	15.6584	C1635.01	13.2723	12.7002	21.9934	52.0341	PB10D8.05c	24.0221	34.9277	25.5315	15.5187	C31F10.12	16.2542	22.9746	40.1624	20.6087	C31F10.12	13.2324	21.3956	41.3581	24.0139	C1494.05c	12.4907	20.4545	30.3372	36.7176	C12B10.13	19.7551	20.5714	31.8367	27.8367	C4D7.04c	27.6042	21.527	30.1085	20.7603	C622.05	31.8228	36.8126	19.3483	12.0163	C3C7.07c	28.4159	28.0893	23.2989	20.196
C3C7.06c	23.5913	37.4852	22.331	16.5925	SNORNA.40	34.1375	36.4138	13.1125	16.3361	C3C7.06c	25.6021	32.6891	25.6788	16.0301	C12B10.13	31.9724	28.2346	26.567	13.226	C12B10.13	23.482	23.0483	32.4659	21.0037	C12B10.13	27.2059	26.1878	30.7127	15.8937	C31F10.12	21.7355	21.541	30.4038	26.3197	rhp26	19.9895	28.2328	27.1003	24.6774	C622.07	26.0614	25.4056	32.7235	15.8095	atf31	22.6087	27.8261	24.5767	24.9886
atf21	39.7884	33.0159	14.1799	13.0159	ctf1.RC	24.3179	27.2998	24.8248	23.5575	atf21	35.7054	28.3396	18.8514	17.1036	csh3	25.528	20.8221	27.3423	26.3076	csh3	22.3712	19.746	26.7371	31.1457	C31F10.12	14.5306	19.1123	45.8996	20.4575	rti1	26.889	27.5017	20.9666	24.6426	C8C9.17c	24.5944	23.4912	34.0688	17.8456	C3C7.07c	26.8083	27.7125	22.4684	23.0108	rhp14	25.6163	20.4191	25.5752	28.3895
C70.10	32.1496	27.147	21.8542	18.8492	C227.02c	28.9959	24.5645	23.7705	22.6691	C70.10	34.0111	27.7154	22.2222	16.0514	rti1	25.6806	25.4599	23.9882	24.8712	rti1	34.8505	28.4647	21.7391	14.9457	rti1	27.8447	27.3762	20.9505	23.8286	csh3	21.4885	18.9797	24.044	35.4878	C584.11c	19.2704	16.478	19.0943	45.1572	atf31	26.5845	33.1573	21.9484	18.3099	C1494.06c	30.7434	19.6643	19.7602	29.8321
ade3: min11	12.0382	19.4714	24.8094	43.6811	C4D7.06c	34.8115	25.0031	15.9965	24.1889	ade3: min11	11.076	23.2833	24.237	41.4036	C31F10.16	19.2158	24.5459	20.2682	35.9701	C31F10.16	17.5842	22.6952	24.0263	35.6943	csh3	21.6221	25.6772	28.3533	24.3474	C31F10.16	18.0865	22.1298	24.6256	35.1581	C215.11c	23.0494	20.0787	21.7609	35.111	rhp14	34.7728	19.2394	20.6897	25.2981	C212.01c	25.0909	22.2727	27.7273	24.9091
C21H7.06c	19.1944	19.5643	28.2367	33.0045	SNORNA.47	56.7745	22.8521	9.14238	11.231	C21H7.06c	22.8289	19.6888	29.7313	27.7511	C584.10C	14.2524	38.1756	27.7229	19.8491	C584.10C	15.6439	34.9845	26.5563	22.8153	C31F10.16	18.7079	25.6929	21.0861	34.5131	spo4	41.4313	24.8588	14.6893	19.0207	C1604.13c	18.8923	23.4445	44.645	13.0182	C1494.06c	28.8901	13.9906	20.7381	36.3812	tel1	17.9443	26.4228	26.7712	28.8618
C12B10.10	5.88095	42.452	26.4315	25.2356	C1494.09c	33.7423	33.3129	23.1595	9.78528	C12B10.10	8.13451	36.5543	29.7164	25.5947	spo4	53.7313	16.9154	15.4229	13.9303	spo4	51.699	21.6019	12.8641	13.835	spo4	45.6522	24.5652	16.3043	13.4783	C584.10C	18.3782	33.2222	27.434	20.9656	C10F6.03c	34.5453	22.1526	21.4598	21.8423	C212.01c	39.3045	19.0727	24.236	17.3867	C8C9.16c	14.2684	16.1512	26.9903	42.5901
C4D7.02c	24.1682	30.0063	23.1011	22.7244	C3F10.17.RC	45.3216	18.2749	17.8363	18.5673	C4D7.02c	28.2741	27.2589	22.6904	21.7766	C19G7.08c	43.2341	27.516	16.3211	12.9288	C19G7.08c	32.8682	30.5814	22.093	14.4574	C584.10C	15.5899	34.2732	28.7298	21.4071	C19G7.08c	35.9952	28.0396	22.3957	13.5695	C1105.13c	46.9613	24.0884	13.7017	15.2486	tel1	21.1517	34.0532	20.2104	24.5847	pab1: pabp.RC	38.3861	19.6034	16.5717	25.4388
C1494.05c	22.8083	20.4798	16.7754	39.9365	SNORNA.48	19.5037	20.0866	35.7761	24.6336	C1494.05c	15.0314	20.4822	19.1614	45.3249	spo6	18.6415	30.3835	23.334	27.6409	spo6	25.6669	32.4682	20.8844	20.9805	C19G7.08c	42.0644	25.9341	19.0159	12.9856	spo6	27.2798	24.3946	22.1793	26.1463	C970.07c	35.77	23.5193	25.7949	14.9158	C8C9.16c	22.9687	14.3575	23.9404	38.7335	C27D7.04	19.0164	20.2951	36.6557	24.0328
C12B10.13	32.9443	24.975	26.5088	15.5719	C212.04c	29.2468	28.5256	27.2436	14.984	C12B10.13	32.7641	25.9045	27.2648	14.0666	C2A9.06c	20.4629	23.058	30.0193	26.4598	C2A9.06c	17.769	21.3393	33.0536	27.8381	spo6	18.7269	29.8298	21.2682	30.1752	C2A9.06c	21.4878	25.3415	29.2683	23.9024	C1486.03c	18.9627	22.9524	33.0908	24.9941	pab1: pabp.RC	28.3782	14.5949	25.9307	31.0962	tif412	21.4785	26.3097	21.4979	30.714
C31F10.12	14.5382	17.8954	41.7585	25.8079	I4_C354.06	39.6097	24.5253	14.3987	21.4662	C31F10.12	16.9471	23.487	37.5778	21.9881	C10F6.01c	8.36475	23.327	27.3641	40.9441	C10F6.01c	12.8552	26.2802	25.7318	35.1328	C2A9.06c	21.2091	23.1913	29.9141	25.6855	C10F6.01c	8.11322	20.6887	27.3596	43.8385	C14C4.11	21.0738	22.3436	26.7694	29.8133	C27D7.04	22.2309	19.8444	40.9598	16.965	C27D7.06	21.6173	22.8032	28.4367	27.1429
rti1	27.2462	31.7386	22.1704	18.8448	C9B6.12c	41.3333	22.6667	17.3333	18.6667	rti1	28.3244	26.4162	25.3429	19.9165	C622.02	33.3132	28.968	25.7695	11.9493	C622.02	26.9288	26.5306	32.4042	14.1364	C10F6.01c	10.5626	23.1129	29.2402	37.0842	C622.02	31.1612	27.5689	25.1462	16.1236	C227.01c	30.7295	25.5026	22.5732	21.1947	tif412	19.1013	23.8264	21.0778	35.9944	C622.11	33.4298	25.1189	18.8133	22.638
csh3	23.9391	21.1371	25.7665	29.1574	cut14	9.28817	30.0344	26.1445	34.5329	csh3	23.8957	20.1257	30.4265	25.5522	C3B9.02c	22.5334	23.5017	30.3324	23.6326	C3B9.02c	21.9239	19.0322	30.5105	28.5335	C622.02	30.4714	28.5634	27.9461	13.0191	C3B9.02c	33.5246	23.7088	23.8297	18.9369	C965.11c	36.9551	23.1207	22.1099	17.8143	C27D7.06	16.4507	18.1681	32.329	33.0521	C622.14	17.5838	25.8824	28.6528	27.8811
C31F10.16	16.331	23.4169	19.3595	40.8926	cut15	22.954	19.843	21.3004	35.9025	C31F10.16	18.5647	24.0534	18.55	38.8318	C622.04	28.4432	29.6137	23.6442	18.2989	C622.04	29.4643	30.2632	21.7575	18.515	C3B9.02c	23.3165	21.9747	29.0127	25.6962	C622.04	33.7134	28.7343	21.0566	16.4956	C4B4.02c	28.802	28.4339	21.3537	21.4104	C2A9.07c	20.3812	28.1602	23.8429	27.6157	C29A4.14c	23.0779	28.9595	23.8956	24.067
spo4	59.1572	21.2318	14.1005	5.51053	matmi: c23G7.17	28.5627	33.578	18.4709	19.3884	spo4	59.6296	20.5556	12.2222	7.59259	C622.05	33.8965	32.5886	17.8747	15.6403	C622.05	35.7883	35.1337	15.9847	13.0933	C622.04	30.9533	28.3606	20.1037	20.5824	C622.05	37.3294	25.5786	23.0267	14.0653	C1494.08c	19.0675	29.2289	36.4614	15.2421	C622.11	36.4162	22.052	23.0347	18.4971	C1486.02c	28.7377	25.9176	23.7243	21.6204
C584.10C	15.4166	38.2817	28.9971	17.3047	C25B2.04c	43.3501	28.726	17.0491	10.8748	C584.10C	14.7471	36.9392	30.0191	18.2946	C622.07	26.3027	34.9132	22.1836	16.6005	C622.07	25.2831	34.9377	25.2265	14.5527	C622.05	31.9794	30.9497	18.5927	18.4783	C622.07	31.704	35.0984	20.3327	12.8649	C757.09c	22.4314	17.6455	22.4579	37.4652	C622.14	21.236	15.0866	20.7953	42.882	C3C7.08c	38.6823	25.6819	17.6762	17.9596
C19G7.08c	40.1927	30.3166	18.4446	11.0461	tf2-1	20.7407	31.7695	24.9383	22.5514	C19G7.08c	42.3963	30.8401	16.3417	10.4218	atf31	15.2439	31.5041	32.1138	21.1382	C3C7.07c	25.895	29.5943	23.389	21.1217	C622.07	23.3506	32.4719	26.543	17.6345	C3C7.07c	30.9055	31.4961	18.7008	18.8976	csk1	24.4622	20.0458	30.8924	24.5995	C29A4.14c	25.2939	24.9839	27.9163	21.806	rhp23	20.6112	25.5805	22.6361	31.1722
C2A9.06c	19.9561	20.412	30.0523	29.5796	tf2-2	22.5243	32.7184	23.3981	21.3592	spo6	25.5484	29.2877	22.6238	22.5402	C3C7.07c	26.0893	27.6493	25.7665	20.4949	atf31	23.3452	33.7367	20.9964	21.9217	atf31	12.6243	45.7919	28.4621	13.1217	atf31	14.4317	37.2854	24.4481	23.8348	alm1	17.9384	25.4351	22.7577	33.8688	C3C7.08c	26.686	27.4128	19.6802	26.2209	C4B4.01c	16.0804	25.4702	25.8004	32.649
C10F6.01c	7.14507	19.0255	27.845	45.9845	tf2-4	27.3421	36.2248	18.8758	17.5573	C2A9.06c	19.4269	25.3736	30.1802	25.0193	rhp14	31.9357	24.4584	25.4368	18.1691	rhp14	25.029	20.8188	31.8235	22.3287	C3C7.07c	26.1668	30.139	26.9116	16.7825	rhp14	23.2129	25.7603	30.1274	20.8994	C1235.04c	28.2212	27.3727	22.0773	22.3287	C1486.02c	38.9553	14.4338	19.6571	26.9537	C4D7.04c	30.5488	27.5206	22.5896	19.341
C622.02	30.4586	29.2826	27.989	12.2697	misc_RNA_1.1.19.RC	28.3122	26.3713	26.4557	18.8608	C622.02	33.9219	29.6468	26.3476	10.0836	C1494.06c	28.3283	20.5409	17.0436	34.0872	C1494.06c	26.2429	17.8212	20.2119	35.724	rhp14	27.6458	29.5896	26.9361	15.8284	C1494.06c	30.3252	20.1681	23.6025	25.9043	C9B6.11c	17.0213	20.1112	30.9967	31.8708	rhp23	11.7428	20.704	25.2778	42.2754	rhp26	20.1714	24.4575	25.6094	29.7616
C3B9.02c	22.9871	20.1598	31.0387	25.8144	tf2-5	24.3165	35.6835	20.5755	19.4245	C10F6.01c	7.47685	21.8094	27.0047	43.7091	C212.01c	22.7273	20.4545	27.1916	29.6266	C212.01c	31.2551	27.7733	21.6194	19.3522	C1494.06c	29.6296	17.7388	17.885	34.7466	C212.01c	28.695	30.5818	19.4182	21.305	C32F12.12c	23.2656	21.1763	33.0192	22.5389	C4B4.01c	16.8308	27.3657	24.1366	31.6669	C14C4.07	23.5824	25.7005	24.6498	26.0674
C622.04	32.6484	27.7169	21.6438	17.9909	tf2-6	22.9597	33.2971	21.5452	22.198	C3B9.02c	22.2854	23.2426	31.1696	23.3024	tel1	13.2054	31.7627	28.7958	26.2362	tel1	17.5876	31.1349	25.7873	25.4902	C212.01c	20.2867	34.552	26.5233	18.638	tel1	15.5705	31.8121	25.8389	26.7785	C1635.01	11.2084	12.1867	21.5585	55.0463	C4D7.04c	16.4432	26.8527	24.2707	32.4334	rad15: rhp3	20.5295	29.0867	22.3331	28.0507
PB10D8.06c	27.2165	33.5041	23.8078	15.4716	tf2-7	21.6547	33.095	23.2891	21.9612	C622.04	29.8335	35.9852	18.7327	15.4487	pab1: pabp.RC	27.5815	9.34783	21.1141	41.9565	C8C9.16c	18.892	18.5134	25.7872	36.8075	tel1	13.6986	32.2244	27.3973	26.6797	C8C9.16c	19.1396	19.8539	28.5714	32.4351	ctf1.RC	25.6486	26.2911	27.0571	21.0032	rhp26	21.4815	27.7469	25.679	25.0926	C8C9.17c	24.1677	23.9211	29.0382	22.873
C622.07	28.7911	30.5698	24.7814	15.8577	misc_RNA_1.1.7	44.5255	22.2628	16.3017	16.91	PB10D8.06c	26.0269	31.5554	25.5791	16.8386	C8C9.16c	28.5635	26.761	26.4004	18.2751	pab1: pabp.RC	34.6763	14.7914	22.705	27.8273	C8C9.16c	22.7273	27.1151	27.588	22.5696	pab1: pabp.RC	33.9549	17.8116	22.9637	25.2699	C227.02c	21.5602	25.1382	34.2291	19.0725	rad15: rhp3	23.9381	24.0175	22.9059	29.1385	C584.11c	18.1361	18.2521	28.693	34.9188
atf31	27.5463	39.5062	16.2809	16.6667	tf2-8	20.4623	32.1062	25.5137	21.9178	C622.07	28.6658	35.9346	24.8899	10.5098	tif412	20.1097	20.6748	20.359	38.8566	tif412	19.0786	19.1138	23.1757	38.632	pab1: pabp.RC	21.6397	12.7316	17.8163	47.8124	C27D7.04	22.8594	27.041	27.9172	22.1824	C4D7.06c	30.733	19.4144	16.6437	33.2089	C8C9.17c	22.1608	22.8361	29.2818	25.7213	C215.11c	17.6408	15.2577	23.837	43.2645
C3C7.07c	31.25	28.3062	23.8678	16.5761	misc_RNA_1.1.8	58.209	16.6169	11.1443	14.0299	C3C7.07c	33.3635	25.4866	23.3137	17.8361	C27D7.04	17.6009	24.4554	40.546	17.3976	C27D7.04	18.7179	22.2489	39.2869	19.7463	tif412	20.0576	19.8236	24.6309	35.4879	tif412	26.8328	22.9857	22.526	27.6555	C1494.09c	35.4103	23.1681	28.3896	13.032	C584.11c	20.2998	16.7155	22.7761	40.2085	C1604.13c	24.2525	27.6495	33.1039	14.9941
rhp14	33.1259	26.2794	25.3112	15.2835	C29A4.17c	26.3008	21.0739	28.0827	24.5426	atf31	34.7611	28.089	19.687	17.4629	C27D7.06	21.3849	21.1303	30.8554	26.6293	C27D7.06	15.5779	17.4333	36.2196	30.7692	C27D7.04	18.229	25.4622	39.4421	16.8667	C27D7.06	17.8235	19.3529	26.4118	36.4118	C3F10.17.RC	42.1456	15.9962	15.613	26.2452	C215.11c	18.0168	21.1509	24.97	35.8623	C1105.13c	44.0071	35.557	13.4979	6.93796
C1494.06c	23.9198	19.2601	18.6388	38.1813	tf2-9	17.6412	34.4896	24.8761	22.9931	rhp14	32.7889	26.4065	26.1343	14.6703	C2A9.07c	20.6197	22.4253	31.7209	25.2341	C2A9.07c	18.1838	24.8117	27.6092	29.3953	C27D7.06	20.5514	18.0952	31.7293	29.6241	C2A9.07c	24.874	25.9348	21.9305	27.2607	C212.04c	41.0197	22.19	21.6107	15.1796	C1604.13c	17.3067	20.0632	44.139	18.4911	C10F6.03c	40.1584	23.4004	19.0052	17.436
C212.01c	32.1083	23.9845	25.5319	18.3752	SNORNA.50	62.5328	20.8856	7.64243	8.93916	C1494.06c	24.3877	20.1341	15.6484	39.8299	C622.11	29.8904	27.7534	23.1781	19.1781	C622.11	35.9765	25.8055	19.4732	18.7447	C2A9.07c	20.1664	25.7194	30.3058	23.8085	C622.11	32.1716	25.3201	19.4168	23.0915	I4_C354.06	44.2022	23.9332	14.2393	17.6252	C10F6.03c	35.6883	25.8372	20.4434	18.0311	C970.07c	26.7209	35.3784	21.2042	16.6965
tel1	14.5367	34.8243	26.5176	24.1214	SNORNA.51	61.9107	20.4519	8.58038	9.05707	C212.01c	31.2707	24.7514	25.0829	18.895	C622.14	20.8953	19.5825	25.7544	33.7679	C622.14	21.042	20.4228	27.2659	31.2693	C622.11	30.201	26.3715	21.8088	21.6187	C622.14	24.621	21.6924	23.6102	30.0765	nuc2	21.5418	33.1292	28.7015	16.6274	C1105.13c	42.1427	36.8002	15.26	5.7971	upf2	24.6734	23.8124	26.4549	25.0594
C8C9.16c	26.4157	26.0704	29.6271	17.8867	SNORNA.52	62.1466	24.5903	7.4014	5.8617	tel1	14.5619	34.139	27.6133	23.6858	C29A4.14c	25.2625	26.7627	25.6526	22.3222	C29A4.14c	22.1626	28.5309	27.651	21.6555	C622.14	22.5008	21.3428	27.6851	28.4713	C29A4.14c	27.6967	28.0699	22.2693	21.964	cut11	36.1995	24.2403	21.3979	18.1623	upf2	21.9512	32.6576	23.9151	21.4761	C1486.03c	22.7001	27.4281	26.4882	23.3837
pab1: pabp.RC	22.8717	9.4028	18.4425	49.283	C227.03c	28.8822	32.8983	25.3012	12.9183	C8C9.16c	24.9918	26.2365	28.4966	20.2751	C3C7.08c	27.3761	17.6697	15.3394	39.6147	C3C7.08c	29.5296	18.0314	19.142	33.297	C29A4.14c	24.2415	26.7673	26.1097	22.8815	C3C7.08c	32.3439	21.6646	23.2252	22.7662	misc_RNA_2.2.20	45.146	24.8812	15.241	14.7318	C1486.03c	20.1318	21.6699	26.3664	31.8319	C227.01c	30.8309	24.0525	22.9592	22.1574
C27D7.04	17.274	27.5939	40.6676	14.4645	C1348.10c	30.4487	23.8248	23.0235	22.703	pab1: pabp.RC	19.0033	7.60132	11.6153	61.7801	C1486.02c	33.4778	22.1741	21.974	22.3741	C1486.02c	31.95	22.643	23.0056	22.4013	C3C7.08c	28.825	19.1481	15.7855	36.2414	C1486.02c	35.6556	26.3308	19.507	18.5066	C1235.05c	19.7371	24.9178	25.5944	29.7506	C227.01c	31.0963	23.9203	23.0565	21.9269	C14C4.11	21.5492	27.7251	26.0219	24.7038
tif412	18.0615	18.1678	18.487	45.2837	nc133b	13.3247	22.5382	32.168	31.9691	C27D7.04	16.7552	27.1976	40.531	15.5162	rhp23	12.2653	16.3086	21.6884	49.7378	rhp23	13.2974	16.584	24.4804	45.6383	C1486.02c	33.5609	24.1466	20.0862	22.2063	rhp23	13.8373	17.4976	21.7908	46.8742	C9B6.12c	30.8126	26.79	22.687	19.7104	C14C4.11	13.6623	30.685	25.8332	29.8196	C965.11c	38.5355	24.7041	17.5296	19.2308
C27D7.06	21.2875	19.9052	31.1611	27.6461	rhp55	27.8825	30.8194	24.2204	17.0776	tif412	18.6912	21.5141	18.0389	41.7558	C4B4.01c	15.354	25.1208	24.0972	35.4279	C4B4.01c	17.5478	22.7228	24.9128	34.8166	rhp23	13.8511	19.6654	18.6813	47.8022	C4B4.01c	18.8652	24.3422	25.3445	31.448	cut14	20.5476	28.119	24.2381	27.0952	C965.11c	45.6743	23.6641	19.5293	11.1323	C4B4.02c	20.9638	21.8788	28.9345	28.2229
C2A9.07c	21.4223	24.4827	28.534	25.5611	rhp57	29.6335	31.9272	23.9125	14.5268	C27D7.06	22.4915	21.5449	27.7925	28.1711	C4D7.04c	26.5962	24.7485	26.8631	21.7922	C4D7.04c	22.1714	26.5034	30.1628	21.1624	C4B4.01c	16.3748	22.769	25.8549	35.0014	rhp26	24.4913	26.3081	27.6405	21.5601	cut15	24.2444	19.3291	21.355	35.0714	C4B4.02c	24.8891	33.2676	19.3445	22.4988	C1494.08c	24.4109	28.5894	30.2231	16.7766
C622.11	31.418	26.9011	22.2699	19.4111	rhp4a	21.4765	29.8658	30.5369	18.1208	C2A9.07c	17.8561	25.1661	30.8292	26.1485	rhp26	18.6344	27.3807	28.317	25.668	rhp26	24.6311	25.6307	23.9886	25.7496	C4D7.04c	25.4534	20.9465	24.1013	29.4989	C4D7.04c	23.8175	23.5843	26.4657	26.1326	cut17	43.4019	19.9676	19.2512	17.3792	C1494.08c	19.744	20.9077	35.5702	23.7781	C14C4.16	19.184	34.0934	24.1314	22.5912
C622.14	16.5608	15.343	28.5521	39.5441	h4.3: hhf3	8.85615	14.2759	51.0338	25.8341	C622.11	32.3658	28.1763	20.8653	18.5926	C14C4.07	28.3352	26.9386	23.1165	21.6097	C14C4.07	26.4724	26.4724	25.3374	21.7178	rhp26	20.8724	26.2998	26.3505	26.4773	C14C4.07	23.9838	28.7447	28.1383	19.1332	C25B2.04c	34.9979	30.0184	21.6014	13.3824	C757.09c	20.4524	20.9079	26.563	32.0767	C757.09c	22.0651	17.3975	26.9979	33.5396
C29A4.14c	21.1828	22.4373	32.7061	23.6738	tif452	12.5987	17.5347	32.5881	37.2786	C622.14	15.9678	18.5531	28.4597	37.0193	rad15: rhp3	23.1715	24.1024	23.7699	28.9561	rad15: rhp3	22.3923	23.7451	24.2435	29.6191	C14C4.07	29.7783	25.6498	23.5474	21.0245	rad15: rhp3	20.4754	25.5155	26.8614	27.1478	tf2-1	28.0702	28.483	20.9494	22.4974	csk1	22.1872	23.428	29.8212	24.5636	csk1	25.5115	21.8031	24.968	27.7174
SNORNA.20	85.3994	8.54975	3.36888	2.68202	pmp1	34.0108	27.4955	24.8655	13.6282	C29A4.14c	21.4428	29.7807	29.3094	19.4671	C8C9.17c	20.3795	25.2987	34.364	19.9578	C8C9.17c	21.408	24.0623	34.7952	19.7346	rad15: rhp3	22.2496	25.167	24.6749	27.9086	C8C9.17c	24.7995	23.9973	31.1497	20.0535	tf2-2	32.6673	28.6713	20.0799	18.5814	alm1	19.0354	18.9068	25.9164	36.1415	alm1	17.5723	21.5949	27.2406	33.5921
C622.19	20.8106	27.63	27.0837	24.4758	C24B10.03	27.2476	23.228	28.0454	21.479	C622.19	19.2961	25.2711	32.126	23.3067	C584.11c	20.6679	17.5619	21.3218	40.4484	C584.11c	22.0744	17.6152	25.8438	34.4666	C8C9.17c	19.2614	25.2715	34.4678	20.9993	C584.11c	22.8076	18.3103	23.6428	35.2393	tf2-5	29.2173	26.8556	24.0216	19.9055	C1235.04c	26.0561	23.8966	22.5095	27.5378	C1235.04c	21.8272	24.1929	28.4146	25.5653
C3C7.08c	28.8832	19.1506	15.6705	36.2957	spt3	22.1149	25.1144	30.4016	22.3691	SNORNA.20	83.8918	9.5803	3.73222	2.7957	C215.11c	21.0837	17.9185	20.6545	40.3433	C215.11c	16.5043	19.2856	24.8906	39.3195	C584.11c	22.7293	17.9609	21.98	37.3297	C215.11c	14.55	18.4993	25.3793	41.5714	misc_RNA_1.1.19.RC	26.1472	26.0994	28.6807	19.0727	C9B6.11c	15.4158	22.8759	30.7505	30.9577	C9B6.11c	23.736	24.2924	25.1943	26.7773
C1486.02c	33.2953	21.1707	21.9308	23.6032	rhp4b	23.1615	26.323	30.4467	20.0687	C3C7.08c	28.7855	15.1618	18.358	37.6948	C1604.13c	22.1459	33.4478	32.6732	11.7331	C1604.13c	17.8894	29.0739	38.2567	14.7799	C215.11c	21.0279	25.1079	21.9302	31.9341	C1604.13c	20.8514	25.0953	35.5275	18.5258	tf2-6	30.3318	28.0806	22.8673	18.7204	C22G7.11c	39.3824	27.844	21.7768	10.9967	C22G7.11c	29.5935	25.5016	26.2408	18.6642
rhp23	12.074	16.3053	14.7563	56.8644	C24B10.05	12.7977	20.9309	50.2125	16.0589	C1486.02c	31.0117	24.9027	20.5837	23.5019	C10F6.03c	37.2856	22.0149	17.3071	23.3923	C10F6.03c	34.7558	26.0613	20.5373	18.6456	C1604.13c	18.083	30.1574	37.835	13.9247	C10F6.03c	31.6485	21.4381	25.2093	21.7041	tf2-7	29.2453	31.3679	20.283	19.1038	C32F12.12c	21.8804	27.5	26.7826	23.837	C32F12.12c	26.2915	27.4787	26.0649	20.1649
C4B4.01c	16.5837	21.5279	25.3219	36.5665	C24B10.06	18.2891	18.3298	25.7784	37.6026	rhp23	13.6265	16.2556	17.83	52.2879	C1105.13c	42.757	20.9112	17.8738	18.4579	C1105.13c	45.8481	30.66	13.9106	9.58126	C10F6.03c	41.9084	18.6822	18.9459	20.4635	C1105.13c	39.6985	32.3283	15.9368	12.0364	misc_RNA_1.1.7	36.6407	24.3839	17.834	21.1414	C1635.01	16.7403	13.8462	22.361	47.0526	C1635.01	16.4116	17.7692	22.1749	43.6443
SNORNA.25	34.7092	31.3884	17.1576	16.7448	C215.14c	35.867	26.0491	26.2074	11.8765	C4B4.01c	17.8487	21.4792	21.7832	38.8889	C970.07c	44.0654	30.2813	16.3176	9.33573	C970.07c	34.0225	36.0674	19.1236	10.7865	C1105.13c	35.1515	28.4848	21.1111	15.2525	C970.07c	40.545	28.4469	18.129	12.8792	tf2-8	25.419	30.3538	24.4879	19.7393	ctf1.RC	26.7818	25.9433	28.0888	19.1862	ctf1.RC	26.7322	30.8052	25.2809	17.1816
C4D7.04c	19.7485	19.9581	25.7171	34.5763	C1604.16c	29.5495	30.4505	23.6036	16.3964	SNORNA.25	35.3361	26.9397	19.5051	18.2191	C6G10.12c.RC	23.5533	27.1275	26.0801	23.2391	C6G10.12c.RC	32.3894	27.748	20.057	19.8056	C970.07c	45.9833	28.9314	13.7552	11.33	C6G10.12c.RC	35.0665	23.5469	22.6366	18.75	C29A4.17c	45.3785	17.1058	17.775	19.7407	C227.02c	18.8533	28.4031	32.9933	19.7503	C227.02c	28.2486	27.9096	22.9096	20.9322
rhp26	19.9137	28.2598	26.3825	25.4439	C1652.01	41.837	29.3868	16.6976	12.0786	rhp26	18.9327	23.6598	28.6062	28.8012	upf2	25	25.9901	25.9488	23.0611	upf2	26.6327	20.9819	22.5104	29.8749	C6G10.12c.RC	27.3964	26.7487	22.8627	22.9922	upf2	27.2381	27.619	24.2857	20.8571	tf2-9	26.7626	29.1367	21.1511	22.9496	C4D7.06c	23.5361	25.0989	21.4461	29.919	C4D7.06c	27.6138	24.5477	22.6814	25.1571
C14C4.07	24.7018	29.2844	27.0559	18.9579	C3F6.05.RC	30.8527	29.3798	20.6977	19.0698	C4D7.04c	23.0785	22.251	25.2916	29.3789	C1486.03c	15.7119	22.8667	33.7533	27.6682	C1486.03c	17.7339	23.4426	31.7994	27.0241	upf2	27.5565	23.5729	25.8727	22.9979	C1486.03c	14.5199	21.5836	31.9021	31.9945	clc1	17.6044	12.9983	43.6601	25.7372	C1494.09c	34.8739	20.1681	27.5019	17.4561	C1494.09c	28.2975	27.438	26.4793	17.7851
rad15: rhp3	22.0792	24.9505	26.5347	26.4356	C16G5.02c	20.3816	11.8363	23.1195	44.6626	C14C4.07	27.4942	29.7564	24.3039	18.4455	C14C4.11	20.2655	25.2832	23.9678	30.4835	C14C4.11	21.7865	27.2823	24.1081	26.8232	C1486.03c	15.6835	24.2743	31.2032	28.839	C14C4.11	20.2434	23.1114	27.1544	29.4908	C227.03c	35.9383	29.0692	21.8517	13.1409	C3F10.17.RC	43.3174	23.2697	18.8544	14.5585	C3F10.17.RC	38.1306	25.2226	18.1009	18.546
C8C9.17c	23.1266	24.5478	33.7855	18.5401	C16A3.04	20.4647	18.141	26.9607	34.4336	rad15: rhp3	23.6644	23.6285	24.4532	28.2539	C227.01c	29.2367	29.2367	23.0918	18.4347	C227.01c	30.995	28.7044	20.6872	19.6135	C227.01c	29.4786	28.1417	23.6631	18.7166	C227.01c	26.2393	26.4375	25.9749	21.3483	nc133a	16.2791	21.8619	32.5653	29.2938	C212.04c	39.4468	28.6809	16.5532	15.3191	C212.04c	30.9892	24.4821	26.9332	17.5956
pmm1	10.8615	15.0289	24.6893	49.4202	SPBC336.08	30.1669	22.8926	20.1113	26.8293	C8C9.17c	22.9943	27.3531	33.0385	16.614	C4B4.02c	27.7746	26.7501	23.5629	21.9124	C4B4.02c	29.6983	25.6924	21.637	22.9723	C14C4.11	23.6981	23.2202	21.2719	31.8098	C4B4.02c	29.7001	28.3449	21.6263	20.3287	rhp55	29.6064	29.3381	23.9714	17.0841	I4_C354.06	41.2165	24.89	21.1685	12.7251	I4_C354.06	39.4551	26.4443	16.2518	17.8488
C584.11c	18.1143	15.2672	22.3025	44.3161	tmp1: tmp	26.8381	19.6952	25.8476	27.619	pmm1	10.9923	16.1131	25.2924	47.6022	C965.11c	35.5363	25.8938	17.5515	21.0184	C965.11c	39.8501	28.9194	15.1156	16.1149	C4B4.02c	29.4449	26.6554	22.767	21.1327	C965.11c	37.2131	26.1749	18.0328	18.5792	C1348.10c	27.3263	24.0872	20.8481	27.7385	nuc2	17.1683	28.8894	28.0415	25.9008	nuc2	20.8843	29.1354	26.135	23.8452
C330.03c	30.4295	28.1912	22.7465	18.6328	C3A11.09.RC	43.9526	23.3167	18.1421	14.5885	C584.11c	18.6485	15.6648	21.5884	44.0983	C1494.08c	19.7432	32.2632	32.2632	15.7303	C1494.08c	16.3319	26.1463	39.7499	17.7719	C965.11c	37.1326	23.2154	21.3557	18.2963	C1494.08c	19.296	35.2841	30.8736	14.5462	nc133b	15.2985	21.7519	31.2121	31.7374	cut11	24.4599	29.3087	19.3951	26.8363	cut11	27.2056	21.9737	24.9897	25.8309
C215.11c	19.1148	14.6103	21.6608	44.6142	prp19: cwf8	18.1743	19.2226	32.2615	30.3416	C330.03c	32.9971	23.1988	24.2795	19.5245	C14C4.16	23.7726	27.0026	25.0059	24.2189	C14C4.16	27.1984	28.167	20.6544	23.9802	C1494.08c	18.6257	30.6209	33.5744	17.179	C14C4.16	27.736	22.5183	24.9186	24.8271	rhp57	34.4142	29.6797	24.2292	11.6769	misc_RNA_2.2.20	30.4375	33.6022	24.2631	11.6972	misc_RNA_2.2.20	29.8954	24.6039	25.9791	19.5217
C1604.13c	19.6067	29.1302	37.2682	13.9948	C965.14c	17.1047	17.243	37.2522	28.4002	C215.11c	23.1977	20.5716	19.6189	36.6117	C757.09c	20.8945	17.4515	22.0303	39.6238	C757.09c	25.4691	20.0097	23.2054	31.3158	C14C4.16	25.8853	22.4753	24.6214	27.018	C757.09c	18.8786	18.289	23.9839	38.8485	C212.05c	30.8989	23.3708	23.3708	22.3596	C1235.05c	15.2936	33.8452	25.524	25.3372	C1235.05c	16.3265	25.2747	23.7049	34.6939
C10F6.03c	31.9919	20.9091	20.9756	26.1234	P07657	67.4479	19.2708	7.55208	5.72917	C1604.13c	17.3382	35.0921	35.4055	12.1642	csk1	26.6115	22.4187	28.5511	22.4187	csk1	22.7298	24.039	29.9164	23.3148	C757.09c	22.8861	18.4506	22.1285	36.5347	csk1	27.2299	22.456	25.3769	24.9372	cut20	25.3436	32.2757	23.7065	18.6742	C9B6.12c	29.1052	35.7915	18.0924	17.0108	cut14	23.2685	26.4166	23.0769	27.2379
C1105.13c	49.4286	28.8571	13.2857	8.42857	C212.06c	47.7341	16.6163	17.8248	17.8248	C10F6.03c	32.1112	24.0967	18.9572	24.835	alm1	12.7684	18.3401	22.9251	45.9663	alm1	17.7877	18.677	24.458	39.0773	csk1	25.4783	22.1449	29.913	22.4638	alm1	13.9785	21.4488	24.8444	39.7284	rhp4a	25.1341	28.8506	27.318	18.6973	cut14	16.2357	24.6334	30.0986	29.0323	C9B6.12c	24.498	23.3936	26.2048	25.9036
C970.07c	40.5482	31.7439	18.9788	8.72912	csn1	21.1531	20.5656	23.3933	34.888	C1105.13c	52.381	25.07	14.4258	8.12325	C1235.04c	28.2684	27.4322	23.8629	20.4365	C1235.04c	24.6792	27.3643	25.3702	22.5864	alm1	12.8571	22.236	24.7826	40.1242	C1235.04c	27.3219	26.5412	23.779	22.3579	h4.3: hhf3	11.5745	17.2601	48.8813	22.2841	cut15	23.2342	19.8141	23.9033	33.0483	cut15	22.6904	14.6407	22.5554	40.1135
C6G10.12c.RC	31.6948	23.401	24.1222	20.7819	csn2	21.9255	23.7592	19.8924	34.423	C970.07c	38.0908	33.5139	18.0833	10.312	C9B6.11c	18.9523	24.1441	23.8634	33.0402	C9B6.11c	17.3909	24.7452	29.129	28.7349	C1235.04c	31.6275	23.0982	23.8359	21.4385	C9B6.11c	20.7419	20.2906	26.0854	32.882	pmp1	33.1629	26.3259	25.5911	14.9201	cut17	37.8107	20.8064	19.4067	21.9762	cut17	34.0757	23.3853	20.3786	22.1604
upf2	25.0739	26.1078	26.514	22.3043	grx1	9.40822	13.548	57.8399	19.2039	upf2	28.5323	22.0352	27.6712	21.7613	C22G7.11c	38.7975	21.1004	23.9932	16.1089	C22G7.11c	32.3108	26.0736	24.8466	16.7689	C9B6.11c	20.5113	20.2557	29.233	30	C22G7.11c	32.8037	26.1215	23.3645	17.7103	spt3	21.8918	21.5505	31.8381	24.7196	C25B2.04c	30.2745	23.4732	22.9025	23.3498	C25B2.04c	30.0491	33.3024	19.599	17.0495
C1486.03c	16.0497	23.566	32.156	28.2283	csn3	17.3119	30.7836	35.7477	16.1567	C1486.03c	17.3025	22.861	28.9918	30.8447	C32F12.12c	22.5736	23.9775	28.9098	24.5391	C32F12.12c	24.7488	24.8381	28.5108	21.9022	C22G7.11c	34.1989	28.674	24.2541	12.8729	C32F12.12c	23.0885	21.8295	25.5602	29.5218	tif452	14.4924	18.1568	42.9365	24.4143	tf2-1	25.811	35.4725	21.2976	17.4189	tf2-1	17.4173	26.3053	26.9829	29.2945
SNORNA.32	64.0684	18.1224	8.29604	9.51316	C23H4.01c	21.0896	20.6768	22.9468	35.2868	SNORNA.32	60.0165	19.8271	9.90843	10.248	C1635.01	12.6147	12.3853	28.3384	46.6616	C1635.01	15.7745	14.235	23.9697	46.0208	C32F12.12c	20.3943	21.4042	29.7396	28.4619	C1635.01	13.2615	13.324	21.6651	51.7495	rhp4b	25.3237	28.777	26.0432	19.8561	tf2-2	22.0374	34.3728	26.1954	17.3943	tf2-2	19.9201	26.1608	25.1623	28.7569
SNORNA.33	41.0865	28.3344	15.9185	14.6606	C1734.07c	28.8889	27.1667	23.2222	20.7222	SNORNA.33	43.5496	26.2035	15.3133	14.9335	ctf1.RC	26.8735	26.2292	24.4829	22.4144	ctf1.RC	27.3485	29.705	22.9721	19.9744	C1635.01	13.4711	16.3845	28.4363	41.7082	ctf1.RC	28.6402	25.2361	23.6856	22.4381	C24B10.03	24.5407	21.5732	32.3834	21.5026	tf2-5	25.0165	28.0528	24.2904	22.6403	C1105.15c	29.7639	32.4239	19.6288	18.1834
C14C4.11	19.6809	21.8908	23.4367	34.9916	C24B10.12	27.6827	20.4967	26.8387	24.9819	C14C4.11	17.292	24.4946	24.3293	33.8841	C227.02c	17.226	24.6169	35.2861	22.871	C227.02c	20.4883	27.7248	29.101	22.6859	ctf1.RC	29.2804	21.4817	24.1049	25.1329	C227.02c	22.2828	26.9573	25.7241	25.0358	C24B10.05	15.7497	20.4888	50.3459	13.4157	misc_RNA_1.1.19.RC	26.2983	17.2376	32.1547	24.3094	tf2-5	16.2628	24.5595	27.8267	31.351
C227.01c	27.2618	27.9855	24.4873	20.2654	C330.07c	32.0151	23.6817	22.4105	21.8927	C227.01c	28.4442	28.2067	24.0499	19.2993	C4D7.06c	27.469	21.4194	21.1843	29.9273	C4D7.06c	28.839	20.9738	22.4522	27.7351	C227.02c	18.4074	26.2305	30.012	25.3501	C4D7.06c	29.8496	20.3352	20.0148	29.8003	C24B10.06	19.0867	19.4783	32.8309	28.6042	C3B9.06c	21.0113	31.2551	31.9097	15.8239	misc_RNA_1.1.19.RC	24.2406	30.1965	28.2013	17.3615
SNORNA.34	52.8155	22.556	11.6074	13.0211	alp4	22.3852	22.0764	25.55	29.9884	SNORNA.34	50.3305	19.6867	15.4396	14.5431	C1494.09c	26.5245	32.0893	22.7591	18.6271	C1494.09c	28.6394	30.2352	25.196	15.9295	C4D7.06c	28.1633	20.4541	20.9302	30.4523	C1494.09c	31.7351	32.1247	21.6062	14.534	C215.14c	32.4582	29.5943	25.1392	12.8083	tf2-6	21.8921	38.3112	22.0485	17.7482	C3B9.06c	20.8911	30.0637	25.9377	23.1075
C4B4.02c	28.9694	28.0718	21.9746	20.9842	C24B10.15	18.7817	25.1269	38.198	17.8934	C4B4.02c	25.2077	27.442	24.0046	23.3457	C3F10.17.RC	31.9963	23.4142	19.8694	24.7201	C3F10.17.RC	38.5635	27.0718	11.0497	23.3149	C1494.09c	30.5841	26.1232	25.0321	18.2606	C3F10.17.RC	37.5388	21.5098	15.2017	25.7497	C1604.16c	28.063	27.8661	30.683	13.3879	tf2-7	23.629	37.3387	20.6452	18.3871	tf2-6	17.65	26.8	26.2	29.35
C965.11c	36.7866	32.0099	16.2531	14.9504	alp6	24.2038	27.1338	26.7516	21.9108	C965.11c	38.565	26.009	19.2078	16.2182	C212.04c	37.1429	27.2143	21.7857	13.8571	C212.04c	31.3546	30.653	21.3708	16.6217	C3F10.17.RC	31.7195	17.9466	24.7913	25.5426	C212.04c	32.1309	26.7869	22.8457	18.2365	C1652.01	45.7249	30.1115	15.4482	8.71541	misc_RNA_1.1.7	45.8759	25.6305	20.5181	7.97546	tf2-7	17.6156	25.6448	26.4234	30.3163
SNORNA.35	43.237	26.8981	13.2733	16.5916	alp7	28.2472	19.6091	25.0946	27.0492	SNORNA.35	47.9866	22.6909	14.5059	14.8166	I4_C354.06	39.082	22.0984	15.8361	22.9836	I4_C354.06	34.3047	35.1916	12.3852	18.1185	C212.04c	36.1754	26.9184	22.838	14.0682	I4_C354.06	38.1048	24.7312	15.0874	22.0766	C3F6.05.RC	36.6183	28.3195	14.9378	20.1245	tf2-8	24.0027	32.7924	21.6362	21.5686	misc_RNA_1.1.7	41.7085	20.603	19.397	18.2915
SNORNA.37	38.3717	25.7379	15.8287	20.0616	C25B2.06c	13.838	17.249	31.6417	37.2712	SNORNA.37	33.0365	31.2929	16.9913	18.6793	nuc2	20.5906	31.1609	25.4582	22.7902	nuc2	21.2198	30.6014	27.9119	20.2668	I4_C354.06	33.0728	23.8005	24.3396	18.7871	nuc2	22.2631	28.7214	22.0793	26.9362	C16G5.02c	17.1654	11.1805	21.802	49.852	misc_RNA_1.1.8	56.0095	18.4725	17.0515	8.46655	tf2-8	18.771	27.7778	23.6111	29.8401
C1494.08c	21.5082	31.7377	32.459	14.2951	C24B10.18	22.5951	32.2722	32.8123	12.3204	C1494.08c	21.6583	34.6231	29.4975	14.2211	cut11	26.4104	30.4325	22.2282	20.929	cut11	25.5712	27.0803	23.3704	23.9782	nuc2	23.0331	28.0321	25.6486	23.2862	cut11	27.6481	25.6029	25.6029	21.1461	C16A3.04	23.6638	22.297	25.9282	28.111	tf2-9	31.1068	28.4252	20.7216	19.7465	misc_RNA_1.1.8	45.6651	21.8398	15.9497	16.5453
C14C4.16	22.4841	22.9118	29.3009	25.3033	misc_RNA_2.2.48	18.4567	18.5549	57.1765	5.8119	C757.09c	20.4107	16.0602	24.1817	39.3474	misc_RNA_2.2.20	40.7346	28.2137	16.9449	14.1068	misc_RNA_2.2.20	38.4306	35.6137	14.6881	11.2676	cut11	25.7316	27.9622	22.6802	23.626	misc_RNA_2.2.20	36.4238	30.574	17.8808	15.1214	SPBC336.08	25.1519	24.2637	21.0846	29.4998	C29A4.17c	35.666	24.8311	20.8322	18.6706	C29A4.17c	22.1901	22.9998	24.4265	30.3837
C757.09c	19.5992	17.4717	22.9085	40.0206	rpl20-1	10.9448	14.2716	57.8829	16.9007	csk1	25.0677	21.177	29.9187	23.8365	C1235.05c	18.6142	27.3639	21.6422	32.3797	C1235.05c	23.3458	28.5009	20.0474	28.1059	misc_RNA_2.2.20	36.4078	34.3689	15.4369	13.7864	C1235.05c	20.1232	25.182	25.7047	28.9901	C16A3.06	28.137	21.9828	31.7768	18.1034	clc1	14.4827	14.9197	41.1327	29.4648	tf2-9	17.8012	26.8976	27.9217	27.3795
csk1	26.1309	18.7088	30.9179	24.2424	C1604.17c	30.131	25.3431	19.9158	24.6101	alm1	13.8814	22.7089	23.248	40.1617	cut14	18.1837	25.0788	24.5533	32.1841	cut14	24.7735	32.928	18.7172	23.5813	C1235.05c	22.1932	25.674	20.3421	31.7907	cut14	29.6781	27.9751	18.3593	23.9875	tmp1: tmp	28.6373	19.1428	26.6769	25.543	C227.03c	33.0046	27.997	24.7724	14.2261	clc1	15.6226	20.8908	41.3649	22.1216
alm1	15.0482	21.672	20.5145	42.7653	C16A3.10	31.6875	21.6286	25.35	21.3338	C1235.04c	28.9851	27.4973	24.7875	18.7301	C9B6.12c	21.5517	21.9828	32.0043	24.4612	C9B6.12c	27.2897	28.972	23.1776	20.5607	C9B6.12c	19.375	42.5	22.375	15.75	C9B6.12c	20.6635	33.0806	29.0995	17.1564	C3A11.09.RC	46.8048	26.9862	10.4922	15.7168	nc133a	17.0222	32.0177	33.2077	17.7524	C227.03c	27.2118	28.0608	27.2118	17.5156
C1235.04c	26.6702	28.1075	24.7006	20.5217	rpl20-2	13.1623	16.7515	53.2849	16.8012	C9B6.11c	16.6388	22.2129	27.2431	33.9053	cut15	21.7234	20.7474	18.8232	38.7061	cut15	22.2805	19.4809	22.3097	35.9288	cut14	14.0056	28.8982	24.7432	32.3529	cut15	23.4715	20.3419	22.5152	33.6714	C965.14c	19.1729	16.657	39.9075	24.2626	nc133b	18.7533	31.0805	34.1739	15.9924	nc133a	21.2345	19.2862	27.9568	31.5224
C9B6.11c	15.829	19.1826	26.8378	38.1506	C10F6.07c	28.0451	26.2657	20.4762	25.213	C22G7.11c	37.7538	22.9695	24.1751	15.1015	matmi: c23G7.17	40.0388	22.2007	22.4188	15.3417	matmi: c23G7.17	32.6939	35.1837	16.4898	15.6327	cut15	21.919	21.2008	19.2761	37.6041	matmi: c23G7.17	40.3467	24.1748	17.2881	18.1905	prp19: cwf8	21.5569	16.5554	30.759	31.1287	rhp55	25.6342	30.3911	23.1501	20.8245	C1348.10c	24.3417	24.4587	23.6396	27.56
C22G7.11c	34.8964	29.0622	23.9913	12.0502	esc1	25.539	27.4535	18.6989	28.3086	C32F12.12c	20.7833	24.7064	27.7822	26.728	cut17	31.8803	23.8675	21.859	22.3932	C25B2.04c	34.2278	30.1772	21.1392	14.4557	matmi: c23G7.17	29.9556	31.8222	19.9407	18.2815	C25B2.04c	34.139	26.3938	25.2403	14.2269	P07657	73.6188	15.6077	6.35359	4.41989	C1348.10c	40.3682	22.4068	17.2429	19.982	nc133b	23.8482	17.9305	28.2218	29.9995
C32F12.12c	24.2769	18.3182	27.4304	29.9746	C3B9.08c	30.1968	27.1047	30.4362	12.2623	C1635.01	12.9583	12.0694	24.5	50.4722	C25B2.04c	41.8459	31.0655	16.033	11.0555	tf2-1	25.4623	31.0811	21.4794	21.9772	cut17	34.4582	21.5898	20.7563	23.1958	tf2-1	20.7968	26.6932	25.6972	26.8127	C212.06c	51.0163	15.4472	17.6829	15.8537	rhp57	23.2068	32.0675	28.471	16.2548	rhp55	29.0024	28.6131	22.7737	19.6107
C1635.01	9.44521	11.4168	24.2091	54.9289	C428.04	19.5091	15.0889	40.6962	24.7057	SNORNA.40	38.2782	26.0311	17.2276	18.463	tf2-1	23.4811	29.803	23.3169	23.399	tf2-2	24.2784	31.9185	21.2224	22.5806	C25B2.04c	38.993	30.7026	18.4778	11.8267	tf2-2	20.2256	28.6865	24.3755	26.7123	csn1	24.5619	21.5979	24.0722	29.768	C212.05c	38.5366	19.3171	28.4878	13.6585	rhp57	24.8387	35.2182	25.4269	14.5161
SNORNA.40	39.7083	29.4123	15.6296	15.2498	C16A3.14	23.4615	16.3158	36.9028	23.3198	ctf1.RC	24.731	24.6169	27.4861	23.166	tf2-2	23.0618	30.5201	22.8656	23.5525	C1105.15c	28.6462	31.9023	19.4689	19.9826	tf2-1	22.5391	28.9788	23.1831	25.299	C1105.15c	32.3828	26.3232	19.367	21.927	csn2	22.9784	30.9748	25.4043	20.6424	cut20	30.5158	27.9233	19.8488	21.7121	C212.05c	26.506	25.8032	22.0884	25.6024
ctf1.RC	21.1172	27.5545	27.4864	23.842	C16A3.16	23.7553	28.1031	35.7468	12.3948	C227.02c	14.0099	25.0956	34.4801	26.4144	C1105.15c	25.447	31.3642	20.6065	22.5822	C3B9.06c	20.5809	31.9672	30.2566	17.1953	tf2-2	23.0026	27.4802	19.9298	29.5874	misc_RNA_1.1.19.RC	23.6565	30.8033	25.2632	20.277	csn3	21.3361	26.2413	30.2287	22.1938	rhp4a	20.7699	24.4405	27.5739	27.2158	cut20	26.798	22.8893	25.0469	25.2658
C227.02c	16.7928	22.9353	34.7729	25.499	C1393.04	31.8042	25.7446	27.3879	15.0633	SNORNA.46	39.902	25.2528	17.8918	16.9534	misc_RNA_1.1.19.RC	24.5417	28.1119	28.8839	18.4625	misc_RNA_1.1.19.RC	25.2679	27.8258	27.1345	19.7719	C1105.15c	25.3929	23.6113	20.7387	30.2572	C3B9.06c	22.943	30.1899	24.7943	22.0728	grx1	6.32638	9.36622	70.0759	14.2315	h4.3: hhf3	10.0167	10.9473	48.049	30.987	rhp4a	21.7615	29.1009	27.0092	22.1284
SNORNA.46	41.0831	27.8195	15.791	15.3064	C16A3.18	24.1897	21.337	21.4924	32.981	C4D7.06c	32.1265	23.6624	19.313	24.8981	C3B9.06c	30.3037	36.5367	20.3536	12.806	tf2-5	24.7148	30.7985	20.9886	23.4981	misc_RNA_1.1.19.RC	20.1268	27.5436	30.2694	22.0602	tf2-5	20.3305	25.6466	26.2572	27.7658	csn5	28.2705	20.5742	31.8892	19.2661	tif452	11.7131	20.3214	36.6562	31.3093	h4.3: hhf3	13.489	20.6858	42.1848	23.6404
C4D7.06c	33.713	22.5702	16.2935	27.4233	C1486.07c	17.3244	23.5575	40.8072	18.3109	SNORNA.47	56.9683	18.6668	12.4849	11.88	tf2-5	24.3068	30.4067	22.5508	22.7357	tf2-6	26.9636	31.0931	20.8097	21.1336	C3B9.06c	31.2786	31.0608	23.3936	14.267	tf2-6	20.339	26.9946	26.2919	26.3745	C23H4.01c	18.5341	24.0896	22.549	34.8273	rhp4b	21.3568	30.1508	21.294	27.1985	pmp1	30.1054	19.7579	27.2159	22.9207
SNORNA.47	52.9053	23.9474	10.9895	12.1579	C16A3.19	22.3364	24.7717	33.2192	19.6728	C1494.09c	31.6047	29.501	26.3699	12.5245	tf2-6	23.8559	29.8929	22.7848	23.4664	tf2-7	26.4396	30.738	21.0057	21.8167	tf2-5	24.0924	27.3102	20.8746	27.7228	tf2-7	21.0526	27.7438	26.1118	25.0918	C1734.07c	34.9458	21.9259	21.6546	21.4738	C24B10.03	27.8108	26.4926	29.4391	16.2574	spt3	24.8253	20.9595	28.7378	25.4774
C1494.09c	30.9411	30.5133	26.1407	12.4049	C1393.05	28.8875	36.9153	18.4576	15.7396	C3F10.17.RC	39.8463	19.2097	20.5269	20.4171	misc_RNA_1.1.7	33.2158	25.3173	18.8293	22.6375	misc_RNA_1.1.7	38.839	35.7271	11.0712	14.3627	tf2-6	24.3879	29.7747	20.5681	25.2693	misc_RNA_1.1.7	36.5822	24.3665	12.2807	26.7706	misc_RNA_2.2.40	25.935	28.8618	21.1382	24.065	pmp1	40.7393	23.5019	21.5953	14.1634	tif452	15.239	22.0855	31.3515	31.324
C3F10.17.RC	42.2366	24.7689	18.1146	14.8799	P35G2.02	22.5683	23.0601	26.4754	27.8962	C212.04c	30.6262	34.9659	22.3187	12.0893	tf2-7	23.5966	31.9696	21.313	23.1208	tf2-8	25.0178	32.3383	20.9666	21.6773	tf2-7	23.9496	30.5672	20.7983	24.6849	tf2-8	20.5033	27.4241	25.9808	26.0918	C24B10.12	28.679	21.334	29.5614	20.4256	spt3	25.7862	20.0629	26.2893	27.8616	rhp4b	18.6957	26.6848	29.7826	24.837
SNORNA.48	17.6106	21.0561	38.2046	23.1287	C1393.08	18.0009	36.2564	27.5027	18.24	SNORNA.48	13.647	20.2884	40.3583	25.7064	misc_RNA_1.1.8	53.3771	19.3246	13.6023	13.6961	misc_RNA_1.1.8	51.2821	22.8938	12.9121	12.9121	misc_RNA_1.1.7	31.5031	19.6294	26.3555	22.512	misc_RNA_1.1.8	42.6808	19.9295	14.8148	22.575	C584.15c	20.308	22.6177	25.9152	31.1592	C24B10.05	12.7772	18.061	47.3738	21.788	C24B10.03	27.5574	26.6759	24.1475	21.6191
C212.04c	36.1486	28.2095	23.902	11.7399	P35G2.09	18.3201	21.4097	34.1562	26.114	I4_C354.06	45.2787	23.2612	14.4173	17.0428	tf2-8	21.7722	31.308	23.3755	23.5443	C29A4.17c	35.0026	21.7006	23.4481	19.8487	tf2-8	22.0513	30.1709	21.5385	26.2393	C29A4.17c	26.6157	20.8388	28.6468	23.8987	C330.07c	33.1062	24.1096	22.4992	20.2849	C24B10.06	23.6151	24.1227	29.6327	22.6295	C24B10.05	18.5022	26.268	40.7871	14.4426
I4_C354.06	44.2001	26.3044	12.7641	16.7313	nuf2	24.156	29.1036	23.1083	23.6321	nuc2	23.5335	23.4184	27.5592	25.4888	C29A4.17c	41.5953	17.6656	21.8116	18.9274	tf2-9	24.6532	31.715	20.9962	22.6356	misc_RNA_1.1.8	53.0418	15.9696	13.4981	17.4905	tf2-9	19.2022	27.0791	26.3016	27.4172	alp4	31.6348	22.9299	19.8301	25.6051	C215.14c	35.5536	29.3429	22.3222	12.7813	C24B10.06	18.4517	21.2837	27.0625	33.2021
nuc2	21.1596	30.9371	26.5297	21.3736	C821.03c	16.8038	17.8165	26.3291	39.0506	cut11	27.8819	26.8239	22.57	22.7243	tf2-9	22.4273	31.1568	22.3563	24.0596	clc1	14.5383	20.9233	42.434	22.1043	C29A4.17c	33.3583	22.9619	26.4398	17.2401	clc1	13.0454	16.185	32.1138	38.6557	C24B10.15	17.2015	21.7373	38.896	22.1652	C1604.16c	19.8078	25.0471	34.9039	20.2412	C215.14c	35.8067	22.088	23.8136	18.2916
cut11	26.2982	28.1703	19.4562	26.0753	C24B10.20	33.6613	18.1307	20.1687	28.0394	misc_RNA_2.2.20	45.0718	28.7271	16.0971	10.104	clc1	18.2682	19.9206	40.4528	21.3584	C227.03c	29.9327	29.3112	26.7737	13.9824	tf2-9	23.5476	27.4981	22.4632	26.4911	C227.03c	25.9623	32.5216	25.8052	15.7109	alp6	25.0553	27.1571	26.2721	21.5155	C1652.01	30.691	42.4988	16.3985	10.4117	C1604.16c	26.3734	31.2312	28.6875	13.7078
misc_RNA_2.2.20	42.6724	31.5613	15.9962	9.77011	tif471	14.7475	20.3148	23.6108	41.3269	C1235.05c	24.8381	22.3219	21.2008	31.6393	C227.03c	36.0677	31.5104	19.7917	12.6302	nc133a	25.7021	27.7424	24.8389	21.7165	clc1	16.9001	18.2001	42.7872	22.1127	nc133a	21.5221	23.4019	27.0111	28.0648	alp7	25.747	28.1621	22.718	23.3729	C1105.16c	18.1705	28.2175	33.3656	20.2463	C1652.01	41.8319	21.999	15.4749	20.6942
C1235.05c	19.6328	28.333	21.6774	30.3568	C977.05c	40.3846	25	15.3846	19.2308	cut14	13.2706	26.566	23.5702	36.5932	nc133a	18.2669	25.6646	33.036	23.0325	nc133b	22.7727	27.3539	25.5247	24.3487	C227.03c	34.723	30.0971	21.5306	13.6493	C1348.10c	32.0623	24.3287	22.8786	20.7304	C25B2.06c	18.0621	17.4363	33.06	31.4415	C3F6.05.RC	39.7715	31.3603	16.0955	12.7726	C1105.16c	29.683	27.9813	25.0583	17.2773
C9B6.12c	26.7742	31.6129	27.6344	13.9785	C25B2.07c	29.5526	21.2381	28.1518	21.0574	C9B6.12c	29.7753	22.8933	28.9326	18.3989	nc133b	13.332	20.5819	36.2084	29.8777	C1348.10c	31.8423	21.9663	21.612	24.5793	nc133a	23.4093	22.802	28.9256	24.8631	nc133b	14.7576	23.2511	29.2037	32.7876	C24B10.18	14.4096	21.799	48.157	15.6343	C16A3.04	30.0627	16.4253	20.5749	32.9371	C3F6.05.RC	28.4018	23.105	23.1963	25.2968
cut14	17.9403	21.1791	24.6711	36.2095	C428.10	26.1177	18.9325	22.2856	32.6642	cut15	24.9117	17.5767	19.3969	38.1146	C1348.10c	28.7283	20.1738	25.1144	25.9835	rhp55	28.291	29.1527	23.6955	18.8607	rhp55	33.2055	27.8346	21.3981	17.5618	rhp55	33.2442	27.7629	22.4599	16.533	misc_RNA_2.2.48	19.8063	26.6199	41.1156	12.4582	C16G5.02c	22.6077	13.3971	21.89	42.1053	C16G5.02c	23.6792	16.6892	21.7014	37.9301
cut15	22.85	18.1186	20.7348	38.2967	C10F6.08c	21.9466	24.2605	20.1574	33.6355	matmi: c23G7.17	26.1105	26.9231	33.3694	13.597	rhp55	31.3026	30.1002	21.4429	17.1543	C4D7.07c	34.5544	37.8425	16.2965	11.3066	C1348.10c	31.095	25.6202	20.9581	22.3268	C4D7.07c	35.6875	35.6562	16.25	12.4062	rpl20-1	7.01356	13.0795	64.1868	15.7201	SPBC336.08	26.2111	26.2111	22.8455	24.7323	C16A3.04	29.3053	19.2759	24.1683	27.2505
matmi: c23G7.17	26.218	33.9389	28.5714	11.2717	C428.14	30.1645	17.0932	25.6399	27.1024	C25B2.04c	46.9002	29.4037	14.3279	9.36823	C4D7.07c	32.4482	34.6659	19.5214	13.3645	rhp57	28.6768	35.4402	21.8888	13.9941	nc133b	21.0296	24.0245	25.3296	29.6164	rhp57	35.4806	22.8331	14.7723	26.914	C1604.17c	25.7139	25.9128	23.0004	25.3729	C16A3.06	27.8132	25.69	25.8227	20.6741	SPBC336.08	21.1665	23.3295	22.5956	32.9085
C25B2.04c	40.7528	28.3507	20.322	10.5744	C428.15	21.513	14.6572	24.4287	39.4011	tf2-1	22.5047	34.6516	19.8682	22.9755	rhp57	31.3462	34.5368	20.9628	13.1542	C212.05c	36.514	22.7735	21.5013	19.2112	C4D7.07c	38.7106	30.2509	17.5904	13.4481	C212.05c	28.8863	20.7657	21.9258	28.4223	C16A3.10	29.3495	23.1191	21.1599	26.3715	tmp1: tmp	24.2502	20.2113	26.5337	29.0048	C16A3.06	31.239	25.4822	22.706	20.5728
tf2-1	25.6831	33.2553	20.9992	20.0625	C11E3.01c	22.8547	27.3152	27.6975	22.1325	tf2-2	22.8659	30.6911	23.4756	22.9675	C212.05c	23.038	20.7595	32.1519	24.0506	cut20	26.6581	30.0224	18.776	24.5434	rhp57	29.4904	32.7068	23.726	14.0769	cut20	27.9937	28.6809	20.9093	22.4161	rpl20-2	8.88495	14.7587	61.3677	14.9886	C3A11.09.RC	42.9868	22.1062	17.113	17.7939	tmp1: tmp	18.4284	25.8052	26.5669	29.1995
tf2-2	21.5122	35.0135	19.802	23.6724	C1393.11	20.863	18.1014	25.2643	35.7713	C1105.15c	25.8536	32.0431	23.2609	18.8424	cut20	24.6655	31.7441	20.433	23.1574	rhp4a	19.7898	25.0457	31.6271	23.5375	C212.05c	30.591	25.029	25.6083	18.7717	rhp4a	21.6515	29.5727	27.7964	20.9794	C428.04	14.9539	19.5791	44.3809	21.0861	C6B12.10c	32.7014	17.6619	22.9068	26.7299	C3A11.09.RC	26.1776	22.7799	20.9266	30.1158
C1105.15c	26.3458	36.2949	20.7928	16.5664	C1393.12	12.3204	17.6462	44.0357	25.9977	tf2-4	27.9971	28.9474	19.883	23.1725	rhp4a	24.3805	30.531	26.6372	18.4513	h4.3: hhf3	10.9082	22.5462	50.4884	16.0571	cut20	26.1582	27.4412	22.2856	24.115	h4.3: hhf3	12.1787	17.562	38.3117	31.9476	C3B9.08c	33.9907	25.4651	30.842	9.70223	prp19: cwf8	23.1254	22.685	36.0897	18.0999	C6B12.10c	38.4261	19.4642	18.1666	23.9431
tf2-4	26.131	27.7515	17.0155	29.102	C1393.13	27.285	19.7434	21.8145	31.1571	misc_RNA_1.1.19.RC	22.5614	28.7193	28.4088	20.3105	h4.3: hhf3	13.9889	20.9193	53.6192	11.4725	tif452	16.3048	20.6169	30.6782	32.4001	rhp4a	26.7058	28.2422	25.8473	19.2047	C24B10.03	22.9542	23.5964	19.7431	33.7062	C16A3.14	20.4248	20.6347	41.8375	17.103	C965.14c	16.9591	19.1228	33.8304	30.0877	C965.14c	16.8208	20.4481	33.6415	29.0896
C3B9.06c	30.2581	34.6687	22.2072	12.8659	P35G2.10	20.6544	34.9985	25.241	19.106	C3B9.06c	31.9725	33.7106	22.9386	11.3783	tif452	17.9344	21.7302	36.0968	24.2386	C24B10.03	26.1182	27.4518	24.9282	21.5018	h4.3: hhf3	11.782	20.2194	55.503	12.4955	spt3	23.3822	27.3507	29.4959	19.7712	C21C3.02c	22.1619	20.7012	27.8798	29.2571	P07657	75	16.5939	4.58515	3.82096	prp19: cwf8	35.4253	24.5873	22.9616	17.0258
tf2-5	24.7154	32.1138	20.6504	22.5203	P35G2.12	18.5306	18.2048	25.9501	37.3145	tf2-5	20.5292	32.4818	23.4489	23.5401	C24B10.03	22.1101	25.662	30.0336	22.1942	pmp1	34.7765	25.2793	23.8827	16.0615	tif452	19.7778	19.2043	34.172	26.8459	rhp4b	24.4203	29.3478	23.7681	22.4638	C16A3.16	20.5169	23.7033	40.4319	15.3478	C212.06c	65.7795	10.8999	12.4208	10.8999	P07657	76.4092	11.4823	6.26305	5.84551
misc_RNA_1.1.19.RC	25.2296	25.1756	28.6332	20.9616	P35G2.14	17.4428	23.2176	24.5047	34.8349	tf2-6	23.6364	31.016	22.6738	22.6738	pmp1	34.9185	26.9925	23.2056	14.8833	spt3	25.8993	23.7833	29.0309	21.2865	pmp1	33.5784	27.12	24.0221	15.2796	tif452	19.3974	18.6195	29.6733	32.3098	C16A3.18	26.1388	24.7891	22.2704	26.8016	csn1	25.8697	23.0913	21.9239	29.1151	C212.06c	37.2611	16.4013	25.1592	21.1783
tf2-6	26.1949	33.4559	20.0368	20.3125	C4B4.07c	15.0028	20.7775	34.95	29.2697	tf2-7	25.7998	31.2693	21.259	21.6718	spt3	21.0227	23.8281	32.2088	22.9403	rhp4b	27.566	24.5748	27.7419	20.1173	C24B10.03	20.4422	23.6236	30.1218	25.8123	pmp1	29.7359	27.8916	26.6849	15.6876	C1393.04	27.9052	33.882	23.7115	14.5013	csn2	25.3805	26.7839	27.1991	20.6365	csn1	30.9707	22.5886	20.1849	26.2558
tf2-7	26.5421	31.7757	20.7477	20.9346	C212.08c	35.748	25.1969	23.1496	15.9055	misc_RNA_1.1.7	47.6553	22.5602	18.1242	11.6603	rhp4b	27.0345	24.2759	26	22.6897	C24B10.04	23.4556	29.5275	23.0861	23.9308	spt3	23.588	26.4673	28.4607	21.4839	C24B10.04	20.1192	24.8197	28.9101	26.1509	C16A3.19	20.9571	28.1353	30.5281	20.3795	csn3	17.1493	23.8958	28.0375	30.9173	csn2	23.0721	28.8128	23.0721	25.043
misc_RNA_1.1.7	45.8416	28.2178	14.2574	11.6832	C337.02c	16.2607	30.2873	32.891	20.5611	tf2-8	20.532	33.8321	24.1895	21.4464	C24B10.04	15.4522	25.4366	34.3009	24.8103	C24B10.05	12.1924	23.8861	47.917	16.0045	rhp4b	25.7289	32.5802	25	16.691	C24B10.05	19.7576	17.9492	37.6299	24.6633	C1393.05	27.2879	37.7232	17.5781	17.4107	grx1	7.4138	13.0658	51.6459	27.8745	grx1	12.6985	17.6217	41.2896	28.3903
tf2-8	25.7689	25.7689	23.192	25.2702	C576.12c	29.5241	21.3338	24.1542	24.9878	misc_RNA_1.1.8	51.4223	20.7877	14.2232	13.5667	C24B10.05	14.6587	27.9805	43.2369	14.1239	C24B10.06	27.4171	22.4303	23.1932	26.9594	C24B10.04	19.5761	22.367	30.7399	27.317	C24B10.06	25.6301	19.6033	24.5041	30.2625	C1486.07c	18.8828	22.6067	46.581	11.9295	csn4	17.4736	25.1809	20.3951	36.9505	csn3	21.7113	31.0901	28.5171	18.6815
misc_RNA_1.1.8	59.7161	19.0772	12.0674	9.13931	pms1	26.5362	30.9091	22.4166	20.1381	C29A4.17c	40.1078	21.0286	23.3513	15.5122	C24B10.06	16.7792	16.3827	30.2125	36.6256	C215.14c	33.6134	27.0435	24.3697	14.9733	C24B10.05	10.6343	25	47.8042	16.5614	C215.14c	26.7967	26.3347	28.1828	18.6858	P35G2.02	31.9022	23.3157	28.1044	16.6777	C23H4.01c	19.3013	24.3231	24.2795	32.0961	C23H4.01c	19.6319	29.5036	22.7552	28.1093
C29A4.17c	43.3972	21.5222	20.5645	14.5161	C839.11c	30.6338	24.8826	26.5258	17.9577	tf2-9	24.4847	31.7395	21.2696	22.5062	C215.14c	32.4257	33.1064	20.3589	14.1089	C1604.16c	22.8439	32.2502	28.1456	16.7603	C24B10.06	25.9259	23.5484	26.8261	23.6996	C1604.16c	24.7188	34.1143	27.3899	13.7769	C212.07c	23.9544	29.2142	23.5741	23.2573	csn5	28.059	15.6593	29.6151	26.6667	csn5	21.9256	29.0265	31.5359	17.512
tf2-9	23.2372	30.609	22.6763	23.4776	C1604.19c	19.3446	27.2516	27.8013	25.6025	SNORNA.50	53.2406	21.262	13.369	12.1283	C1604.16c	25.1337	32.9458	23.9247	17.9958	C1652.01	43.6808	29.7277	15.1737	11.4178	C215.14c	35.3157	28.2673	23.1278	13.2893	C1652.01	41.6727	26.9286	17.9885	13.4102	P35G2.09	16.1268	25.3225	34.9712	23.5795	C1734.07c	33.2171	24.4522	21.5637	20.7669	C1734.07c	28.8171	26.6779	26.9295	17.5755
SNORNA.50	53.4919	22.2755	12.6055	11.627	C13G1.02	17.2514	16.1789	18.432	48.1377	SNORNA.51	57.8753	19.9323	11.808	10.3843	C1652.01	46.4073	30.2464	12.9442	10.4021	C1105.16c	21.1707	30.439	29.5122	18.878	C1604.16c	25.1163	33.7576	21.8115	19.3146	C1105.16c	24.5892	26.4376	29.5743	19.3988	nuf2	33.4297	28.7315	17.6726	20.1662	misc_RNA_2.2.40	37.6452	21.2239	30.1317	10.9992	misc_RNA_2.2.40	24.6106	27.2066	22.4299	25.7529
clc1	15.7246	16.5468	44.7796	22.949	I15_rae1	46.3047	34.3891	9.8542	9.45199	clc1	14.4783	20.6969	43.3204	21.5044	C1105.16c	21.3074	28.6617	30.4194	19.6115	C3F6.05.RC	36.247	32.8789	16.8404	14.0337	C1652.01	43.1373	30.0392	14.9542	11.8693	C3F6.05.RC	20.0403	34.139	23.0614	22.7593	C821.03c	19.5608	17.8716	27.7703	34.7973	C24B10.12	25.5296	28.4527	25.1542	20.8635	C24B10.12	26.0053	22.3694	26.1498	25.4756
SNORNA.51	63.3279	17.8433	9.5315	9.29725	C550.01c	28.125	16.2689	28.6581	26.948	SNORNA.52	65.7139	18.2547	10.1785	5.85299	C3F6.05.RC	28.0745	27.205	25.4037	19.3168	C16G5.02c	16.1457	11.8273	26.8128	45.2143	C1105.16c	19.1783	28.2519	32.7411	19.8287	C16A3.04	21.1795	21.1505	27.7745	29.8954	C24B10.20	30.9361	20.6448	18.3509	30.0682	C584.15c	20.7803	22.5898	27.0427	29.5872	C584.15c	25.0744	22.183	25.0279	27.7148
SNORNA.52	64.6088	16.8399	10.651	7.90037	C13G1.05	31.5918	29.3061	23.0204	16.0816	C227.03c	33.9179	34.4739	19.9743	11.6339	C16G5.02c	17.5994	10.7461	22.425	49.2295	C16A3.04	22.3007	16.6814	27.1256	33.8923	C3F6.05.RC	21.5293	40.1844	23.59	14.6963	C16G5.02c	17.0806	12.9296	22.7628	47.2269	tif471	12.6921	21.2112	23.0636	43.0331	C330.07c	28.6102	23.18	23.9776	24.2321	C330.07c	27.2472	20.912	26.7614	25.0794
C227.03c	35.7354	30.5035	21.5696	12.1915	C13G1.07	28.6822	29.3554	25.153	16.8095	nc133a	16.7529	26.6958	33.4416	23.1097	C16A3.04	27.4504	17.8857	26.1179	28.546	SPBC336.08	27.2997	21.365	22.3824	28.9529	C16G5.02c	15.6115	13.1734	26.2682	44.9469	SPBC336.08	25.4923	24.7046	23.7737	26.0294	C584.16c	26.2573	32.504	26.3102	14.9285	alp4	23.6364	22.9837	22.1445	31.2354	alp4	23.9983	25.3614	26.1049	24.5353
nc133a	17.886	27.8339	29.8914	24.3887	C21C3.04c	13.7141	18.7224	42.8532	24.7103	rhp55	34.9817	28.1685	20.8425	16.0073	SPBC336.08	26.1934	22.7065	26.7331	24.367	C16A3.06	31.9775	25.4693	24.5307	18.0225	C16A3.04	22.9824	19.6419	28.8348	28.5409	C16A3.06	35.6404	24.105	20.4853	19.7693	C977.05c	48.1319	18.6813	13.6264	19.5604	C24B10.15	21.9126	18.5792	28.6885	30.8197	C24B10.15	25.3232	25.7034	29.1255	19.8479
rhp55	33.2605	30.7832	19.6357	16.3206	C13G1.09	28.4833	30.1851	24.1438	17.1878	C1348.10c	26.3254	21.816	26.9957	24.8629	C16A3.06	31.6317	25.7672	26.1926	16.4084	tmp1: tmp	26.4926	24.0645	24.6133	24.8295	SPBC336.08	25.1543	26.8904	23.8426	24.1127	tmp1: tmp	32.3965	20.8047	16.035	30.7638	C25B2.07c	29.3328	22.0911	29.0887	19.4874	alp6	23.7675	23.6939	25.0184	27.5202	alp6	26.4448	25.7443	23.7303	24.0806
C1348.10c	27.4854	27.698	25.412	19.4046	C1604.02c.RC	39.6804	25.1664	23.036	12.1172	nc133b	12.8771	24.0449	36.9492	26.1287	tmp1: tmp	26.5666	21.7636	27.5797	24.0901	C3A11.09.RC	32.5948	29.6408	17.9926	19.7717	C16A3.06	31.2933	25.4145	26.6807	16.6114	C3A11.09.RC	33.4254	28.232	19.6133	18.7293	C428.10	31.5841	22.449	18.0758	27.8912	alp7	25.184	20.9321	24.6116	29.2723	alp7	27.7006	20.4475	26.1574	25.6944
nc133b	12.8639	22.4506	39.5065	25.179	C1348.14c	36.7265	26.3473	18.5629	18.3633	rhp57	31.8879	35.5126	20.2802	12.3193	C3A11.09.RC	31.4305	28.6434	20.0806	19.8455	C6B12.10c	25.2893	17.3003	19.2287	38.1818	tmp1: tmp	26.9554	20.1502	26.4693	26.4251	C6B12.10c	34.7465	22.4885	20.1843	22.5806	C1604.18c	33.2734	28.9568	21.1781	16.5917	C25B2.06c	15.0261	20.1873	30.6838	34.1028	C25B2.06c	24.5629	24.6776	34.0499	16.7097
rhp57	33.3415	33.1948	22.2195	11.2442	sin1	27.9567	29.6419	28.3479	14.0536	C212.05c	30	20.8621	30.3448	18.7931	C6B12.10c	30.2589	20.1456	20.1052	29.4903	prp19: cwf8	21.0519	20.974	33.5584	24.4156	C3A11.09.RC	38.5678	22.2828	18.0662	21.0832	prp19: cwf8	30.2842	18.5465	21.4772	29.6921	C10F6.08c	23.2722	24.9902	26.2007	25.5369	C24B10.18	17.5742	29.6717	35.7955	16.9586	C24B10.18	30.2795	34.3476	22.9535	12.4194
C212.05c	36.4005	20.839	27.7402	15.0203	C212.09c	16.8038	17.8017	20.4094	44.9851	cut20	23.7534	28.7397	22.1096	25.3973	prp19: cwf8	26.0947	15.6186	26.1456	32.141	C965.14c	18.551	20.5353	35.0254	25.8883	C6B12.10c	30.6634	20.5502	19.4984	29.288	C965.14c	17.9654	24.8377	28.0844	29.1126	C428.14	30.3822	20.3198	22.4259	26.8721	misc_RNA_2.2.48	20	29.7535	42.7113	7.53521	misc_RNA_2.2.48	21.8192	25.9643	35.6362	16.5803
cut20	23.0687	29.4528	21.8079	25.6706	sui1: psu1	9.34796	15.7162	55.156	19.7798	rhp4a	24.3893	33.8168	25.0382	16.7557	C965.14c	16.1473	18.5552	40.085	25.2125	P07657	66.7368	21.2632	6.52632	5.47368	C965.14c	16.2218	25.8727	34.9589	22.9466	P07657	64.1109	22.3491	7.34095	6.19902	C428.15	16.1368	14.937	21.6557	47.2705	C1604.17c	22.6972	28.838	21.0675	27.3973	rpl20-1	47.9364	27.2814	19.568	5.21428
rhp4a	23.2717	32.1945	28.4164	16.1174	C1F8.03c	43.4343	26.4871	17.3962	12.6824	h4.3: hhf3	9.51554	19.4536	51.1235	19.9073	P07657	66.6034	22.7704	6.26186	4.36433	C212.06c	52.0339	16.7797	13.8983	17.2881	prp19: cwf8	27.4803	16.5309	26.5857	29.4031	C212.06c	49.4834	17.9104	17.2216	15.3846	C11E3.01c	18.1298	30.777	30.6424	20.4507	C16A3.10	37.388	18.7112	18.7802	25.1206	C1604.17c	22.049	31.3626	18.6273	27.9611
h4.3: hhf3	8.05249	11.9057	61.5155	18.5264	C977.07c	36.3636	27.8788	18.7879	16.9697	rhp4b	28.8352	30.1847	24.0057	16.9744	C212.06c	53.2051	11.5385	18.2692	16.9872	csn1	25.2941	19.8235	24.9412	29.9412	P07657	64.8402	23.0594	6.16438	5.93607	csn1	27.0815	22.6931	21.9116	28.3138	C1393.11	22.2481	20.7827	29.209	27.7602	rpl20-1	6.60815	17.5401	61.8408	14.0109	C16A3.10	30.8451	23.2958	23.0986	22.7606
tif452	16.2261	16.9258	37.3852	29.4629	pmt1	28.1419	19.1822	23.1509	29.525	C24B10.03	21.7328	24.9939	31.4188	21.8545	csn1	27.2727	19.7881	23.0007	29.9385	csn2	29.43	28.3433	19.0064	23.2202	C212.06c	41.8938	19.3687	21.2339	17.5036	csn2	28.3097	24.7411	18.1775	28.7717	C1393.12	19.5649	22.4842	32.8	25.1509	rpl20-2	6.57911	14.773	52.996	25.6518	rpl20-2	47.4989	27.398	20.3703	4.73285
C24B10.03	24.734	24.9033	30.8511	19.5116	C36B7.05c	33.7969	29.0206	23.2769	13.9057	tif452	14.6546	18.0245	39.7847	27.5362	csn2	23.3371	21.5797	30.9713	24.1119	grx1	5.94534	13.3375	68.2875	12.4296	csn1	26.7793	21.547	22.3594	29.3143	grx1	5.13016	11.4125	53.6371	29.8202	C1393.13	26.0231	14.1749	21.8977	37.9043	C10F6.07c	26.7849	25.2818	22.6815	25.2518	C10F6.07c	29.2044	23.7874	18.8917	28.1165
pmp1	36.1431	23.9892	24.8959	14.9718	C25B2.09c	17.3568	13.6177	16.9195	52.106	pmp1	37.3841	25.4221	24.0428	13.151	grx1	6.79462	17.0356	58.9171	17.2527	csn3	16.494	30.0249	31.6411	21.84	csn2	24.8272	30.17	21.8195	23.1833	csn3	20.3572	36.4329	26.7402	16.4697	P35G2.10	21.9855	33.5675	23.8667	20.5802	C428.04	24.985	15.1377	34.9766	24.9008	C428.04	26.4818	21.6484	28.8476	23.0221
spt3	24.977	25.7576	29.1093	20.1561	C1D7.01	29.2553	23.1499	31.1209	16.4739	spt3	25.8604	21.7495	29.3977	22.9924	csn3	17.7098	32.1773	33.0802	17.0326	csn4	17.7953	25.0394	37.0472	20.1181	grx1	6.92913	17.3136	63.0755	12.6818	csn4	24.4432	27.9196	27.3764	20.2607	P35G2.12	22.7409	17.1734	29.6788	30.4069	C3B9.08c	27.0394	29.552	26.0248	17.3839	C3B9.08c	36.9267	30.3462	20.3842	12.343
rhp4b	30.3738	28.4268	23.9097	17.2897	sxa1	23.5703	20.7721	26.6953	28.9624	C24B10.04	18.4461	24.3339	34.8985	22.3216	csn4	26.4936	28.389	29.5014	15.616	csn5	21.5266	19.8206	32.9933	25.6595	csn3	16.8723	32.9557	32.3285	17.8434	csn5	19.5608	23.4218	32.9552	24.0622	C664.14.RC	26.1643	30.5599	22.8676	20.4082	C16A3.14	21.9049	23.4757	36.8414	17.7781	C16A3.14	22.0853	21.9604	27.4058	28.5485
C24B10.04	18.8715	26.7772	31.256	23.0953	sxa2	39.427	28.1492	17.9172	14.5066	C24B10.05	13.1995	29.7482	41.8367	15.2156	csn5	27.9212	24.7094	30.5222	16.8473	C23H4.01c	18.6929	20.7593	22.8736	37.6742	csn4	22.7959	21.803	35.7824	19.6187	C23H4.01c	20.7598	23.6771	22.863	32.7001	C4B4.07c	17.9244	17.5834	29.6961	34.7961	C21C3.02c	23.8152	26.0056	29.55	20.6292	C21C3.02c	21.2666	17.2364	30.4066	31.0903
C24B10.05	11.1946	22.4163	49.5837	16.8054	C13G1.12	23.0182	19.4045	26.5174	31.0599	C24B10.06	18.355	18.7156	31.8444	31.0851	C23H4.01c	19.9901	22.9023	21.767	35.3406	C1734.07c	31.9379	23.3772	23.095	21.5898	C23H4.01c	17.0757	20.6033	22.3415	39.9796	C1734.07c	32.3176	23.6568	25.6616	18.3641	P35G2.14	26.9039	24.0332	22.6809	26.382	C16A3.16	20.3471	23.8534	37.4358	18.3637	C16A3.16	25.774	24.4824	32.6116	17.132
C24B10.06	17.5105	16.7905	35.2183	30.4807	C186.03	32.9556	35.7885	18.6025	12.6534	C215.14c	36.6207	28.1379	22	13.2414	C1734.07c	34.4413	22.0665	23.3881	20.1041	misc_RNA_2.2.40	25.7851	36.9421	15.6198	21.6529	csn5	26.524	24.0424	33.3753	16.0583	misc_RNA_2.2.40	21.7755	35.6784	15.9966	26.5494	C212.08c	43.9441	21.118	16.7702	18.1677	C29A4.19c	32.393	33.0236	19.3163	15.2672	C16A3.18	27.0396	24.2623	20.9484	27.7497
C215.14c	34.5938	30.042	23.2493	12.1148	C186.09	41.9162	23.3533	16.7665	17.9641	C1604.16c	23.8855	37.8528	20.6544	17.6074	misc_RNA_2.2.40	20.2095	31.6081	25.5083	22.6741	C24B10.12	29.0009	20.8989	26.7106	23.3896	C1734.07c	32.7771	22.7214	23.0638	21.4377	C24B10.12	26.3628	24.0367	23.8487	25.7519	C337.02c	18.3386	29.9784	31.2552	20.4278	C1393.04	26.6151	28.6172	24.3727	20.3951	C1393.04	27.8703	26.6321	25.394	20.1036
C1604.16c	25.2079	29.5883	26.303	18.9008	C1296.04	31.5847	32.4518	26.4145	9.5491	C1652.01	52.6512	24.0105	14.6004	8.73786	C24B10.12	27.6289	22.8351	27.3969	22.1392	C584.15c	21.752	24.3848	24.6309	29.2323	misc_RNA_2.2.40	23.2421	18.8406	31.723	26.1943	C584.15c	17.2048	22.4443	25.2955	35.0554	C576.12c	24.2754	21.6938	27.8533	26.1775	C16A3.18	29.8487	23.7445	21.0023	25.4045	C16A3.19	25.9514	29.9683	27.2727	16.8076
C1652.01	48.6649	28.507	13.8398	8.98834	C1296.06	31.7938	31.1493	16.5055	20.5514	C1105.16c	26.5466	25.7936	32.7772	14.8826	C584.15c	20.9847	23.4014	26.0883	29.5257	C330.07c	29.4292	26.5142	21.9934	22.0632	C24B10.12	26.375	24.25	27.225	22.15	C330.07c	30.639	29.6469	18.7336	20.9804	C1F8.02c	27.3657	32.7877	15.601	24.2455	C1393.05	31.4646	31.1843	23.1955	14.1556	C1393.05	19.8169	32.8319	22.76	24.5912
C1105.16c	24.3788	24.1839	31.0378	20.3995	C227.08c	23.865	20.5471	30.6461	24.9418	C3F6.05.RC	31.5866	26.0553	23.508	18.8501	C330.07c	28.224	24.8637	22.1076	24.8047	alp4	25.3599	19.8137	24.9788	29.8476	C584.15c	20.9051	21.8529	25.2303	32.0117	alp4	25.1378	21.153	27.0877	26.6214	pms1	23.5344	34.5411	20.9708	20.9537	C1486.07c	21.7075	23.9118	37.6051	16.7756	C1486.07c	20.4718	25.03	31.5874	22.9108
C3F6.05.RC	28.5802	32.9865	23.6842	14.7491	C6B12.14c	24.7465	27.6814	37.1398	10.4322	C16G5.02c	17.421	12.5542	22.1017	47.9231	alp4	24.1098	20.2488	26.8125	28.8288	C24B10.15	21.5216	23.3455	37.1027	18.0302	C330.07c	29.8979	29.1321	20.6605	20.3095	C24B10.15	20.5277	30.0792	30.0792	19.314	C839.11c	28.6391	22.6134	26.2018	22.5457	C16A3.19	19.1732	29.685	23.8189	27.3228	P35G2.02	19.1986	23.9837	28.438	28.3797
C16G5.02c	16.8577	10.7948	23.3272	49.0203	rpl4-2	13.4536	12.3998	33.264	40.8826	C16A3.04	23.9193	18.4918	26.3929	31.196	C24B10.15	18.3502	28.0724	35.1852	18.3923	alp6	23.0907	24.2243	28.222	24.463	alp4	26.0923	22.4237	23.413	28.0709	alp6	32.5059	31.7376	20.6856	15.0709	C13G1.02	17.6572	14.6714	18.1627	49.5087	P35G2.02	18.0766	23.2646	32.2126	26.4461	C212.07c	22.6355	31.6684	23.0606	22.6355
[truncated: 4,711 more rows]
[truncated: 20 more columns]

## Sheet: Sum of differences
Experiment 1				Experiment 2						Experiment 3						Experiment 4
H2O2 15min vs control		MMS 15min vs control		H2O2 15min vs control		MMS 15min vs control		Heat 15min vs control		H2O2 15min vs control		H2O2 60min vs control		Heat 15min vs control		MMS 60min vs control		Heat 60min vs control
[truncated: 5,158 more rows]

## Sheet: Scores
Experiment 1						Experiment 2								Experiment 3								Experiment 4
[truncated: 5,221 more rows]
