# Supplementary material for: Regulation of transcriptome, translation, and proteome in response to environmental stress in fission yeast
Source: Genome Biol. 2012 Apr 18;13(4):R25. doi: 10.1186/gb-2012-13-4-r25 (PMC3446299; doi:10.1186/gb-2012-13-4-r25)
Supplement: Additional file 2 — Annotated list of genes in clusters 1 to 3 (Figure 2). [file gb-2012-13-4-r25-S2.XLS]

## Sheet: Sheet1
Translationally regulated mRNAs during oxidative stress
Systematic name	Common name	Annotation (PomBase)
Translation down at both 15 and 60 min
SPBC405.01	ade1BC3.03;min4;ade1	phosphoribosylamine-glycine ligase
SPCPB16A4.03c	ade10	IMP cyclohydrolase
SPCC1235.07	sma7;fta7	Sim4 and Mal2 associated (4 and 2 associated) protein
SPAC139.02c	oac1	anion transporter
SPBC1778.01c	zuo1;mpp11	zuotin
SPBC17D1.06		DEAD/DEAH box helicase
SPCC18.05c		notchless-like protein,
SPAC19A8.07c		U3 snoRNP-associated protein,
SPAC24H6.10c		phospho-2-dehydro-3-deoxyheptonate aldolase,
SPAC29A4.15		serine-tRNA ligase,
SPAC2E1P5.05		U3 snoRNP-associated protein,
SPBC3H7.08c		conserved fungal protein,
SPCC417.08	ef-3;tef3	translation elongation factor 3, tef3
SPBC56F2.12	ilv5	acetohydroxyacid reductoisomerase, ilv5
SPAC56F8.09	rrp8	methyltransferase Rrp8, rrp8
SPCC576.01c		sulfonate dioxygenase, , SPCPB1C11.04c
SPAC57A7.12		heat shock protein 70 family,
SPCC622.12c		NADP-specific glutamate dehydrogenase,
SPBC660.16	gnd	phosphogluconate dehydrogenase, decarboxylating,
SPAC683.02c		zinc finger protein, , SPAC694.01c
SPBC776.03		homoserine dehydrogenase,
SPAC890.05		G-patch domain,
SPBC839.15c	tef1-e;ef1-bBA1.09;ef1a-c;ef1-b	translation elongation factor EF-1 alpha, ef1a-c
SPAC513.01c	eft2-1;eft201;etf2;eft2;etf201	translation elongation factor 2, eft201, eft2-1, etf2, SPAPYUK71.04c
SPCP31B10.07	eft1;eft202	translation elongation factor 2, eft202
SPBC1815.01	eno101;eno1	enolase, eno101, eno1
SPAC140.02	gar2	GAR family, gar2
SPBC25B2.05	mis3	KH domain, mis3
SPBC14F5.04c	pgk1	phosphoglycerate kinase, pgk1
SPCC1183.08c	rpl10a-2;rpl1-1;rpl101;rpl10a-1	60S ribosomal protein L10a, rpl101, rpl1-1, rpl10a-1
SPBC30D10.18c	rpl1-2;rpl10a;rpl102;rpl10a-2	60S ribosomal protein L10, rpl102, rpl1-2, rpl10a-2
SPAC1805.13	rpl14	60S ribosomal protein L14, rpl14
SPCC576.11	rpl15	60S ribosomal protein L15, rpl15
SPAC11E3.15	rpl22	60S ribosomal protein L22, rpl22, SPAP8A3.01
SPAC17A5.03	rpl3;rpl3-1;rpl301;rpgL3-1	60S ribosomal protein L3, rpl301, rpl3-1, rpl3
SPAPB8E5.06c	rpl3-b;rpl3-2;rpl302;rpgL3-2	60S ribosomal protein L3, rpl302, rpl3-2, rpl3-b
SPAC3H5.12c	rpl5;rpl501;rpl5-1	60S ribosomal protein L5, rpl501, rpl5-1, rpl5
SPBC11C11.09c	rpl5b;rpl5;rpl5-2;rpl502	60S ribosomal protein L5, rpl502, rpl5-2, rpl5b
SPCC622.18	rpl6	60S ribosomal protein L6, rpl6
SPAC3H5.07	rpl7-2;rpl702;rpl7-A;rpl7;rpl7-1;rpl701;rpl7b	60S ribosomal protein L7, rpl702, rpl7-2, rpl7, rpl7b
SPBC29A3.04	rpl8-1B3.03c;rpl7a;rpl8	60S ribosomal protein L7a (L8), rpl8
SPAC1F7.13c	rpk5a;rpl8-1;rpl2-1;rpk5;rpl18;rpl801	60S ribosomal protein L2A, rpl801, rpl8-1, rpl18, rpk5a, rpl2-1,
SPBC2F12.07c	rpl2-2;rpk5;rpk5b;rpl8-2;rpl802;rpk37	60S ribosomal protein L8, rpl802, rpl8-2, rpk37, rpk5b
SPCC18.14c	rpp0	60S acidic ribosomal protein Rpp0, rpp0
SPAC22A12.04c	rps2201;rps15a-1;rps22-1	40S ribosomal protein S15a, rps2201, rps22-1, rps15a-1
SPCC576.08c	rps2	40S ribosomal protein S2, rps2
SPAC22H12.04c	rps1-2;rps102;rps3a-2	40S ribosomal protein S3a, rps102, rps1-2, rps3a-2
SPBC19F8.08	rps4-1;rps401;rps4-1B.01c;rps4	40S ribosomal protein S4, rps401, rps4-1, rps4, SPBC25H2.17c
SPAC959.07	rps4-3;rps403;rps4	40S ribosomal protein S4, rps403, rps4-3, rps4
SPAC13G6.07c	rps601;rps6;rps6-1	40S ribosomal protein S6, rps601, rps6-1
SPBC1709.05	sks2;hsc1	heat shock protein 70 family, sks2, hsc1
SPCC794.09c	ef1a-e;ef1a-a;tef1-e;ef1-a;efa11	translation elongation factor EF-1 alpha, ef1a-a
Translation down at 15 min only
SPBC106.08c	B13958-1	B13958 domain,
SPBC4C3.08		acetylglucosaminyltransferase,
SPAC1002.16c		nicotinic acid plasma membrane transporter,
SPBC1271.06c		sequence orphan,
SPAC22E12.12		dubious,
SPAC30C2.02	mmd1	deoxyhypusine hydroxylase, mmd1
SPBC428.05c		argininosuccinate synthase, arg12
SPAC4H3.12c		sequence orphan,
SPCC569.04		sequence orphan,
SPAC6C3.03c		sequence orphan,
SPAC8C9.20		dubious,
SPAC977.14c		aldo/keto reductase,
SPBC1347.02	fkbp39	peptidyl-prolyl cis-trans isomerase, fkbp39
SPAC1F8.01	ght3	hexose transporter, ght3
SPCC1235.13	ght6;meu12	hexose transporter, ght6, meu12
SPAP27G11.11c		dubious,
SPAC57A7.04c	pab1;pabp;pab1B7A7.05	mRNA export shuttling protein, pabp
SPBPB2B2.08		sequence orphan,
SPBC725.11c	php2	CCAAT-binding factor complex subunit Php2, php2
SPBC17G9.07	rps2402;rps24-2;rps24b	40S ribosomal protein S24, rps2402, rps24-2
SPAC926.04c	hsp90;swo1	heat shock protein, hsp90, swo1
SPCC1450.04	tef5	translation elongation factor EF-1 beta subunit, tef5
SPBC1539.09c	trp1	anthranilate synthase, trp1
Translation down at 60 min only
SPBC32H8.12c	act1;pi012;cps8	actin, act1, cps8
SPCC569.08c	ade5;ade8	glycinamide ribonucleotide transformylase, ade5, ade8
SPCC1322.13	ade6;min1	phosphoribosylaminoimidazole carboxylase Ade6, ade6, min1
SPBC14F5.09c	ade8	adenylosuccinate lyase Ade8, ade8
SPCC13B11.01	adh1;adh	alcohol dehydrogenase, adh1, adh
SPAC4G9.03	adk1	adenylate kinase Adk1, adk1
SPAC4G9.09c	arg11	N-acetyl-gamma-glutamyl-phosphate reductase/acetylglutamate kinase
SPAC6G9.07c	arc4;arp10	ARP2/3 actin-organizing complex subunit Arc4, arc4
SPAC3H1.07	aru1;ARG	arginase,
SPAC1002.07c	ats1	N-acetyltransferase Ats1, ats1
SPAC4F10.14c	btf3	nascent polypeptide-associated complex, btf3, btt1, egd1
SPAC13D6.02c	byr3	zinc finger protein, byr3
SPAC105.02c		ankyrin repeat protein,
SPAC105.03c		transcription factor,
SPCC1183.07		U3 snoRNP protein,
SPBC1198.05		guanylate kinase,
SPCC11E10.01		cystathionine beta-lyase, , SPCC61.06
SPCC11E10.07c	eif2b-a	translation initiation factor eIF2B subunit,
SPBC11G11.03		60S acidic ribosomal protein,
SPBC11G11.05	rpa34	DNA-directed RNA polymerase I complex subunit Rpa34, rpa34
SPCC1223.14		chorismate synthase, , SPCC297.01
SPCC126.11c		RNA-binding protein,
SPAC1296.01c		phosphoacetylglucosamine mutase, , SPAC22F3.01
SPBC12C2.07c	SPC12C2.07c	spermidine synthase,
SPBC13G1.09		bystin-family protein,
SPAC13G6.10c		conserved fungal protein,
SPAC144.01		sequence orphan,
SPAC144.12	ppi	ribose 5-phosphate isomerase,
SPCC1442.06		20S proteasome component alpha 2,
SPCC1442.09	trp3	anthranilate synthase, trp3
SPAC20H4.08		phosphatase activator,
SPCC1450.03		ribonucleoprotein (RNP) complex,
SPCC1494.02c	taf13	transcription factor TFIID complex subunit Taf13, taf13
SPAC14C4.12c		SWIRM domain,
SPBC14C8.04		acetolactate synthase regulatory unit,
SPBC14F5.02		sequence orphan,
SPBC14F5.06		iron-sulfur protein,
SPCC14G10.03c	ump1	proteasome maturation factor Ump1, ump1
SPBC1539.07c		glutathione-dependent formaldehyde dehydrogenase,
SPBC1539.10		ribosome biogenesis protein,
SPAC15E1.08		NatA complex N-acetyltransferase Ard1,
SPBC1604.06c		CBF/Mak21 family,
SPBC1604.09c		exonuclease,
SPCC162.01c		RNA-binding protein,
SPCC1682.04	cdc31	centrin, cdc31
SPCC1682.13		SWIRM domain,
SPBC1683.03c		membrane transporter,
SPBC1683.10c		DUF125, pcl1
SPAC1687.19c		queuine tRNA-ribosyltransferase,
SPCC16A11.10c	oca8	cytochrome b5, oca8
SPBC16A3.08c		nuclear telomere cap complex subunit,
SPBC16C6.12c		Las1-like protein,
SPAC16C9.02c		S-methyl-5-thioadenosine phosphorylase,
SPAC16E8.06c	nop12	RNA-binding protein Nop12, nop12
SPBC16E9.10c		AAA family ATPase,
SPBC16E9.13	ksp1;ppk20	serine/threonine protein kinase Ksp1, ksp1, ppk20
SPBC16H5.04		mitochondrial membrane protein,
SPBC16H5.08c		AAA family ATPase,
SPBC1703.05		protein kinase (RIO family),
SPBC1703.07		ATP citrate synthase,
SPBC1703.08c		5-formyltetrahydrofolate cyclo-ligase,
SPBC1709.08	cft1	cleavage factor one Cft1, cft1
SPBC1711.04		methylenetetrahydrofolate reductase,
SPBC1711.05		chaperone,
SPBC1711.07		WD repeat protein,
SPBC1711.08		chaperone activator,
SPBC1718.03	ker1	RNA polymerase I transcription factor subunit Ker1, ker1
SPBC1709.02c		valine-tRNA ligase, vas2, SPBC1734.18c
SPBC1773.04		cinnamoyl-CoA reductase,
SPBC1778.07		methyltransferase,
SPBC1778.08c	arc21;arc3	ARP2/3 actin-organizing complex subunit Arc21, arc3, arc21
SPAC1782.11		adenylyl-sulfate kinase, met14
SPAC17A5.15c		glutamate-tRNA ligase,
SPBC17D1.03c		exosome subunit,
SPBC17D1.05		sequence orphan,
SPAC17G6.16c	ysh1	mRNA cleavage and polyadenylation specificity factor complex subunit
SPAC17G8.04c	arc5;arc15	ARP2/3 actin-organizing complex subunit Arc15, arc15, arc5
SPAC17G8.08c		UPF0016 family,
SPBC17G9.03c		lysine-tRNA ligase,
SPAC17H9.04c		RNA-binding protein,
SPAC17H9.05	ebp2	P40-like, ebp2
SPAC17H9.14c		protein disulfide isomerase,
SPAC1805.02c		electron transfer flavoprotein beta subunit,
SPCC1827.05c		rrm RNA recognition motif,
SPCC1827.06c		aspartate semialdehyde dehydrogenase,
SPCC1840.05c		phosphomannomutase,
SPAC18B11.08c		conserved yeast protein,
SPBC18E5.02c		serine palmitoyltransferase complex subunit, , SPBC29A3.20c
SPBC18H10.20c		conserved yeast protein,
SPCC1906.02c		CUE domain protein,
SPAC1952.02		G-patch domain,
SPAC19A8.15	trp2	tryptophan synthase, trp2
SPAC19B12.01		TPR repeat protein, , SPAC4F10.21
SPAC19B12.11c		zinc finger protein,
SPAC19D5.05c		U3 snoRNP-associated protein,
SPBC1A4.07c		U3 snoRNP protein,
SPAC1B2.03c		GNS1/SUR4 family protein,
SPAC1B3.09c		Noc2p-Noc3p complex subunit,
SPAC1F12.02c	p23fy	translationally controlled tumor protein homolog, p23fy
SPAC1F12.10c		cytochrome b5 family,
SPAC1F7.02c		DEAD/DEAH box helicase,
SPAC1F8.07c		pyruvate decarboxylase,
SPAC20G8.07c	erg2	C-8 sterol isomerase, erg2
SPAC20G8.09c		acetyltransferase,
SPAC20H4.01		U3 snoRNP protein, , SPAC631.03
SPBC211.08c		ribonuclease PH-like,
SPBC215.06c		zinc finger protein,
SPBC215.09c	erg10	acetyl-CoA C-acetyltransferase Erg10, erg10
SPBC215.10		haloacid dehalogenase-like hydrolase,
SPBC21B10.09		acetyl-CoA transporter,
SPAC1687.21		phosphoglycerate mutase family, , SPAC222.01
SPAC222.06		nuclear HMG-like acidic protein Mak16, mak16
SPAC22A12.16		ATP-citrate synthase (similar to ATP-citrate synthase N-terminal domain),
SPAC22E12.18		conserved fungal protein,
SPAC22F3.07c		F-type ATP synthase subunit G, atp20
SPAC22F8.09	rrp16;nop53	ribosomal RNA processing protein, rrp16, nop53
SPAC23A1.03	apt1	adenine phosphoribosyltransferase (APRT), apt1
SPAC23A1.07		zinc finger protein,
SPAC23A1.12c		phenylalanine-tRNA ligase beta subunit,
SPCC23B6.02c		lysine-rich protein,
SPAC23C11.09		alanine-tRNA ligase,
SPAC23C4.06c		methyltransferase,
SPBC23E6.06c		3,4-Dihydroxy-2-butanone 4-phosphate synthase,
SPAC23G3.06		ribonucleoprotein (RNP) complex,
SPAC23H3.07c	mrp2	mitochondrial ribosomal protein subunit S14, mrp2
SPAC23H3.14		conserved eukaryotic protein,
SPBC244.02c		U3 snoRNP-associated protein,
SPCC24B10.18		conserved eukaryotic protein,
SPBC24C6.04		delta-1-pyrroline-5-carboxylate dehydrogenase,
SPAC24C9.03	mvd1	diphosphomevalonate decarboxylase, mvd1
SPAC24C9.12c		glycine hydroxymethyltransferase,
SPAC25B8.12c		conserved protein (mainly bacterial),
SPBC19F5.05c	ppp1	pescadillo-family, ppp1, SPBC25D12.01c
SPAC25G10.08	prt1;tif34;eif3b	translation initiation factor eIF3b (p84),
SPBC25H2.05	ucp15;egd2;alpha-nac	nascent polypeptide-associated complex, egd1
SPAC26A3.06		methyltransferase,
SPAC26A3.08	smb';smb;smb1	small nuclear ribonucleoprotein (snRNP), smb1, smb
SPBC26H8.08c		GTPase, grn1
SPBC27.01c		conserved fungal protein,
SPAC27E2.03c		GTP binding protein,
SPAC27E2.11c		glycoprotein,
SPBC27.08c	asp1;sua1	sulfate adenylyltransferase (ATP), sua1, SPBC28F2.01c
SPCC297.04c	set7	histone lysine methyltransferase Set7, set7
SPBC29A10.10c		tRNA-splicing endonuclease positive effector,
SPBC29A3.10c	atp14	F1-ATPase subunit H, atp14
SPAC29A4.04c		pseudouridylate synthase,
SPAC29B12.04	snz1	pyridoxine biosynthesis protein, snz1
SPBC2A9.02		conserved protein,
SPAC2C4.11c	rbp28	RNA-binding protein Rbp28, rbp28
SPBC2D10.19c		sequence orphan,
SPBC19C2.15c		phosphoprotein phosphatase, , SPBC2F12.16
SPBC2G2.04c	pmf1;mmf1	conserved eukaryotic protein, mmf1, pmf1
SPBC2G2.12		histidine-tRNA ligase,
SPCC306.02c		Rab GTPase binding,
SPAC30C2.04		cofactor for methionyl-and glutamyl-tRNA synthetases,
SPBC13G1.13	tfb2	transcription factor TFIIH complex subunit Tfb2, tfb2, SPBC31F10.01
SPBC31F10.12		RNA-binding protein Tma20,
SPBC31F10.17c		sequence orphan,
SPAC31G5.04		homoisocitrate dehydrogenase,
SPAC31G5.05c	ppe	ribulose phosphate 3-epimerase,
SPCC320.11c		RNA-binding protein, , SPCC330.18
SPAC328.09		mitochondrial carrier,
SPCC330.09		WD repeat protein,
SPBC336.11		GARP complex,
SPBC336.13c		mitochondrial inner membrane peptidase complex,
SPAC343.16	lys2	homoaconitate hydratase Lys2, lys2
SPBC36.04	cys1a;cys11	cysteine synthase, cys11, cys1a
SPBC36.08c		sequence orphan,
SPCC364.01		sequence orphan,
SPCC364.06		nucleosome assembly protein Nap1,
SPBC365.11		GRIP domain,
SPBC365.14c	gps2	UDP-glucose 4-epimerase,
SPAC3A11.11c		aldo/keto reductase,
SPAC3A12.16c	tim17	TIM23 translocase complex subunit Tim17, tim17
SPBC3B8.03		saccharopine dehydrogenase,
SPBC3B9.18c	vma7	V-type ATPase, vma7
SPAC3C7.08c	elf1	AAA family ATPase, elf1
SPBC3D6.12		WD repeat protein,
SPBC3E7.07c		conserved eukaryotic protein,
SPBC3F6.04c		ribonucleoprotein (RNP) complex,
SPAC3G9.06		phenylalanine-tRNA ligase alpha subunit Frs2, frs2
SPBC3H7.05c		sequence orphan,
SPBC3H7.07c		phosphoserine phosphatase,
SPBC3H7.10		conserved eukaryotic protein,
SPAC3H8.05c		sequence orphan,
SPBC409.10	ade7	phosphoribosylamidoimidazolesuccinocarboxamide synthase, ade7
SPBC409.13		6,7-dimethyl-8-ribityllumazine synthase,
SPBC428.04		sequence orphan,
SPBC428.15		GTP binding protein,
SPBC428.19c		ribonucleoprotein (RNP) complex subunit,
SPAC458.02c		mRNP complex,
SPCC4B3.07		coiled-coil,
SPBC4C3.03		homoserine kinase,
SPBC4C3.07	eIF3f	translation initiation factor eIF3f,
SPAC4F10.06		hypothetical protein,
SPAC4F10.09c		ribosome biogenesis protein,
SPBC3E7.15c		sphingosine N-acyltransferase, , SPBC4F6.02c
SPBC4F6.12		LIM domain,
SPBC4F6.13c		WD repeat protein,
SPBC4F6.14		RNA-binding protein,
SPCC4G3.06c	mrpl4	mitochondrial ribosomal protein subunit L4, mrpl4
SPCC4G3.17		HD domain,
SPAC4G9.15		ketoreductase,
SPAC4H3.01		DNAJ domain protein,
SPAC4H3.07c		rhodanese-like domain,
SPAC521.03		short chain dehydrogenase,
SPBC543.02c		DNAJ domain protein,
SPCC550.05	nse1	Smc5-6 complex non-SMC subunit 1, nse1
SPBC56F2.14	mrpl44	mitochondrial ribosomal protein subunit l44, mrpl44
SPAC56F8.05c		conserved yeast protein,
SPCC576.14		diphthine synthase,
SPAC57A7.06		ribonucleoprotein (RNP) complex,
SPBC582.08		alanine aminotransferase,
SPCC188.13c	dcr1	dicer, dcr1, SPCC584.10c
SPCC5E4.05c		serine hydrolase,
SPAC5H10.03		phosphoglycerate mutase family,
SPCC613.08		CDK inhibitor,
SPCC622.14		GTPase activating protein,
SPAC637.09		ribonuclease H70,
SPAC4F8.03		UPF0023 family, , SPAC644.01c
SPAC644.05c		deoxyuridine 5'-triphosphate nucleotidohydrolase,
SPAC644.16		RNA-binding protein,
SPCC645.08c	snd1	RNA-binding protein Snd1, snd1
SPBC646.10c		ribonucleoprotein (RNP) complex,
SPBC651.01c		GTP binding protein Nog1, nog1, SPBC725.18c
SPBC685.06	rps0;rpsa-1;rps001;rpsA-1;rps0-1	40S ribosomal protein S0A (p40), rps001, rps0-1, rpsa-1, rps0
SPAC694.02		DEAD/DEAH box helicase,
SPAC6F12.13c		farnesyl pyrophosphate synthetase,
SPAC6F6.03c		GTP binding protein associated,
SPAC6F6.05		oligosaccharyltransferase epsilon subunit,
SPAC6G10.12c	ace2	transcription factor Ace2, ace2
SPAC6G9.01c		hypothetical protein,
SPAC6G9.02c	nop9	RNA-binding protein Nop9, nop9
SPAC6G9.10c	sen1	DNA2/NAM7 family, sen1
SPBC725.15	ura5	orotate phosphoribosyltransferase Ura5, ura5
SPBC776.17		rRNA processing protein,
SPCC777.06c		hydrolase,
SPCC777.09c	arg1	acetylornithine aminotransferase, arg1
SPBC800.06	brx1	ribosome biogenesis protein Brx1, brx1
SPAC821.05		translation initiation factor eIF3h,
SPAC823.04		rRNA processing protein,
SPAC823.08c		ATP-dependent RNA helicase,
SPAC823.11		sphingosine-1-phosphate phosphatase,
SPBC83.13		mitochondrial tricarboxylic acid transporter,
SPBC83.15		WD repeat protein,
SPCC830.10		DNA repair protein,
SPBC839.12	rpc31	DNA-directed RNA polymerase III complex subunit Rpc31, rpc31
SPBC839.17c	fkh1;fkbp12	peptidyl-prolyl cis-trans isomerase, fkh1
SPBC887.17		uracil permease,
SPAC890.07c	prmt1;rmt1	type I ribosomal protein arginine N-methyltransferase Rmt1, rmt1, prmt1
SPCC895.09c	ucp12	RNA helicase, ucp12
SPAC8C9.10c		surfeit locus (SURF40 family),
SPBC8D2.10c	pi055;rmt3	type I ribosomal protein arginine methytransferase Rmt3, rmt3, rmt3
SPBC8D2.18c	pi047	adenosylhomocysteinase,
SPAC26A3.17c		N-methyltransferase, , SPAC8E11.11
SPAC8F11.04		U3 snoRNP-associated protein,
SPAC9.09		homocysteine methyltransferase, met26
SPBC902.04		rrm RNA recognition motif,
SPAC922.04		sequence orphan,
SPAC922.05c		membrane transporter,
SPAC926.08c		Brix domain,
SPBC947.07		surfeit locus (SURF40 family),
SPCC1840.11	csl4	exosome subunit Csl4, csl4, SPCC965.01
SPBC9B6.04c	aes2;tuf1	mitochondrial translation elongation factor EF-Tu Tuf1, tuf1
SPBC9B6.07		nucleolar protein Nop52 family,
SPAC3C7.11c	cal1;cnx1	calnexin, cnx1, cal1
SPBC29A10.01	ccr1	NADPH-cytochrome p450 reductase, ccr1, SPBC365.17
SPBC12D12.03	cct1	chaperonin-containing T-complex alpha subunit Cct1, cct1
SPAC1D4.04	cct2	chaperonin-containing T-complex beta subunit Cct2, cct2
SPBC1A4.08c	cct3	chaperonin-containing T-complex gamma subunit Cct3, cct3
SPBC106.06	cct4	chaperonin-containing T-complex delta subunit Cct4, cct4
SPAC1420.02c	cct5	chaperonin-containing T-complex epsilon subunit Cct5, cct5
SPBC646.11	cct6	chaperonin-containing T-complex zeta subunit Cct6, cct6
SPBC337.05c	cct8	chaperonin-containing T-complex theta subunit Cct8, cct8
SPAC4A8.15c	cdc3	profilin, cdc3
SPAP8A3.08	cdc4	myosin II light chain, cdc4
SPAC27F1.02c	cdc8;fus4	tropomyosin, cdc8, fus4
SPAC26A3.05	chc1	clathrin heavy chain Chc1, chc1
SPAPB2B4.03	cyc17;cig2	cyclin, cig2, cyc17
SPAC20G4.06c	adf1;cof1	cofilin, adf1, cof1
SPAC1296.02	cox4	cytochrome c oxidase subunit IV, cox4
SPAC13G7.08c	crb3	WD repeat protein, crb3
SPAC1751.03	csn7b;csn7-2;csn7;csn72	translation initiation factor eIF3m, , SPAC31A2.01
SPAC19D5.11c	ctf8	DNA replication factor C complex subunit Ctf8, ctf8
SPBC32H8.05		conserved fungal protein,
SPACUNK4.09		conserved protein,
SPBC215.12	spef2;cwf10;snu114	GTPase Cwf10, cwf10, spef2, snu114
SPBP8B7.16c	dbp2	DEAD/DEAH box helicase, dbp2
SPCC16A11.05c	dim1	U4/U6 x U5 tri-snRNP complex subunit Dim1, dim1
SPBC336.02	dim1	18S rRNA dimethylase,
SPAC1805.08	dlc1	dynein light chain Dlc1, dlc1
SPBC428.02c	eca39B2.11c;eca39	branched chain amino acid aminotransferase Eca49, eca39
SPBC1105.05	exg1	glucan 1,3-beta-glucosidase I/II precursor, exg1
SPAC926.09c	fas1	fatty acid synthase beta subunit Fas1, fas1
SPBC2D10.10c	fib;fib1	fibrillarin, fib1, fib
SPAC23H4.06	gln1	glutamate-ammonia ligase Gln1, gln1
SPBC354.12	gpd3	glyceraldehyde 3-phosphate dehydrogenase Gpd3, gpd3
SPAC4F10.20	grx1	glutaredoxin, grx1
SPBC354.01	gtp1;gtp1B49.05	GTP binding protein Gtp1, gtp1, SPBC649.06
SPAC4F8.14c	hcs;hcs1	3-hydroxy-3-methylglutaryl CoA synthase, hcs1, hcs
SPAC1805.06c	hem2	porphobilinogen synthase Hem2, hem2
SPAC25G10.05c	his1	ATP phosphoribosyltransferase, his1
SPBC1711.13	his2	histidinol dehydrogenase His2, his2
SPAC24H6.04	hxk1;hsk1	hexokinase 1, hxk1
SPBP35G2.07	ilv1	acetolactate synthase catalytic subunit, ilv1
SPBC646.09c	yin6;int6;eIF3e	translation initiation factor eIF3e, int6, yin6, yin6
SPBC1A4.02c	leu1;leu1BE8.06	3-isopropylmalate dehydrogenase Leu1, leu1, SPBC1E8.07c
SPBC3E7.16c	leu3	2-isopropylmalate synthase, leu3, SPBC4F6.03c
SPAC4A8.11c	fas2;lsd1;lsd	fatty acid synthase alpha subunit Lsd1, fas2, lsd1
SPCC1620.01c	lsm2	U6 snRNP-associated protein core protein, lsm2
SPAC513.03	mfm2	M-factor precursor, mfm2
SPAC31A2.05c	mis4	adherin, mis4
SPBC1D7.04	rai1;mlo3	RNA annealing factor Mlo3, mlo3
SPCC338.05c	mms2;spm2	ubiquitin conjugating enzyme, mms2, spm2
SPAC637.07	moe1;eIF3d	translation initiation factor eIF3d Moe1, moe1
SPBC26H8.07c	nda3;ben1;alp12	tubulin beta, nda3, ben1, alp12
SPAC1782.10c	nhp2	RNA-binding protein Nhp2, nhp2
SPBC21B10.04c	nrf1	GTPase regulator, nrf1
SPBC4C3.05c	rpa1;rpa190;nuc1	DNA-directed RNA polymerase I complex large subunit Nuc1, nuc1, rpa1
SPBP16F5.05c		ankyrin repeat protein,
SPCP1E11.08		ribosome biogenesis protein,
SPBP23A10.11c		glycoprotein,
SPAP27G11.09c		GTP cyclohydrolase,
SPBP4H10.14c		sequence orphan,
SPAP7G5.02c	gua2	GMP synthase [glutamine-hydrolyzing], gua2
SPAP8A3.07c		phospho-2-dehydro-3-deoxyheptonate aldolase,
SPBP8B7.17c		phosphomethylpyrimidine kinase,
SPBP8B7.20c		RNA methyltransferase Nop2,
SPBP8B7.25	cyp4	cyclophilin, cyp4
SPAPB18E9.05c		dubious,
SPAPB1E7.12	rps6;rps6-2;rps602	40S ribosomal protein S6, rps602, rps6-2, rps6
SPAPB1E7.10	rpc17	DNA-directed RNA polymerase III complex subunit Rpc17, rpc17
SPAPB1E7.07		glutamate synthase,
SPAPB1E7.04c		chitinase,
SPAC26F1.03	pda1	pyruvate dehydrogenase e1 component, pda1
SPBC30D10.13c	agg1;pdb1	pyruvate dehydrogenase e1 component, pdb1
SPBC32H8.06	pi018	TPR repeat protein,
SPAC1687.11	pmt2	rRNA methyltransferase Pmt2, spb1
SPBC365.06	pmt3;ubl2;smt3	SUMO, pmt3, ubl2, smt3
SPAC23C11.05	ppa	inorganic pyrophosphatase,
SPBC28F2.03	ppi1;cyp1;cyp2	cyclophilin, ppi1, cyp2
SPAC2G11.11c	prh1	RNA helicase, prh1
SPAC29A4.08c	cwf8;prp19	ubiquitin-protein ligase (E4), prp19, cwf8
SPAC10F6.02c	prp22	ATP-dependent RNA helicase Prp22, prp22
SPAC1002.13c	psu1	beta-glucosidase Psu1, psu1
SPBC13A2.04c	ptr2-a;ptr2	PTR family peptide transporter,
SPAPYUG7.05	pro3	delta-1-pyrroline-5-carboxylate reductase,
SPCC576.07	ret3	coatomer zeta subunit, ret3
SPBC83.14c	rfc5	DNA replication factor C complex subunit Rfc5, rfc5
SPBC2D10.12	rhp23;ucp4	UBA domain protein, rhp23
SPCC1259.03	rpa12	DNA-directed RNA polymerase complex I subunit Rpa12, rpa12
SPBC3B9.07c	rpa43;rpa21	DNA-directed RNA polymerase I complex subunit Rpa43, rpa43, rpa21
SPAC2F3.03c	rpa49;rpa51	DNA-directed RNA polymerase I complex, rpa49, rpa51
SPAC1B3.12c	rpb10	DNA-directed RNA polymerase I, II, and III subunit Rpb10, rpb10
SPAC23G3.01	rpb2;rbp2	DNA-directed RNA polymerase II complex subunit Rpb2, rpb2
SPAC23C4.15	rpb5	DNA-directed RNA polymerase I, II and III subunit Rpb5, rpb5
SPCC1020.04c	rpb6;rpo15	DNA-directed RNA polymerase I, II and III subunit Rpb6, rpb6, rpo15
SPACUNK4.06c	rpb7	DNA-directed RNA polymerase complex II subunit Rpb7, rpb7
SPBC14C8.12	rpb8	DNA-directed RNA polymerase I, II and III subunit Rpb8, rpb8
SPAC4G9.08c	rpc2	DNA-directed RNA polymerase III complex subunit Rpc2, rpc2
SPBC1289.07c	rpc40;rpa42	DNA-directed RNA polymerase I and III subunit Rpc40, rpc40, rpa42
SPBC18E5.04	spqM;yL9;rpl10-1;RL10;rpl1001;rpl10	60S ribosomal protein L10, rpl1001, rpl10-1, rpl10
SPAP7G5.05	rpl10-2;rpl1002;rpl10	60S ribosomal protein L10, rpl1002, rpl10-2, rpl10
SPAC26A3.07c	rpl1101;rpl11-1;rpl11	60S ribosomal protein L11, rpl1101, rpl11-1, rpl11
SPBC17G9.10	rpl1102;rpl11-2;rpl11	60S ribosomal protein L11, rpl1102, rpl11-2
SPCC16C4.13c	rpl12-1;rpl12.1;rpl1201	60S ribosomal protein L12.1/L12A, rpl1201, rpl12-1, rpl12.1
SPCC31H12.04c	rpl1202;rpl12-2;rpl12	60S ribosomal protein L12, rpl1202, rpl12-2
SPAC664.05	rpl13	60S ribosomal protein L13, rpl13
SPBC839.13c	rpl13a-1;rpl1601;rpl13;rpl13-1;rpl16a;rpl13B9.12;rpl16-1	60S ribosomal protein L13/L16, rpl1601
SPAC23A1.11	rpl16b;rpl16-2;rpl13a-2;rpl1602	60S ribosomal protein L13/L16, rpl1602, rpl16-2
SPAC1783.08c	rpl15-2;rpl1502	60S ribosomal protein L15b, rpl1502, rpl15-2
SPBC2F12.04	rpl17-1;rpl1701;rpl17	60S ribosomal protein L17, rpl1701, rpl17, rpl17-1
SPCC364.03	rpl1702;rpl17;rpl17-2	60S ribosomal protein L17, rpl1702, rpl17-2, rpl17
SPBC11C11.07	rpl18;rpl1801;rpl18-1	60S ribosomal protein L18, rpl1801, rpl18-1, rpl18
SPAPB17E12.13	rpl18-2;rpl18;rpl1802	60S ribosomal protein L18, rpl1802, rpl18-2
SPBC56F2.02	rpl1901;rpl19-1	60S ribosomal protein L19, rpl1901, rpl19-1
SPCC1682.14	rpl1902;rpl19-2;rpl19	60S ribosomal protein L19B, rpl1902, rpl19-2
SPAC3A12.10	rpl20-1;rpl20;rpl18a-2;rpl2001;yl17b	60S ribosomal protein L20a, rpl2001, rpl20-1, rpl20, yl17b, rpl18a-2
SPAC26A3.04	rpl2002;rpl20;rpl18a;rpl20-2;rpl18a-1	60S ribosomal protein L20, rpl2002, rpl20, rpl20-2
SPBC365.03c	rpl2101;rpl21;rpl21-1	60S ribosomal protein L21, rpl2101, rpl21, rpl21-1
SPAC959.08	rpl21-2;rpl21;rpl2102	60S ribosomal protein L21, rpl2102, rpl21-2, rpl21
SPAC3G9.03	rpl23-1;rpl23;rpl2301	60S ribosomal protein L23, rpl2301, rpl23-1
SPCC1322.11	rpl23-2;rpl2302	60S ribosomal protein L23, rpl2302, rpl23-2
SPAC6G9.09c	rpl24;rpl24-1	60S ribosomal protein L24, rpl24
SPCC330.14c	rpl24-2;rpl24;rpl2402	60S ribosomal protein L24, rpl2402, rpl24-2
SPAC22E12.13c	rpl24-3;rpl24;rpl2403;rpl24BE12.12	60S ribosomal protein L24-3 (L30), rpl2403, rpl24-3
SPBC106.18	rpl23a;rpl23a-1;rpl25-1;rpl2501;rpl25a	60S ribosomal protein L25, rpl2501, rpl25a
SPBC29B5.03c	rpl26	60S ribosomal protein L26, rpl26
SPBC685.07c	rpl27-1;rpl2701	60S ribosomal protein L27, rpl2701, rpl27-1
SPCC74.05	rpl2702;rpl27-2	60S ribosomal protein L27, rpl2702, rpl27-2
SPBC776.11	rpl29;rpl2801;rpl27a;rpl28-1	60S ribosomal protein Ll28B 27a, rpl2801, rpl28-1
SPCC5E4.07	rpl2802;rpl27a;rpl27aB.05c;rpl28-2;rpgL29	60S ribosomal protein L27a.2/L28A, rpl2802, rpl28-2
SPAC9G1.03c	rpl3001;rpl30;rpl32-1;rpl30-1	60S ribosomal protein L30, rpl3001, rpl30-1, rpl30
SPAC1250.05	rpl30;rpl3002;rpl30-2	60S ribosomal protein L30, rpl3002, rpl30-2, rpl30
SPAC890.08	rpl31	60S ribosomal protein L31, rpl31
SPBC16C6.11	rpl32;rpl3201;rpl32-1	60S ribosomal protein L32, rpl3201, rpl32-1
SPAC3H5.10	rpl32;rpl32-2;rpl3202	60S ribosomal protein L32, rpl3202, rpl32-2, rpl32
SPAC23A1.08c	rpl34-1;rpl34;rpl3401	60S ribosomal protein L34, rpl3401, rpl34, rpl34-1
SPCC1322.15	rpl34-2;rpl3402;rpl34	60S ribosomal protein L34, rpl3402, rpl34, rpl34-2
SPCC613.05c	rpl35	60S ribosomal protein L35, rpl35
SPCP31B10.08c	rpl37;rpl35a;rpl33	60S ribosomal protein L35a, rpl35a, rpl33
SPCC970.05	rpl36-1;rpl3601;rpl36	60S ribosomal protein L36, rpl3601, rpl36-1
SPBC405.07	rpl3602;rpl36;rpl36-2	60S ribosomal protein L36, rpl3602, rpl36-2, rpl36
SPAC15E1.03	rpl36A;rpl42;rpl36a	60S ribosomal protein L36/L42, rpl36a
SPCC1223.05c	rpl37-2;rpl37;rpl3702	60S ribosomal protein L37, rpl3702, rpl37-2, rpl37
SPBC800.04c	rpl43;rpl43-1;rpl4301;rpl37a-1	60S ribosomal protein L37a, rpl4301, rpl43-1, rpl43, rpl37a-1
SPBC83.02c	rpl43;rpl4302;rpl37a-2;rpl43-2	60S ribosomal protein L37a, rpl4302, rpl43-2, rpl43, rpl37a-2
SPBC577.02	rpl38-1;rpl3801	60S ribosomal protein L38, rpl3801, rpl38-1
SPAC30D11.12	rpl3802;rps38;rpl38-2;rpl38	60S ribosomal protein L38, rpl3802, rpl38-2, rps38
SPBC1711.06	rpl401;rpl4;rpl4-1;rpl402;rpl2	60S ribosomal protein L2, rpl401, rpl4-1, rpl4
SPBP8B7.03c	rpl4-2;rpl4;rpl402	60S ribosomal protein L2, rpl402, rpl4-2, rpl4
SPAC1687.06c	rpl44;c2E11.04;rpl28;rpl28B11.03c	60S ribosomal protein L28/L44, rpl44, rpl28
SPBC18H10.12c	rpl7-2;rpl702;rpl7c;rpl701	60S ribosomal protein L7, rpl701
SPAC664.06	L7;rpl7a-2;rpl7-3;rpl703;rpl8-2;rpl7	60S ribosomal protein L7, rpl703, rpl7
SPBC839.04	rpl2-3;rpkd4;rpk5-b;rpl803;rpk5b;rpkD4;KD4;rpl8-3	60S ribosomal protein L8, rpl803, rpl8-3, rpk5-b, rpkD4
SPAC4G9.16c	rpl9;rpl9-1;rpl901	60S ribosomal protein L9, rpl901, rpl9-1
SPCC613.06	rpl9;rpl9-2;rpl902	60S ribosomal protein L9, rpl902, rpl9-2
SPAC644.15	ssb1;YSPRPA1;rad11;rpa1;rpp1-1;rpp101	60S acidic ribosomal protein, rpp101, rpp1-1
SPBC3B9.13c	rpp1-2;rpp102;rpa3;rpap1-3;YSPRPA3	60S acidic ribosomal protein, rpp102, rpp1-2
SPCP1E11.09c	rpaP1-5;rla5;rpa5;rpp1-3;rpp103;YSPRLA5	60S acidic ribosomal protein, rpp103, rpp1-3
SPBP8B7.06	SP-L40c;rpa2;rpl4-2;rpp2-1;rpp2;rpp201;rpaP2-2;YSPRPA2	60S acidic ribosomal protein P2A subunit, rpp201, rpp2, rpp2-1
SPAC1071.08	rpa6;rla6;rpaP2-6;rpp2-3;rpp203;ysprla6	60S acidic ribosomal protein (P2C subunit), rpp203, rpp2-3, rla6
SPAC31G5.17c	rps1001;rps10-1;rps10	40S ribosomal protein S10, rps1001, rps10-1
SPBP22H7.08	rps10B;rps10;rps1002;rps10-2;c973;pi023	40S ribosomal protein S10, rps1002, rps10-2, rps10B
SPAC31G5.03	rps1101;rps11;rps11-1	40S ribosomal protein S11, rps1101, rps11-1
SPAC144.11	rps1102;rps11-2;rps11	40S ribosomal protein S11, rps1102, rps11-2, rps11
SPCC962.04	rps12-1;rps12;rps1201	40S ribosomal protein S12, rps1201, rps12-1, rps12
SPBC1685.02c	rps1202;rps12;rps12-2	40S ribosomal protein S12, rps1202, rps12-2
SPAC3H5.05c	rps14-1;rps1401;rps14	40S ribosomal protein S14, rps1401, rps14-1, rps14
SPBC18H10.13	rps1402;rps14;rps14-2	40S ribosomal protein S14, rps1402, rps14-2
SPCC1393.03	rps15-1;rps1501	40S ribosomal protein S15, rps1501, rps15-1
SPAC1071.07c	rps15-2;rps15;rps1502;rps15-3	40S ribosomal protein S15, rps1502, rps15-2, rps15
SPAC5D6.01	rps15a-2;rps22-2;rps2202	40S ribosomal protein S15a, rps2202, rps22-2, rps15a-2
SPBC18H10.14	rps1601;rps16;rps16-1	40S ribosomal protein S16, rps1601, rps16-1
SPAC664.04c	rps1602;rps16-2;rps16	40S ribosomal protein S16, rps1602, rps16-2, rps16
SPBC839.05c	rps17-1;rps17;rps1701	40S ribosomal protein S17, rps1701, rps17-1
SPCC24B10.09	rps1702;rps17;rps17-2	40S ribosomal protein S17, rps1702, rps17-2, rps17
SPBC16D10.11c	rps1801;rps18-1	40S ribosomal protein S18, rps1801, rps18-1
SPCC1259.01c	rps18-2;rps18;rps1802	40S ribosomal protein S18, rps1802, rps18-2, SPCC825.06c
SPBC21C3.13	rps16;rps1901;rps19-1	40S ribosomal protein S19, rps1901, rps19-1
SPBC649.02	rps19;rps1902;rps19-2	40S ribosomal protein S19, rps1902, rps19-2, rps19
SPCC576.09	rps20	40S ribosomal protein S20, rps20
SPBC18E5.06	rps21	40S ribosomal protein S21, rps21
SPAC23C11.02c	rps23-1;rps23	40S ribosomal protein S23, rps23
SPBP4H10.13	rps23-2;rps2302	40S ribosomal protein S23, rps2302, rps23-2
SPAC17G6.06	rps24-1;rps2401;rps24a;rps24	40S ribosomal protein S24, rps2401, rps24-1, rps24
SPBC3D6.15	rps25;rps25-1;rps2501;rps25a	40S ribosomal protein S25, rps2501, rps25-1
SPAC694.05c	rps25;rps2502;rps25b;rps25-2;rps31	40S ribosomal protein S25, rps2502, rps25-2, rps25
SPAC1805.11c	rps26-2;rps2602	40S ribosomal protein S26, rps2602, rps26-2
SPBC1685.10	rps27-1;rps27	40S ribosomal protein S27, rps27
SPAC25G10.06	rps28;rps28-1;SP-S28;rps2801	40S ribosomal protein S28, rps2801, rps28-1
SPBC16G5.14c	rps3	40S ribosomal protein S3, rps3
SPAC13G6.02c	rps3a-1;rps1-1;rps101	40S ribosomal protein S3a, rps101, rps1-1, rps3a-1
SPAC8C9.08	rps5	40S ribosomal protein S5, rps5
SPAC328.10c	rps5;rps5-2;rps502	40S ribosomal protein S5, rps502, rps5-2
SPAC18G6.14c	rps7	40S ribosomal protein S7, rps7
SPAC2C4.16c	rps8;rps8-1;rps801	40S ribosomal protein S8, rps801, rps8-1
SPAC521.05	rps8-2;rps802	40S ribosomal protein S8, rps802, rps8-2
SPAC24H6.07	rps9a;rps901;rps9;rps9-1	40S ribosomal protein S9, rps901, rps9-1, rps9a
SPBC29A3.12	rps9-2;rps9b;rps902	40S ribosomal protein S9, rps902, rps9-2, rps9b
SPAPJ698.02c	rps002;rps0;rpsa-2;rps0-2	40S ribosomal protein S0B, rps002, rpsa-2, rps0-2, rps0
SPBC14F5.05c	sam1	S-adenosylmethionine synthetase, sam1
SPBC2G2.03c	sbh1;sbh2	translocon beta subunit Sbh1, sbh1
SPBC1773.07c	med1;yrb1;sbp1	RanBP1, sbp1, yrb1
SPBC18H10.04c	tif48;sce3;meu11	translation initiation factor eIF4B, sce3, tif48
SPBC16H5.11c	skb1;rmt5	arginine N-methyltransferase, skb1, rmt5
SPAC57A10.10c	sla1	La protein homolog, sla1
SPAC27D7.07c	smd1	small nuclear ribonucleoprotein (snRNP), smd1
SPBC19C2.14	smd3	small nuclear ribonucleoprotein (snRNP), smd3
SPBC11G11.06c	sme1	small nuclear ribonucleoprotein (snRNP), sme1
SPBC4B4.05	smg1	small nuclear ribonucleoprotein (snRNP), smg1
SPAC607.03c	rph1;snu13	U3 snoRNP-associated protein, snu13
SPCC1020.02	spc7	kinetochore protein Spc7, spc7
SPBP4H10.05c	spe2	S-adenosylmethionine decarboxylase proenzyme Spe2, spe2
SPBC1289.03c	fyt1;mal25-1;spi1	Ran GTPase Spi1, spi1
SPBC11C11.08	srp1	SR family, srp1
SPAC16.02c	srp2	SR family, srp2
SPCC188.06c	srp54B8.05;srp54	signal recognition particle subunit Srp54, srp54
SPCC1795.11	moc2;sum3;dep1;slh3;ded1	ATP-dependent RNA helicase Sum3, sum3, ded1, slh3, moc2
SPCC584.04	sup35;eRF3;erf3	translation release factor eRF3 (class II), sup35, erf3
SPCC5E4.03c	taf5;taf72	transcription factor TFIID complex subunit 5 Taf72, taf72
SPCC1020.06c	tal1	transaldolase, tal1
SPAC29E6.08	tbp1;tdf1;tbp;TFIID;TBP	TATA-binding protein (TBP), tbp1, tdf1, tbp, SPAC30.12
SPCC1682.07	tfh47;ssl1	transcription factor TFIIH complex subunit Ssl1, ssl1
SPAC9E9.06c	THRC;thrc	threonine synthase,
SPAC1006.07	tif1;tif411	translation initiation factor eIF4A,
SPBC25H2.07	tif11	translation initiation factor eIF1A, tif11
SPAC3G9.09c	tif211;tif21	translation initiation factor eIF2 alpha subunit, tif211
SPBC17G9.09	tif213;tif23	translation initiation factor 2, tif213
SPAC21E11.06	tif224	translation initiation factor eIF2B delta subunit, tif224
SPAC8C9.15c	tif225	translation initiation factor eIF2B epsilon subunit, tif225
SPBC17D11.05	tif32;eIF3a	translation initiation factor eIF3a, tif32
SPAC4A8.16c	eIF3c;nip1;tif33	translation initiation factor eIF3c, tif33, SPAC823.01c
SPBC18H10.03	tif37;tif35;eIF3g	translation initiation factor eIF3g, tif35
SPAC16E8.15	tif451;tif45;eIF4E1;tif1	translation initiation factor, tif45, tif1
SPAC26H5.10c	tif51;tif511	translation initiation factor eIF5A, tif51
SPBC336.10c	tif512	translation initiation factor, tif512
SPCC1919.09	tif6	translation initiation factor eIF6, tif6
SPCC1753.04	tol1	3'(2'),5'-bisphosphate nucleotidase/inositol-1,4-bisphosphate 1-phosphatase
SPCC24B10.21	tpi;tpi1	triosephosphate isomerase, tpi1, tpi
SPBC25D12.05	trm1	N2,N2-dimethylguanosine tRNA methyltransferase, trm1
SPBC800.05c	tub1;ban5;alp2;atb2	tubulin alpha 2, tub1, atb2, alp2, ban5
SPAC17G6.14c	uap56	ATP-dependent RNA helicase Uap56, uap56
SPAC24H6.12c	uba3	ubiquitin activating enzyme, uba3
SPAC11E3.04c	ubc13;spu13;sst5	ubiquitin conjugating enzyme, ubc13, spu13
SPBC119.02	ubc4	ubiquitin conjugating enzyme, ubc4
SPAC1805.12c	ubi2;uep1	ribosomal-ubiquitin fusion protein, uep1, ubi2
SPCC330.05c	ura4	orotidine 5'-phosphate decarboxylase Ura4, ura4
SPCC338.11c	uvi22;rrg1	methyltransferase, rrg1, uvi22
SPAC637.05c	vma2	V-type ATPase, vma2
SPAC1B3.14	vma3	V-type ATPase, vma3
SPBC21C3.01c	vps13a;vps1301;vps13A	chorein homolog, vps13a, vps1301, SPBC31F10.18c
SPAC15E1.06	vps29	calcineurin-like phosphoesterase, vps29
SPAC890.04c	ytm1	microtubule-associated protein,
Translation up at both 15 and 60 min
SPBC106.02c	srx1	sulphiredoxin, srx1
SPAC139.05		succinate-semialdehyde dehydrogenase,
SPCC1494.03		sequence orphan,
SPAC19B12.08		peptidase family C54,
SPAC22A12.17c		short chain dehydrogenase,
SPAC23H3.15c		sequence orphan, , SPAC25H1.01c
SPAC2E1P3.01		zinc binding dehydrogenase,
SPAC2F3.05c		aldo/keto reductase,
SPAC2H10.01		transcription factor,
SPAC4H3.03c		glucan 1,4-alpha-glucosidase,
SPAC513.02		phosphoglycerate mutase family,
SPBC660.05		hypothetical protein,
SPCC663.08c		short chain dehydrogenase,
SPCC757.03c		conserved fungal protein,
SPAC8C9.16c		mitochondrial protein,
SPAC1751.01c	gti1	gluconate transporter inducer Gti1, gti1
SPCP31B10.06		C2 domain,
SPAPB1A10.05		sequence orphan,
SPAC19D5.01	pyp2	tyrosine phosphatase Pyp2, pyp2
SPBC1773.05c	tms1	hexitol dehydrogenase, tms1
Translation up at 15 min only
SPAC23C11.06c		conserved yeast protein,
SPBC3D6.16		sequence orphan,
SPAC513.07		cinnamoyl-CoA reductase,
SPCC663.06c		short chain dehydrogenase,
SPCC663.04	rpl39	60S ribosomal protein L39, rpl39
SPBC1685.09	rps29	40S ribosomal protein S29, rps29
Translation up at 60 min only
SPAC9E9.12c	abc1	ABC transporter family, ybt1, abc1
SPBC1105.04c	cbp1;clo1;abp1	CENP-B homolog, cbp1, abp1
SPCC737.04		UPF0300 family,
SPAC1002.01		conserved fungal protein, , SPAC1610.05
SPCC1020.03		CDF metal cation transporter,
SPBC106.11c		1-alkyl-2-acetylglycerophosphocholine esterase, plg7
SPBC106.13		conserved eukaryotic protein,
SPBC119.09c		ORMDL family protein,
SPAC11D3.05		MFS family membrane transporter,
SPAC11D3.16c		sequence orphan,
SPAC11E3.14		conserved fungal protein,
SPAC1250.02		sequence orphan,
SPBC1271.09		glycerophosphodiester transporter,
SPCC1281.04		pyridoxal reductase,
SPCC1281.07c		glutathione S-transferase,
SPBC12D12.07c	trx2	thioredoxin Trx2, trx2
SPCC1322.08	srk1;mkp1	MAPK-activated protein kinase Srk1, srk1, mkp1
SPBC1348.03		B44484, , SPAC1348.03
SPBC1348.05		MFS family membrane transporter, , SPAC1348.05
SPBC1348.09		short chain dehydrogenase, , SPAC1348.09
SPCC1393.07c		sequence orphan,
SPBC13E7.02	cwf24	GCN5-related N acetyltransferase, cwf24
SPAC13G7.05		acyl-coA-sterol acyltransferase,
SPAC13G7.07		sequence orphan, arb2
SPBC146.01		RNA polymerase II holoenzyme component, med15, SPBP35G2.15
SPAC14C4.10c		Nudix family hydrolase,
SPAC15A10.05c		conserved protein (broad species distribution),
SPAC15E1.02c		conserved fungal protein,
SPAC1687.07		conserved fungal protein,
SPCC16A11.15c		sequence orphan,
SPBC16E9.01c		sequence orphan, php4, SPBP16F5.09c
SPBC16E9.16c		sequence orphan,
SPBC16G5.19		sequence orphan,
SPBC1703.09		coiled-coil,
SPBC1718.02	hop1	horma domain protein, hop1
SPBC1734.08		STAM like protein,
SPBC1773.06c		alcohol dehydrogenase,
SPBC1773.12		transcription factor,
SPBC1773.17c		hydroxyacid dehydrogenase, , SPBP26C9.01c
SPAC17A5.10		conserved fungal protein,
SPAC17A5.18c	rec25;mug19	meiotic recombination protein Rec25, rec25, mug19
SPAC17C9.05c	pmc3	mediator complex subunit Pmc3, pmc3
SPAC17C9.06	sam50	SAM complex subunit Sam50, sam50
SPCC18.16c	fmn1	riboflavin kinase Fmn1, fmn1
SPAC186.08c		L-lactate dehydrogenase,
SPAC186.09		pyruvate decarboxylase,
SPAC18G6.01c		hypothetical protein,
SPBC19C2.04c	ubp32;ubp11	ubiquitin C-terminal hydrolase activity, ubp11
SPBC19C2.09	sre1	membrane-tethered transcription factor, sre1
SPBC1A4.04		sequence orphan,
SPAC1A6.08c	mcp2	sequence orphan,
SPAC1A6.11		dubious,
SPAC1F8.02c		glycoprotein,
SPAC1F8.03c	str3	siderophore-iron transporter Str3, str3
SPBC21C3.12c		conserved eukaryotic protein,
SPAC1687.22c		RNA-binding protein Puf3, puf3, SPAC222.02c
SPAC22F3.04		AMP binding enzyme,
SPAC23A1.18c	mrp51	mitochondrial ribosomal protein subunit Mrp51, mrp51
SPAC23C4.07	tht2;mug22	meiotically upregulated gene Mug22, tht2, mug22
SPAC23H3.04		hypothetical protein,
SPAC23H4.11c		conserved fungal protein, cnl2
SPAC24B11.05		pyrimidine 5'-nucleotidase,
SPBC24C6.09c		phosphoketolase,
SPAC24H6.08		sequence orphan,
SPBC25B2.10		Usp (universal stress protein) domain,
SPAC25B8.18		mitochondrial redox protein,
SPAC26F1.04c	mrf1;etr1	enoyl-[acyl-carrier protein] reductase, etr1
SPBC27B12.01c	mmm1;pi076	Mdm10/Mdm12/Mmm1 complex, mmm1, SPBC30B4.09c
SPBC29A10.12		conserved eukaryotic protein,
SPAC29A4.17c		conserved eukaryotic protein,
SPAC29B12.11c		human WW domain binding protein-2 ortholog,
SPAC29B12.13		conserved eukaryotic protein,
SPAC2E12.03c		G-protein coupled receptor,
SPAC2G11.13		autophagy associated protein, atg22
SPBC2G2.17c		beta-glucosidase,
SPBC30B4.02c		R3H domain,
SPBC30D10.09c		TB2/DP1 domain,
SPAC31A2.12		arrestin family,
SPAC31G5.21		conserved eukaryotic protein,
SPAC32A11.02c		sequence orphan,
SPCC338.06c		heat shock protein,
SPCC338.18		sequence orphan,
SPAC343.06c		scramblase,
SPBC359.05		ABC transporter family, abc3
SPAC20G8.10c		beclin family protein, , SPAC3A12.01c
SPAC3A12.08		conserved fungal protein,
SPCC4B3.17	cbp3	ubiquinol cytochrome c reductase assembly protein Cbp3, cbp3
SPCC4G3.03		WD repeat protein,
SPAC4G9.19		DNAJ domain protein,
SPAC4H3.04c		UPF0103 family,
SPAC4H3.08		short chain dehydrogenase,
SPBC530.02		MFS family membrane transporter,
SPBC56F2.06		sequence orphan,
SPCC576.04		bax inhibitor-like protein,
SPAC57A10.04		sequence orphan,
SPAC57A10.06		sequence orphan,
SPBC582.06c	mcp6;hrs1	meiosis specific coiled-coil protein Mcp6, mcp6, hrs1
SPAC589.09		sec14 cytosolic factor family,
SPAC5D6.07c		hypothetical protein,
SPAC607.09c	btn1	battenin CLN3 family protein, btn1
SPBC6B1.02	ppk30	Ark1/Prk1 family protein kinase Ppk30, ppk30
SPBC6B1.05c		ubiquitin-like conjugating enzyme,
SPAC6F6.12		PX domain protein,
SPAC6G10.10c		conserved eukaryotic protein,
SPBC725.03		conserved yeast protein,
SPCC737.05		pex24 family,
SPCC777.04		amino acid transporter,
SPBC800.07c	tsf1	mitochondrial translation elongation factor EF-Ts Tsf1, tsf1
SPBC83.01	ucp8	UBA domain protein, ucp8
SPBC83.04	apc16;apc15	anaphase-promoting complex subunit Apc15, apc15
SPBC83.17		multiprotein bridging factor,
SPBC839.02		arrestin family,
SPBC887.16		dubious,
SPBC1289.16c		copper amine oxidase, , SPBC8E4.06
SPBC947.05c		ferric-chelate reductase,
SPBC947.06c		spermidine family transporter,
SPBC947.09		conserved fungal protein,
SPAC977.07c		glycoprotein,
SPAC977.08		short chain dehydrogenase,
SPAC9E9.17c		sequence orphan,
SPAC9G1.10c		inositol polyphosphate phosphatase,
SPAC20G8.01	cdc17BG4.08;cdc17	ATP-dependent DNA ligase Cdc17, cdc17
SPBC119.05c	csh3	src (SH3) homology domain,
SPBC839.06	cta3	cation-transporting P-type ATPase Cta3, cta3
SPACUNK4.17		dehydrogenase,
SPBC14C8.01c	cut2;cut2B7G9.13c	securin, cut2, SPBC1815.02c
SPCC191.07	cyc1	cytochrome c, cyc1
SPAC1093.06c	dhc1	dynein heavy chain, dhc1, SPAC30C2.01c
SPBC1683.09c	frp1	ferric-chelate reductase Frp1, frp1
SPCC1223.03c	gut2	glycerol-3-phosphate dehydrogenase Gut2, gut2
SPBC3E7.02c	hsp16	heat shock protein, hsp16
SPAC19G12.14	its3;mpd1	1-phosphatidylinositol-4-phosphate 5-kinase Its3, its3
SPBC27.03	meu25	sequence orphan, meu25
SPCC24B10.22	Pol-gamma;mip1	DNA polymerase gamma catalytic subunit, , SPCPB16A4.01
SPBC725.02	mpr1;spy1;sph1	speedy, mpr1, spy1
SPBP23A10.12		conserved eukaryotic protein,
SPBP26C9.03c		iron ion transporter,
SPBP4H10.19c		calreticulin/calnexin homolog,
SPAC15E1.10		conserved fungal family, , SPAP7G5.01
SPBP8B7.18c		phosphomethylpyrimidine kinase,
SPBP8B7.27		ubiquitin-protein ligase (E3),
SPBP8B7.28c		sequence orphan,
SPBPB10D8.02c		arylsulfatase,
SPAPB1A10.08		sequence orphan,
SPAPB1A11.01		MFS family membrane transporter, , SPAPB24D3.11
SPAPB1A11.02		esterase/lipase,
SPAPB1A11.03		FMN dependent dehydrogenase,
SPBPB8B6.06c		hypothetical protein, , SPAPB8B6.06c
SPAC21E11.03c	pcr1;mts2	bZIP (basic leucine zipper) transcription factor family, pcr1, mts2
SPCPJ732.02c		xylulose kinase,
SPCC330.06c	pmp20	thioredoxin peroxidase,
SPAC4A8.03c	ptc4	protein phosphatase 2C Ptc4, ptc4
SPBC19C2.05	ran1;pat1	serine/threonine protein kinase Ran1, ran1, pat1
SPAC17A5.11	spo11;rec12	endonuclease Rec12, rec12, spo11
SPAC688.13	scn1	TatD DNase family, scn1
SPAC1834.11c	sec18	secretory protein Sec18, sec18
SPBC365.05c	slu7	zinc finger protein, slu7
SPAC29B12.03	spd1	ribonucleotide reductase (RNR) inhibitor, spd1
SPCC1281.02c	spf30	spliceosome associated protein, spf30
SPAC27D7.13c	ssm4	p150-Glued, ssm4, SPAC637.01c
SPAC1565.04c	ste4	SAM domain (sterile alpha motif), ste4
SPCC1223.02	thi3;nmt1	no message in thiamine, nmt1, thi3
SPAC19G12.15c	tpp1	trehalose-6-phosphate phosphatase Tpp1, tpp1
SPBC29A3.14c	trt1	telomerase reverse transcriptase 1 protein Trt1, trt1
SPAC7D4.07c	trx2;trx;trx1	thioredoxin Trx1, trx1
SPAC10F6.05c	ubc6	ubiquitin conjugating enzyme, ubc6
SPBC337.08c	ubi4	ubiquitin, ubi4
SPCC1281.08	meu24;wtf11	wtf element, wtf11, meu24
SPAC13D1.01c	Tf2-7	retrotransposable element, Tf2-7
SPAC167.08	SPAC1705.01c;Tf2-2	retrotransposable element, Tf2-2, SPAC1705.01c
SPAPB15E9.03c	Tf2-5	retrotransposable element, Tf2-5

## Sheet: Sheet2
Translationally regulated mRNAs during heat stress
Systematic name	Common name	Annotation (PomBase)
Translation down at both 15 and 60 min
SPAC13D6.02c	byr3	zinc finger protein, byr3
SPBC16C6.12c		Las1-like protein,
SPBC17D1.06		DEAD/DEAH box helicase, dbp3
SPAC17G8.04c	arc5;arc15	ARP2/3 actin-organizing complex subunit Arc15, arc15, arc5
SPAC1687.21		phosphoglycerate mutase family, , SPAC222.01
SPAC23A1.03	apt1	adenine phosphoribosyltransferase (APRT), apt1
SPAC3H8.07c		prefoldin subunit 3,
SPBC409.13		6,7-dimethyl-8-ribityllumazine synthase,
SPBC4C3.07	eIF3f	translation initiation factor eIF3f,
SPAC4C5.01		haloacid dehalogenase,
SPAC57A7.12		heat shock protein 70 family,
SPCC622.12c		NADP-specific glutamate dehydrogenase,
SPAC694.04c		conserved eukaryotic protein,
SPAC6F12.07	tom20	mitochondrial TOM complex subunit Tom20, tom20
SPBC8D2.10c	pi055;rmt3	type I ribosomal protein arginine methytransferase Rmt3, rmt3, rmt3
SPBP8B7.16c	dbp2	DEAD/DEAH box helicase, dbp2
SPBC20F10.01	gar1;gar1B5H2.03	snoRNP pseudouridylase complex protein Gar1, gar1, SPBC25H2.01c
SPAC140.02	gar2	GAR family, gar2
SPAC23H4.06	gln1	glutamate-ammonia ligase Gln1, gln1
SPBC1711.13	his2	histidinol dehydrogenase His2, his2
SPBC25B2.05	mis3	KH domain, mis3
SPAC17A5.03	rpl3;rpl3-1;rpl301;rpgL3-1	60S ribosomal protein L3, rpl301, rpl3-1, rpl3
SPAPB8E5.06c	rpl3-b;rpl3-2;rpl302;rpgL3-2	60S ribosomal protein L3, rpl302, rpl3-2, rpl3-b
SPBC19F8.08	rps4-1;rps401;rps4-1B.01c;rps4	40S ribosomal protein S4, rps401, rps4-1, rps4, SPBC25H2.17c
SPAC959.07	rps4-3;rps403;rps4	40S ribosomal protein S4, rps403, rps4-3, rps4
SPAC8E11.10	sou1	short chain dehydrogenase, sou1
Translation down at 15 min only
SPCPB16A4.03c	ade10	IMP cyclohydrolase, ade10
SPAC144.03	min3;ade2;min10	adenylosuccinate synthetase Ade2, ade2, min10, min3
SPBC106.08c	B13958-1	B13958 domain,
SPBC106.12c		RNA-binding protein,
SPBC1105.01		HEAT repeat, rrp12, SPBPB7E8.03
SPBC1105.07c		THO complex,
SPBC119.16c		conserved fungal protein,
SPCC11E10.07c	eif2b-a	translation initiation factor eIF2B subunit,
SPCC1235.11		conserved eukaryotic protein,
SPCC1393.09c		RWD domain,
SPAC13F5.07c		sequence orphan,
SPBC13G1.04c		alkB homolog,
SPBC1604.09c		exonuclease,
SPAC167.04	pam17	presequence translocase-associated motor subunit Pam17, pam17
SPBC16D10.01c		TPR repeat protein, , SPBC418.03c
SPBC16D10.06		ZIP zinc transporter domain,
SPAC16E8.06c	nop12	RNA-binding protein Nop12, nop12
SPBC1703.05		protein kinase (RIO family),
SPBC1703.07		ATP citrate synthase,
SPBC1711.07		WD repeat protein,
SPBC1709.02c		valine-tRNA ligase, vas2, SPBC1734.18c
SPBC1773.04		cinnamoyl-CoA reductase,
SPBC17D1.02		diphthamide biosynthesis protein,
SPAC17H9.04c		RNA-binding protein,
SPAC18B11.06		small nucleolar ribonucleoprotein,
SPAC19A8.11c		sequence orphan,
SPAC19D5.10c		sequence orphan,
SPAC1B3.01c		uracil phosphoribosyltransferase,
SPAC1B3.04c		translation elongation factor,
SPBC21H7.03c		acid phosphatase,
SPAC22A12.16		ATP-citrate synthase (similar to ATP-citrate synthase N-terminal domain),
SPAC22F8.09	rrp16;nop53	ribosomal RNA processing protein, rrp16, nop53
SPAC23D3.11		1-acyldihydroxyacetone phosphate reductase,
SPBC23E6.06c		3,4-Dihydroxy-2-butanone 4-phosphate synthase,
SPAC25B8.05		pseudouridylate synthase,
SPAC26A3.06		methyltransferase,
SPBC26H8.08c		GTPase, grn1
SPBC28F2.11		chromatin remodeling complex subunit,
SPCC297.04c	set7	histone lysine methyltransferase Set7, set7
SPAC2C4.12c		tRNA 2'-phosphotransferase,
SPBC2G2.13c		deoxycytidylate deaminase,
SPAC30C2.02	mmd1	deoxyhypusine hydroxylase, mmd1
SPBC31F10.08	mde2	Mde2 protein, mde2
SPCC320.11c		RNA-binding protein, , SPCC330.18
SPAC343.03	apc11	anaphase-promoting complex subunit Apc11, apc11
SPBC354.15	fap1	L-pipecolate oxidase, fap1
SPCC364.01		sequence orphan,
SPBC365.11		GRIP domain,
SPAC3G9.10c		exosome subunit Ski6, ski6
SPCC417.08	ef-3;tef3	translation elongation factor 3, tef3
SPBC428.15		GTP binding protein,
SPCC4B3.06c		NADPH-dependent FMN reductase,
SPAC4F8.05c	mrpl28	mitochondrial ribosomal protein subunit L28, mrpl28
SPCC550.05	nse1	Smc5-6 complex non-SMC subunit 1, nse1
SPBC56F2.07c		AAA family ATPase,
SPBC56F2.12	ilv5	acetohydroxyacid reductoisomerase, ilv5
SPAC56F8.09	rrp8	methyltransferase Rrp8, rrp8
SPAC589.05c		conserved protein,
SPAC637.09		ribonuclease H70,
SPAC6C3.03c		sequence orphan,
SPAC6F6.11c		pyridoxal kinase,
SPCC70.08c		rRNA methyltransferase,
SPBC713.05		WD repeat protein,
SPAC7D4.15c		oligosaccharyltransferase subunit Ost4,
SPAC823.08c		ATP-dependent RNA helicase,
SPAC890.05		G-patch domain,
SPBC902.04		rrm RNA recognition motif,
SPBC9B6.07		nucleolar protein Nop52 family,
SPAC9G1.12	cpd1	tRNA (m1A) methyltransferase complex subunit Cpd1, cpd1
SPBC1685.06	cid11	poly(A) polymerase Cid11, cid11
SPAPB2B4.03	cyc17;cig2	cyclin, cig2, cyc17
SPAC23C4.02	crn1	coronin Crn1, crn1
SPBC146.03c	smc4;cut3	condensin subunit Cut3, cut3, smc4
SPAC1093.06c	dhc1	dynein heavy chain, dhc1, SPAC30C2.01c
SPBC839.15c	tef1-e;ef1-bBA1.09;ef1a-c;ef1-b	translation elongation factor EF-1 alpha, ef1a-c
SPAC13G7.01c	erg7BG9.20c;erg7B2B10.14c;erg7	lanosterol synthase Erg7, erg7, SPAC4G9.21c
SPBC1347.02	fkbp39	peptidyl-prolyl cis-trans isomerase, fkbp39
SPCC126.03	lps1;pus1	tRNA pseudouridylate synthase Lsp1, pus1, SPCC126.03
SPCC16A11.13	luc7	U1 snRNP-associated protein, usp106, luc7
SPAC222.15	meu13	meiotic expression upregulated, meu13, SPAC821.01
SPBC428.07	meu6	lysine-rich protein, meu6
SPBC16A3.13	meu7	alpha-amylase, meu7, aah4
SPAC513.03	mfm2	M-factor precursor, mfm2
SPBP16F5.05c		ankyrin repeat protein,
SPAP7G5.02c	gua2	GMP synthase [glutamine-hydrolyzing], gua2
SPBPB2B2.06c		calcineurin-like phosphoesterase,
SPCC970.01	rad16;rad20;swi9;rad10	DNA repair endonuclease XPF, rad16, rad10, rad20, swi9
SPAC926.03	rlc1	myosin II regulatory light chain, rlc1
SPCC1259.03	rpa12	DNA-directed RNA polymerase complex I subunit Rpa12, rpa12
SPBC887.14c	rph1;pif1;pfh1;rph1B87.13c	pif1 helicase homolog Pfh1, pfh1, pif1
SPBC1709.05	sks2;hsc1	heat shock protein 70 family, sks2, hsc1
SPBC17D11.05	tif32;eIF3a	translation initiation factor eIF3a, tif32
SPBC1539.09c	trp1	anthranilate synthase, trp1
Translation down at 60 min only
SPBC14F5.09c	ade8	adenylosuccinate lyase Ade8, ade8
SPCP1E11.06	apl4	AP-1 adaptor complex gamma subunit Apl4, apl4
SPCC1223.14		chorismate synthase, , SPCC297.01
SPBC1271.04c		deoxyhypusine synthase,
SPCC1322.07c		sequence orphan,
SPBC1348.04		sterol methyltransferase, , SPAC1348.04
SPCC1494.05c	ubp23;ubp12	ubiquitin C-terminal hydrolase activity, ubp12
SPBC1539.06		acyl-coenzyme A binding protein,
SPAC15A10.09c		sequence orphan,
SPAC15E1.07c	mug159;moa1	meiotic cohesin complex associated protein Moa1, moa1, mug159
SPAC15E1.08		NatA complex N-acetyltransferase Ard1,
SPBC16A3.08c		nuclear telomere cap complex subunit,
SPBC1778.01c	zuo1;mpp11	zuotin, zuo1, mpp11, SPBC30D10.01
SPAC17A2.12		chromatin remodeling complex subunit,
SPAC1805.02c		electron transfer flavoprotein beta subunit,
SPAC1B9.03c		RNA-binding protein, , SPAC6B12.01
SPBC215.06c		zinc finger protein,
SPAC24H6.10c		phospho-2-dehydro-3-deoxyheptonate aldolase,
SPBC2D10.19c		sequence orphan,
SPBC31F10.12		RNA-binding protein Tma20,
SPBC3D6.10	eth1;apn2	AP-endonuclease Apn2, apn2
SPBC3D6.16		sequence orphan,
SPBC3H7.07c		phosphoserine phosphatase,
SPAC4G8.02c	sss1	translocon gamma subunit Sss1, sss1
SPCC576.01c		sulfonate dioxygenase, , SPCPB1C11.04c
SPAC5H10.03		phosphoglycerate mutase family,
SPAC644.05c		deoxyuridine 5'-triphosphate nucleotidohydrolase,
SPCC663.02	wtf14;wtf15	wtf element, wtf14
SPAC6G10.12c	ace2	transcription factor Ace2, ace2
SPCC777.06c		hydrolase,
SPAC823.14		phosphoric monoester hydrolase,
SPAC890.07c	prmt1;rmt1	type I ribosomal protein arginine N-methyltransferase Rmt1, rmt1, prmt1
SPAC8F11.04		U3 snoRNP-associated protein,
SPAC922.04		sequence orphan,
SPAC926.08c		Brix domain,
SPAP8A3.04c	hsp9;scf1	heat shock protein, hsp9, scf1
SPAC30D11.13	ubc9;hus5	SUMO conjugating enzyme, hus5, ubc9
SPAC1782.10c	nhp2	RNA-binding protein Nhp2, nhp2
SPBC29A10.15	orp1;cdc30;orc1	origin recognition complex subunit Orc1, orc1, orp1, cdc30
SPAP27G11.13c	nop10	small nuclear ribonucleoprotein (snRNP), nop10
SPAPB1A10.14		F-box protein,
SPAPB1E7.12	rps6;rps6-2;rps602	40S ribosomal protein S6, rps602, rps6-2, rps6
SPBPB2B2.16c		MFS family membrane transporter,
SPAC1556.07	sns-B9;pmm1	phosphomannomutase, pmm1
SPCC1442.10c	rpb3	DNA-directed RNA polymerase II subunit 3, rpb3
SPAP7G5.05	rpl10-2;rpl1002;rpl10	60S ribosomal protein L10, rpl1002, rpl10-2, rpl10
SPCC1183.08c	rpl10a-2;rpl1-1;rpl101;rpl10a-1	60S ribosomal protein L10a, rpl101, rpl1-1, rpl10a-1
SPBC30D10.18c	rpl1-2;rpl10a;rpl102;rpl10a-2	60S ribosomal protein L10, rpl102, rpl1-2, rpl10a-2
SPCC16C4.13c	rpl12-1;rpl12.1;rpl1201	60S ribosomal protein L12.1/L12A, rpl1201, rpl12-1, rpl12.1
SPCC31H12.04c	rpl1202;rpl12-2;rpl12	60S ribosomal protein L12, rpl1202, rpl12-2
SPAC664.05	rpl13	60S ribosomal protein L13, rpl13
SPBC839.13c	rpl13a-1;rpl1601;rpl13;rpl13-1;rpl16a;rpl13B9.12;rpl16-1	60S ribosomal protein L13/L16, rpl1601
SPCC576.11	rpl15	60S ribosomal protein L15, rpl15
SPAC1783.08c	rpl15-2;rpl1502	60S ribosomal protein L15b, rpl1502, rpl15-2
SPBC2F12.04	rpl17-1;rpl1701;rpl17	60S ribosomal protein L17, rpl1701, rpl17, rpl17-1
SPCC364.03	rpl1702;rpl17;rpl17-2	60S ribosomal protein L17, rpl1702, rpl17-2, rpl17
SPBC56F2.02	rpl1901;rpl19-1	60S ribosomal protein L19, rpl1901, rpl19-1
SPCC1682.14	rpl1902;rpl19-2;rpl19	60S ribosomal protein L19B, rpl1902, rpl19-2
SPAC3A12.10	rpl20-1;rpl20;rpl18a-2;rpl2001;yl17b	60S ribosomal protein L20a, rpl2001, rpl20-1, rpl20, yl17b, rpl18a-2
SPAC26A3.04	rpl2002;rpl20;rpl18a;rpl20-2;rpl18a-1	60S ribosomal protein L20, rpl2002, rpl20, rpl20-2
SPAC959.08	rpl21-2;rpl21;rpl2102	60S ribosomal protein L21, rpl2102, rpl21-2, rpl21
SPAC11E3.15	rpl22	60S ribosomal protein L22, rpl22, SPAP8A3.01
SPAC3G9.03	rpl23-1;rpl23;rpl2301	60S ribosomal protein L23, rpl2301, rpl23-1
SPBC4F6.04	rpl23a-2;rpl2502;rpl25b;rpl25-2	60S ribosomal protein L25, rpl2502, rpl25b, rpl23a-2
SPBC685.07c	rpl27-1;rpl2701	60S ribosomal protein L27, rpl2701, rpl27-1
SPCC74.05	rpl2702;rpl27-2	60S ribosomal protein L27, rpl2702, rpl27-2
SPCC5E4.07	rpl2802;rpl27a;rpl27aB.05c;rpl28-2;rpgL29	60S ribosomal protein L27a.2/L28A, rpl2802, rpl28-2
SPAC890.08	rpl31	60S ribosomal protein L31, rpl31
SPBC16C6.11	rpl32;rpl3201;rpl32-1	60S ribosomal protein L32, rpl3201, rpl32-1
SPCC1322.15	rpl34-2;rpl3402;rpl34	60S ribosomal protein L34, rpl3402, rpl34, rpl34-2
SPCC970.05	rpl36-1;rpl3601;rpl36	60S ribosomal protein L36, rpl3601, rpl36-1
SPCC1223.05c	rpl37-2;rpl37;rpl3702	60S ribosomal protein L37, rpl3702, rpl37-2, rpl37
SPAC30D11.12	rpl3802;rps38;rpl38-2;rpl38	60S ribosomal protein L38, rpl3802, rpl38-2, rps38
SPAC3H5.12c	rpl5;rpl501;rpl5-1	60S ribosomal protein L5, rpl501, rpl5-1, rpl5
SPBC11C11.09c	rpl5b;rpl5;rpl5-2;rpl502	60S ribosomal protein L5, rpl502, rpl5-2, rpl5b
SPAC3H5.07	rpl7-2;rpl702;rpl7-A;rpl7;rpl7-1;rpl701;rpl7b	60S ribosomal protein L7, rpl702, rpl7-2, rpl7, rpl7b
SPBC18H10.12c	rpl7-2;rpl702;rpl7c;rpl701	60S ribosomal protein L7, rpl701
SPBC29A3.04	rpl8-1B3.03c;rpl7a;rpl8	60S ribosomal protein L7a (L8), rpl8
SPBC2F12.07c	rpl2-2;rpk5;rpk5b;rpl8-2;rpl802;rpk37	60S ribosomal protein L8, rpl802, rpl8-2, rpk37, rpk5b
SPBC839.04	rpl2-3;rpkd4;rpk5-b;rpl803;rpk5b;rpkD4;KD4;rpl8-3	60S ribosomal protein L8, rpl803, rpl8-3, rpk5-b, rpkD4
SPAC4G9.16c	rpl9;rpl9-1;rpl901	60S ribosomal protein L9, rpl901, rpl9-1
SPCC613.06	rpl9;rpl9-2;rpl902	60S ribosomal protein L9, rpl902, rpl9-2
SPAC644.15	ssb1;YSPRPA1;rad11;rpa1;rpp1-1;rpp101	60S acidic ribosomal protein, rpp101, rpp1-1
SPAC31G5.17c	rps1001;rps10-1;rps10	40S ribosomal protein S10, rps1001, rps10-1
SPAC144.11	rps1102;rps11-2;rps11	40S ribosomal protein S11, rps1102, rps11-2, rps11
SPCC962.04	rps12-1;rps12;rps1201	40S ribosomal protein S12, rps1201, rps12-1, rps12
SPBC18H10.13	rps1402;rps14;rps14-2	40S ribosomal protein S14, rps1402, rps14-2
SPCC1393.03	rps15-1;rps1501	40S ribosomal protein S15, rps1501, rps15-1
SPBC839.05c	rps17-1;rps17;rps1701	40S ribosomal protein S17, rps1701, rps17-1
SPBC16D10.11c	rps1801;rps18-1	40S ribosomal protein S18, rps1801, rps18-1
SPCC1259.01c	rps18-2;rps18;rps1802	40S ribosomal protein S18, rps1802, rps18-2, SPCC825.06c
SPBC21C3.13	rps16;rps1901;rps19-1	40S ribosomal protein S19, rps1901, rps19-1
SPBC649.02	rps19;rps1902;rps19-2	40S ribosomal protein S19, rps1902, rps19-2, rps19
SPCC576.09	rps20	40S ribosomal protein S20, rps20
SPBC17G9.07	rps2402;rps24-2;rps24b	40S ribosomal protein S24, rps2402, rps24-2
SPAC694.05c	rps25;rps2502;rps25b;rps25-2;rps31	40S ribosomal protein S25, rps2502, rps25-2, rps25
SPAC806.03c	rps26;rps2601;rps26-1	40S ribosomal protein S26, rps2601, rps26-1, rps26
SPAC1805.11c	rps26-2;rps2602	40S ribosomal protein S26, rps2602, rps26-2
SPBC1685.09	rps29	40S ribosomal protein S29, rps29
SPBC16G5.14c	rps3	40S ribosomal protein S3, rps3
SPAC13G6.02c	rps3a-1;rps1-1;rps101	40S ribosomal protein S3a, rps101, rps1-1, rps3a-1
SPAC22H12.04c	rps1-2;rps102;rps3a-2	40S ribosomal protein S3a, rps102, rps1-2, rps3a-2
SPAC8C9.08	rps5	40S ribosomal protein S5, rps5
SPAC328.10c	rps5;rps5-2;rps502	40S ribosomal protein S5, rps502, rps5-2
SPAC13G6.07c	rps601;rps6;rps6-1	40S ribosomal protein S6, rps601, rps6-1
SPAC2C4.16c	rps8;rps8-1;rps801	40S ribosomal protein S8, rps801, rps8-1
SPAC521.05	rps8-2;rps802	40S ribosomal protein S8, rps802, rps8-2
SPAC24H6.07	rps9a;rps901;rps9;rps9-1	40S ribosomal protein S9, rps901, rps9-1, rps9a
SPBC29A3.12	rps9-2;rps9b;rps902	40S ribosomal protein S9, rps902, rps9-2, rps9b
SPAPJ698.02c	rps002;rps0;rpsa-2;rps0-2	40S ribosomal protein S0B, rps002, rpsa-2, rps0-2, rps0
SPBC2G2.03c	sbh1;sbh2	translocon beta subunit Sbh1, sbh1
SPAC19A8.01c	sec7C;sec7c;sec73	guanyl-nucleotide exchange factor, sec73, sec7c, SPAC23H3.01
SPAC607.03c	rph1;snu13	U3 snoRNP-associated protein, snu13
SPAC16.02c	srp2	SR family, srp2
SPCC1450.04	tef5	translation elongation factor EF-1 beta subunit, tef5
SPBC25H2.07	tif11	translation initiation factor eIF1A, tif11
SPAC3G9.09c	tif211;tif21	translation initiation factor eIF2 alpha subunit, tif211
SPAC26H5.10c	tif51;tif511	translation initiation factor eIF5A, tif51
SPBC336.10c	tif512	translation initiation factor, tif512
SPCC1919.09	tif6	translation initiation factor eIF6, tif6
Translation up at both 15 and 60 min
SPBC106.02c	srx1	sulphiredoxin, srx1
SPAC11D3.01c		conserved fungal protein,
SPCC1494.03		sequence orphan,
SPBC16E9.16c		sequence orphan,
SPCC1739.08c		short chain dehydrogenase,
SPCC191.01		sequence orphan, , SPCC417.13
SPAC19G12.09		NADPH-dependent alpha-keto amide reductase,
SPAC22A12.17c		short chain dehydrogenase,
SPAC22E12.03c		THIJ/PFPI family protein,
SPAC22H12.01c		sequence orphan, , SPAC23G3.13c
SPAC24C9.14		OTU-like ubiquitin-specific protease, otu1
SPAC23H3.15c		sequence orphan, , SPAC25H1.01c
SPAC26F1.04c	mrf1;etr1	enoyl-[acyl-carrier protein] reductase, etr1
SPAC27D7.11c		possibly S. pombe specific,
SPAC2E1P3.01		zinc binding dehydrogenase,
SPAC2F3.05c		aldo/keto reductase,
SPBC30D10.14		dienelactone hydrolase family,
SPCC338.18		sequence orphan,
SPBC365.12c	ish1	LEA domain protein, ish1
SPBC428.10		sequence orphan,
SPCC4G3.03		WD repeat protein,
SPAC4H3.08		short chain dehydrogenase,
SPAC513.02		phosphoglycerate mutase family,
SPBC725.03		conserved yeast protein,
SPCC757.03c		conserved fungal protein,
SPBC1289.14		adducin N-terminal domain protein, , SPBC8E4.10c
SPAC4A8.15c	cdc3	profilin, cdc3
SPBC32F12.03c	gpx1	glutathione peroxidase Gpx1, gpx1
SPBC3E7.02c	hsp16	heat shock protein, hsp16
SPBC3E7.16c	leu3	2-isopropylmalate synthase, leu3, SPBC4F6.03c
SPBC56F2.11	met6	homoserine O-acetyltransferase, met6
SPCP31B10.06		C2 domain,
SPBC106.10	TPK;pka1;tpk;git6	cAMP-dependent protein kinase catalytic subunit Pka1, pka1, tpk, git6
SPCC330.06c	pmp20	thioredoxin peroxidase,
SPCC330.14c	rpl24-2;rpl24;rpl2402	60S ribosomal protein L24, rpl2402, rpl24-2
SPAC821.10c	sod1	superoxide dismutase Sod1, sod1
SPBC1289.03c	fyt1;mal25-1;spi1	Ran GTPase Spi1, spi1
SPAC19G12.15c	tpp1	trehalose-6-phosphate phosphatase Tpp1, tpp1
SPBC119.02	ubc4	ubiquitin conjugating enzyme, ubc4
SPBC337.08c	ubi4	ubiquitin, ubi4
Translation up at 15 min only
SPCC569.08c	ade5;ade8	glycinamide ribonucleotide transformylase, ade5, ade8
SPBC4F6.18c	arf1	ADP-ribosylation factor, arf1
SPCC1183.02		glutathione S-transferase,
SPBC1198.05		guanylate kinase,
SPBC11C11.06c		sequence orphan,
SPAC11D3.13		ThiJ domain,
SPCC11E10.03	mug1	dynactin complex subunit, mug1
SPAC11E3.14		conserved fungal protein,
SPBC1289.06c		sequence orphan,
SPAC12B10.13		CTLH domain,
SPBC12D12.07c	trx2	thioredoxin Trx2, trx2
SPBC13E7.04	atp16	F1-ATPase delta subunit, atp16
SPCC1442.05c		hypothetical protein,
SPCC1442.07c		ubiquitin family protein,
SPCC1442.14c		adenosine 5'-monophosphoramidase,
SPAC15F9.03c	nft2;ntf2;nxt2	NTF2 domain, nxt2, ntf2, nft2, SPAC1B9.01c
SPBC1604.07	atp4	F0-ATPase subunit, atp4
SPBC1604.10	srb7;med21	mediator complex subunit Srb7, srb7, med21
SPAC167.06c		sequence orphan, , SPAC57A7.02c
SPBC16A3.02c		mitochondrial peptidase,
SPBC16A3.08c		nuclear telomere cap complex subunit,
SPBC16A3.14		mitochondrial ribosomal subunit,
SPBC1718.03	ker1	RNA polymerase I transcription factor subunit Ker1, ker1
SPCC1739.04c		sequence orphan,
SPAC17A5.10		conserved fungal protein,
SPBC17D11.01	nep1	nedd8 protease Nep1, nep1
SPAC17H9.16	tom22	mitochondrial TOM complex subunit Tom22, tom22
SPAC1834.09		sequence orphan,
SPAC19A8.10		zinc finger protein,
SPAC19B12.08		peptidase family C54,
SPBC19C2.11c		mitochondrial outer membrane protein,
SPAC1F12.02c	p23fy	translationally controlled tumor protein homolog, p23fy
SPAC1F3.08c		dubious,
SPBC20F10.03		conserved eukaryotic protein,
SPAC20G4.03c	hri1	eIF2 alpha kinase Hri1, hri1
SPAC22G7.08	ppk8	serine/threonine protein kinase, ppk8
SPBC23G7.14		sequence orphan,
SPAC25H1.03	mug66	meiotically upregulated gene Mug66, mug66
SPBC25H2.05	ucp15;egd2;alpha-nac	nascent polypeptide-associated complex, egd1
SPBC26H8.13c		sequence orphan,
SPBC29A10.13	atp7	F0-ATPase subunit D, atp7
SPAC29B12.11c		human WW domain binding protein-2 ortholog,
SPAC2C4.17c		MS ion channel,
SPBC2F12.15c		palmitoyltransferase,
SPAC31A2.04c		20S proteasome component beta 4,
SPAC31G5.21		conserved eukaryotic protein,
SPAC323.02c		20S proteasome component alpha 5,
SPCC330.12c	sdh3	succinate dehydrogenase (ubiquinone), sdh3
SPCC338.08		sequence orphan,
SPAC343.06c		scramblase,
SPBC359.03c		amino acid permease family,
SPCC364.02c	bis1	stress response protein Bis1, bis1
SPBC3E7.07c		conserved eukaryotic protein,
SPAC4F8.10c	stg1	SM22/transgelin-like actin modulating protein Stg1, stg1
SPAC4H3.03c		glucan 1,4-alpha-glucosidase,
SPAC4H3.07c		rhodanese-like domain,
SPAC56F8.05c		conserved yeast protein,
SPCC576.04		bax inhibitor-like protein,
SPAC589.10c		ribosomal-ubiquitin fusion protein,
SPAC5H10.03		phosphoglycerate mutase family,
SPCC622.15c		double-strand break repair protein,
SPCC63.12c		20S proteasome component beta 3,
SPAC644.05c		deoxyuridine 5'-triphosphate nucleotidohydrolase,
SPBC660.05		hypothetical protein,
SPBC685.06	rps0;rpsa-1;rps001;rpsA-1;rps0-1	40S ribosomal protein S0A (p40), rps001, rps0-1, rpsa-1, rps0
SPAC6G10.10c		conserved eukaryotic protein,
SPCC757.12		alpha-amylase,
SPBC83.17		multiprotein bridging factor,
SPBC839.17c	fkh1;fkbp12	peptidyl-prolyl cis-trans isomerase, fkh1
SPAC8C9.16c		mitochondrial protein,
SPBC8D2.11	pi054	sequence orphan,
SPAC8F11.02c		zinc finger protein,
SPAC9.02c		N-acetyltransferase,
SPAC922.04		sequence orphan,
SPAC27F1.02c	cdc8;fus4	tropomyosin, cdc8, fus4
SPBC9B6.08	clc1	clathrin light chain (EMBL AB011822), clc1
SPAC20G4.06c	adf1;cof1	cofilin, adf1, cof1
SPBC119.05c	csh3	src (SH3) homology domain,
SPCC757.07c	cta1;ctt1	catalase, ctt1, cta1
SPACUNK4.17		dehydrogenase,
SPBC14C8.01c	cut2;cut2B7G9.13c	securin, cut2, SPBC1815.02c
SPBC32H8.07	gpb1;gbp1;pi017;git5	heterotrimeric G protein beta subunit Git5, git5, gpb1
SPAC4G8.10	gos1	SNARE, gos1
SPAC26F1.06	gpm1	monomeric 2,3-bisphosphoglycerate (BPG)-dependent phosphoglycerate mutase (PGAM)
SPCC1223.03c	gut2	glycerol-3-phosphate dehydrogenase Gut2, gut2
SPBC1105.11c	clo5;hht3;H3.3;h3.3	histone H3, hht3, h3.3
SPAP8A3.04c	hsp9;scf1	heat shock protein, hsp9, scf1
SPAC31A2.05c	mis4	adherin, mis4
SPCC338.05c	mms2;spm2	ubiquitin conjugating enzyme, mms2, spm2
SPAC806.07	ndk1	nucleoside diphosphate kinase, ndk1
SPBP23A10.14c		sequence orphan, ell1
SPBP23A10.16	tim18;sdh4	TIM22 inner membrane complex anchor subunit Tim18, tim18, sdh4
SPBP4H10.10		rhomboid family protease,
SPBP4H10.21c		GINS complex subunit Sld5, sld5
SPBP8B7.24c	atg8	autophagy associated protein Atg8, atg8
SPAPB1A10.05		sequence orphan,
SPAPB1A10.08		sequence orphan,
SPAPB1E7.12	rps6;rps6-2;rps602	40S ribosomal protein S6, rps602, rps6-2, rps6
SPAPB1E7.07		glutamate synthase,
SPBPB2B2.19c		telomeric duplication,
SPAC21E11.03c	pcr1;mts2	bZIP (basic leucine zipper) transcription factor family, pcr1, mts2
SPBC28F2.03	ppi1;cyp1;cyp2	cyclophilin, ppi1, cyp2
SPBC409.05	skp1;sph1;shp1;psh1	SCF ubiquitin ligase complex, skp1, psh1, sph1
SPAC19D5.01	pyp2	tyrosine phosphatase Pyp2, pyp2
SPAC343.12	rds1	conserved fungal protein, rds1
SPAC1F7.04	rho1	Rho family GTPase Rho1, rho1
SPAC18B11.07c	sng1;rhp6;ubc2	ubiquitin conjugating enzyme, rhp6, ubc2
SPBC3B9.07c	rpa43;rpa21	DNA-directed RNA polymerase I complex subunit Rpa43, rpa43, rpa21
SPBC18E5.04	spqM;yL9;rpl10-1;RL10;rpl1001;rpl10	60S ribosomal protein L10, rpl1001, rpl10-1, rpl10
SPAP7G5.05	rpl10-2;rpl1002;rpl10	60S ribosomal protein L10, rpl1002, rpl10-2, rpl10
SPCC1183.08c	rpl10a-2;rpl1-1;rpl101;rpl10a-1	60S ribosomal protein L10a, rpl101, rpl1-1, rpl10a-1
SPAC26A3.07c	rpl1101;rpl11-1;rpl11	60S ribosomal protein L11, rpl1101, rpl11-1, rpl11
SPBC17G9.10	rpl1102;rpl11-2;rpl11	60S ribosomal protein L11, rpl1102, rpl11-2
SPBC30D10.18c	rpl1-2;rpl10a;rpl102;rpl10a-2	60S ribosomal protein L10, rpl102, rpl1-2, rpl10a-2
SPCC16C4.13c	rpl12-1;rpl12.1;rpl1201	60S ribosomal protein L12.1/L12A, rpl1201, rpl12-1, rpl12.1
SPCC31H12.04c	rpl1202;rpl12-2;rpl12	60S ribosomal protein L12, rpl1202, rpl12-2
SPBC839.13c	rpl13a-1;rpl1601;rpl13;rpl13-1;rpl16a;rpl13B9.12;rpl16-1	60S ribosomal protein L13/L16, rpl1601
SPAC23A1.11	rpl16b;rpl16-2;rpl13a-2;rpl1602	60S ribosomal protein L13/L16, rpl1602, rpl16-2
SPCC576.11	rpl15	60S ribosomal protein L15, rpl15
SPAC1783.08c	rpl15-2;rpl1502	60S ribosomal protein L15b, rpl1502, rpl15-2
SPBC2F12.04	rpl17-1;rpl1701;rpl17	60S ribosomal protein L17, rpl1701, rpl17, rpl17-1
SPCC364.03	rpl1702;rpl17;rpl17-2	60S ribosomal protein L17, rpl1702, rpl17-2, rpl17
SPAPB17E12.13	rpl18-2;rpl18;rpl1802	60S ribosomal protein L18, rpl1802, rpl18-2
SPBC56F2.02	rpl1901;rpl19-1	60S ribosomal protein L19, rpl1901, rpl19-1
SPAC3A12.10	rpl20-1;rpl20;rpl18a-2;rpl2001;yl17b	60S ribosomal protein L20a, rpl2001, rpl20-1, rpl20, yl17b, rpl18a-2
SPAC26A3.04	rpl2002;rpl20;rpl18a;rpl20-2;rpl18a-1	60S ribosomal protein L20, rpl2002, rpl20, rpl20-2
SPBC365.03c	rpl2101;rpl21;rpl21-1	60S ribosomal protein L21, rpl2101, rpl21, rpl21-1
SPAC959.08	rpl21-2;rpl21;rpl2102	60S ribosomal protein L21, rpl2102, rpl21-2, rpl21
SPAC3G9.03	rpl23-1;rpl23;rpl2301	60S ribosomal protein L23, rpl2301, rpl23-1
SPCC1322.11	rpl23-2;rpl2302	60S ribosomal protein L23, rpl2302, rpl23-2
SPAC6G9.09c	rpl24;rpl24-1	60S ribosomal protein L24, rpl24
SPBC106.18	rpl23a;rpl23a-1;rpl25-1;rpl2501;rpl25a	60S ribosomal protein L25, rpl2501, rpl25a
SPBC29B5.03c	rpl26	60S ribosomal protein L26, rpl26
SPBC685.07c	rpl27-1;rpl2701	60S ribosomal protein L27, rpl2701, rpl27-1
SPCC74.05	rpl2702;rpl27-2	60S ribosomal protein L27, rpl2702, rpl27-2
SPBC776.11	rpl29;rpl2801;rpl27a;rpl28-1	60S ribosomal protein Ll28B 27a, rpl2801, rpl28-1
SPCC5E4.07	rpl2802;rpl27a;rpl27aB.05c;rpl28-2;rpgL29	60S ribosomal protein L27a.2/L28A, rpl2802, rpl28-2
SPBC776.01	rpl29	60S ribosomal protein L29, rpl29
SPBC16C6.11	rpl32;rpl3201;rpl32-1	60S ribosomal protein L32, rpl3201, rpl32-1
SPAC3H5.10	rpl32;rpl32-2;rpl3202	60S ribosomal protein L32, rpl3202, rpl32-2, rpl32
SPCC970.05	rpl36-1;rpl3601;rpl36	60S ribosomal protein L36, rpl3601, rpl36-1
SPBC405.07	rpl3602;rpl36;rpl36-2	60S ribosomal protein L36, rpl3602, rpl36-2, rpl36
SPCC1223.05c	rpl37-2;rpl37;rpl3702	60S ribosomal protein L37, rpl3702, rpl37-2, rpl37
SPBC83.02c	rpl43;rpl4302;rpl37a-2;rpl43-2	60S ribosomal protein L37a, rpl4302, rpl43-2, rpl43, rpl37a-2
SPBC577.02	rpl38-1;rpl3801	60S ribosomal protein L38, rpl3801, rpl38-1
SPAC30D11.12	rpl3802;rps38;rpl38-2;rpl38	60S ribosomal protein L38, rpl3802, rpl38-2, rps38
SPCC663.04	rpl39	60S ribosomal protein L39, rpl39
SPAC3G6.13c	rpl41-1;rpl4101	60S ribosomal protein L41, rpl4101, rpl41-1
SPAC1687.06c	rpl44;c2E11.04;rpl28;rpl28B11.03c	60S ribosomal protein L28/L44, rpl44, rpl28
SPCC622.18	rpl6	60S ribosomal protein L6, rpl6
SPBC18H10.12c	rpl7-2;rpl702;rpl7c;rpl701	60S ribosomal protein L7, rpl701
SPBC29A3.04	rpl8-1B3.03c;rpl7a;rpl8	60S ribosomal protein L7a (L8), rpl8
SPAC4G9.16c	rpl9;rpl9-1;rpl901	60S ribosomal protein L9, rpl901, rpl9-1
SPCC613.06	rpl9;rpl9-2;rpl902	60S ribosomal protein L9, rpl902, rpl9-2
SPBC3B9.13c	rpp1-2;rpp102;rpa3;rpap1-3;YSPRPA3	60S acidic ribosomal protein, rpp102, rpp1-2
SPAC31G5.17c	rps1001;rps10-1;rps10	40S ribosomal protein S10, rps1001, rps10-1
SPBP22H7.08	rps10B;rps10;rps1002;rps10-2;c973;pi023	40S ribosomal protein S10, rps1002, rps10-2, rps10B
SPAC31G5.03	rps1101;rps11;rps11-1	40S ribosomal protein S11, rps1101, rps11-1
SPAC144.11	rps1102;rps11-2;rps11	40S ribosomal protein S11, rps1102, rps11-2, rps11
SPCC962.04	rps12-1;rps12;rps1201	40S ribosomal protein S12, rps1201, rps12-1, rps12
SPBC1685.02c	rps1202;rps12;rps12-2	40S ribosomal protein S12, rps1202, rps12-2
SPAC6F6.07c	rps13	40S ribosomal protein S13, rps13
SPCC1393.03	rps15-1;rps1501	40S ribosomal protein S15, rps1501, rps15-1
SPAC1071.07c	rps15-2;rps15;rps1502;rps15-3	40S ribosomal protein S15, rps1502, rps15-2, rps15
SPAC22A12.04c	rps2201;rps15a-1;rps22-1	40S ribosomal protein S15a, rps2201, rps22-1, rps15a-1
SPBC18H10.14	rps1601;rps16;rps16-1	40S ribosomal protein S16, rps1601, rps16-1
SPAC664.04c	rps1602;rps16-2;rps16	40S ribosomal protein S16, rps1602, rps16-2, rps16
SPCC24B10.09	rps1702;rps17;rps17-2	40S ribosomal protein S17, rps1702, rps17-2, rps17
SPCC1259.01c	rps18-2;rps18;rps1802	40S ribosomal protein S18, rps1802, rps18-2, SPCC825.06c
SPBC21C3.13	rps16;rps1901;rps19-1	40S ribosomal protein S19, rps1901, rps19-1
SPBC649.02	rps19;rps1902;rps19-2	40S ribosomal protein S19, rps1902, rps19-2, rps19
SPCC576.08c	rps2	40S ribosomal protein S2, rps2
SPBC18E5.06	rps21	40S ribosomal protein S21, rps21
SPBP4H10.13	rps23-2;rps2302	40S ribosomal protein S23, rps2302, rps23-2
SPBC3D6.15	rps25;rps25-1;rps2501;rps25a	40S ribosomal protein S25, rps2501, rps25-1
SPAC694.05c	rps25;rps2502;rps25b;rps25-2;rps31	40S ribosomal protein S25, rps2502, rps25-2, rps25
SPAC1805.11c	rps26-2;rps2602	40S ribosomal protein S26, rps2602, rps26-2
SPAC25G10.06	rps28;rps28-1;SP-S28;rps2801	40S ribosomal protein S28, rps2801, rps28-1
SPCC285.15c	rps28-2;rps28;rps2802	40S ribosomal protein S28, rps2802, rps28-2, rps28
SPBC1685.09	rps29	40S ribosomal protein S29, rps29
SPAC13G6.02c	rps3a-1;rps1-1;rps101	40S ribosomal protein S3a, rps101, rps1-1, rps3a-1
SPAC22H12.04c	rps1-2;rps102;rps3a-2	40S ribosomal protein S3a, rps102, rps1-2, rps3a-2
SPAC8C9.08	rps5	40S ribosomal protein S5, rps5
SPAC328.10c	rps5;rps5-2;rps502	40S ribosomal protein S5, rps502, rps5-2
SPAC13G6.07c	rps601;rps6;rps6-1	40S ribosomal protein S6, rps601, rps6-1
SPAC18G6.14c	rps7	40S ribosomal protein S7, rps7
SPBC29A3.12	rps9-2;rps9b;rps902	40S ribosomal protein S9, rps902, rps9-2, rps9b
SPAC688.13	scn1	TatD DNase family, scn1
SPCC126.15c	sec65	signal recognition particle subunit Sec65, sec65
SPAC19A8.01c	sec7C;sec7c;sec73	guanyl-nucleotide exchange factor, sec73, sec7c, SPAC23H3.01
SPAC17G6.13	slt1	sequence orphan,
SPAC29B12.03	spd1	ribonucleotide reductase (RNR) inhibitor, spd1
SPAC144.04c	spe1	ornithine decarboxylase Spe1, spe1
SPAC23H4.07c	srp102	signal recognition particle receptor beta subunit Srp102, srp102
SPBC23G7.05	psu1;sui1;tif1;tif38	translation initiation factor eIF1, sui1, psu1
SPAC29E6.08	tbp1;tdf1;tbp;TFIID;TBP	TATA-binding protein (TBP), tbp1, tdf1, tbp, SPAC30.12
SPCC1672.08c	tfa2	transcription factor TFIIE beta subunit Tfa2, tfa2
SPAC26H5.10c	tif51;tif511	translation initiation factor eIF5A, tif51
SPBC336.10c	tif512	translation initiation factor, tif512
SPCC1919.09	tif6	translation initiation factor eIF6, tif6
SPAC10F6.05c	ubc6	ubiquitin conjugating enzyme, ubc6
SPAC6G10.11c	rps31;ubi3	ribosomal-ubiquitin fusion protein, ubi3
SPAC1805.12c	ubi2;uep1	ribosomal-ubiquitin fusion protein, uep1, ubi2
SPAC57A10.12c	ura3	dihydroorotate dehydrogenase Ura3, ura3
SPAC9E9.07c	ypt2	GTPase Ypt2, ypt2
Translation up at 60 min only
SPBC106.11c		1-alkyl-2-acetylglycerophosphocholine esterase, plg7
SPBC119.03		S-adenosylmethionine-dependent methyltransferase,
SPBC1348.02		B66205, , SPAC1348.02
SPAC139.05		succinate-semialdehyde dehydrogenase,
SPCC1393.12		sequence orphan,
SPAC13C5.04		glutamine amidotransferase,
SPAC15A10.05c		conserved protein (broad species distribution),
SPAC15E1.02c		conserved fungal protein,
SPAC1635.01		voltage-dependent anion-selective channel,
SPCC16A11.15c		sequence orphan,
SPBC16D10.08c		heat shock protein,
SPAC16E8.16		transcription factor TFIIB,
SPBC1773.06c		alcohol dehydrogenase,
SPBC18H10.05		WD repeat protein,
SPAC1F3.09		conserved eukaryotic protein,
SPBC215.11c		aldo/keto reductase,
SPAC227.04		autophagy C terminal domain family protein,
SPAC22G7.11c		conserved fungal protein, , SPAC4G8.01c
SPBC23G7.10c		NADH-dependent flavin oxidoreductase,
SPBC24C6.09c		phosphoketolase,
SPAC25B8.18		mitochondrial redox protein,
SPAC25H1.04		conserved eukaryotic protein,
SPAC26F1.14c	aif1	apoptosis-inducing factor homolog Aif1, aif1, SPAC29A4.01c
SPBC31E1.05		RNA export factor, gle1
SPAC32A11.02c		sequence orphan,
SPCC330.03c		cytochrome b5 family,
SPBC359.06		adducin N-terminal domain protein,
SPAC3A12.08		conserved fungal protein,
SPAC3G9.11c		pyruvate decarboxylase,
SPAC4D7.02c		glycerophosphoryl diester phosphodiesterase,
SPAC4F10.17		hypothetical protein,
SPAC513.06c		dihydrodiol dehydrogenase,
SPAC513.07		cinnamoyl-CoA reductase,
SPAC521.03		short chain dehydrogenase,
SPCC569.03		B13958 domain,
SPBC56F2.06		sequence orphan,
SPAC5H10.02c		conserved fungal protein,
SPCC61.03		conserved protein (broad species distribution),
SPCC663.09c		short chain dehydrogenase,
SPBC713.07c		vacuolar polyphosphatase,
SPBC725.10		similar to peripheral-type benzodiazepine receptor,
SPAC824.07		hydroxyacylglutathione hydrolase,
SPAC869.06c		cation binding protein,
SPCC965.06		aldo/keto reductase,
SPAC9E9.09c		alcohol dehydrogenase,
SPCC191.07	cyc1	cytochrome c, cyc1
SPBC660.07	ntp1	alpha,alpha-trehalase Ntp1, ntp1
SPBP8B7.05c		carbonic anhydrase,
SPAPB1A11.03		FMN dependent dehydrogenase,
SPBPB2B2.10c		galactose-1-phosphate uridylyltransferase,
SPBPB2B2.12c		bifunctional enzyme,
SPAC9E9.11	plr1;plr	pyridoxal reductase, plr1, plr
SPBC16H5.07c	ppa2	serine/threonine protein phosphatase Ppa2, ppa2
SPBC660.11	tcg1	single-stranded telomeric binding protein Tgc1, tcg1
SPAC26A3.13c	Tf2-4	retrotransposable element, Tf2-4
SPBC1773.05c	tms1	hexitol dehydrogenase, tms1
SPAC328.03	tps1;ggs1	alpha,alpha-trehalose-phosphate synthase [UDP-forming], tps1
SPAC7D4.07c	trx2;trx;trx1	thioredoxin Trx1, trx1
SPAC6F6.15	ypt5	GTPase Ypt5, ypt5

## Sheet: Sheet3
Translationally regulated mRNAs during DNA damage
Systematic name	Common name	Annotation (PomBase)
Translation down at 15 min
SPAC1687.14c		EF hand,
SPAC6C3.03c		sequence orphan,
SPBC32H8.06	pi018	TPR repeat protein,
SPAC694.05c	rps25;rps2502;rps25b;rps25-2;rps31	40S ribosomal protein S25, rps2502, rps25-2, rps25
SPCC622.21	SPCC1281.09;wtf12;meu24	wtf element, wtf12
Translation down at 60 min
SPAC9E9.12c	abc1	ABC transporter family, ybt1, abc1
SPCC1020.13c		phospholipase, , SPCC14G10.05
SPCC1235.05c		DEAD/DEAH box helicase, fft2
SPBC1348.06c		conserved fungal protein, , SPAC1348.06c
SPCC1393.05		sequence orphan,
SPAC144.12	ppi	ribose 5-phosphate isomerase,
SPCC1494.05c	ubp23;ubp12	ubiquitin C-terminal hydrolase activity, ubp12
SPCC162.10	ppk33	serine/threonine protein kinase, ppk33
SPBC1685.03		signal peptidase subunit, sec11
SPAC1786.04		dubious,
SPAC17A2.15		dubious,
SPAC186.07c		2-hydroxyacid dehydrogenase,
SPCC191.09c	GSTI;gst1	glutathione S-transferase, gst1
SPAC19G12.13c		sequence orphan,
SPAC1F8.02c		glycoprotein,
SPAC212.08c		66294 domain,
SPBC21H7.03c		acid phosphatase,
SPAC22E12.12		dubious,
SPAC22F3.08c		ATP-dependent RNA helicase, rok1
SPBC29A3.07c		RNA-binding protein,
SPBC2G2.09c	mug17;crs1	meiosis specific cyclin Crs1, crs1, mug17
SPBC31F10.08	mde2	Mde2 protein, mde2
SPBC36B7.06c		sequence orphan,
SPAC4G8.15c		dubious,
SPAC513.04		dubious,
SPBC557.05		arrestin family,
SPAC56F8.12		conserved fungal protein,
SPAC56F8.13		dubious,
SPAC56F8.15		dubious,
SPCC576.03c	tpx1	thioredoxin peroxidase Tpx1, tpx1
SPAC589.02c	trap240;spTrap240;srb9	mediator complex submodule, srb9, spTrap240
SPCC594.03		dubious,
SPCC622.03c		dubious,
SPCC645.02		hypothetical protein,
SPBC660.05		hypothetical protein,
SPCC777.06c		hydrolase,
SPBP8B7.16c	dbp2	DEAD/DEAH box helicase, dbp2
SPCC1235.13	ght6;meu12	hexose transporter, ght6, meu12
SPCC1620.01c	lsm2	U6 snRNP-associated protein core protein, lsm2
SPBC1711.01c	matmi;matM;matmi_1;matMi;mat1-Mi;mat1-Mm;mat1-M;matMm	mating-type m-specific polypeptide mi
SPAC1A6.06c	meu31	meiotic expression upregulated protein Meu31, meu31
SPCC550.10	meu8	betaine aldehyde dehydrogenase, meu8
SPBC32H8.13c	mok12;pi011	alpha-1,3-glucan synthase, mok12
SPBP26C9.03c		iron ion transporter,
SPAP27G11.11c		dubious,
SPCP31B10.06		C2 domain,
SPBP4G3.03		sequence orphan,
SPAPB1A11.01		MFS family membrane transporter, , SPAPB24D3.11
SPBPB2B2.01		amino acid permease family,
SPBPB2B2.08		sequence orphan,
SPBPB2B2.15		conserved fungal protein,
SPBPB2B2.16c		MFS family membrane transporter,
SPBPB8B6.05c		L-asparaginase, , SPAPB8B6.05c
SPAC3A11.14c	klp1;pkl1	kinesin-like protein Pkl1, pkl1, klp1, SPAC3H5.03c
SPBC1711.14	rec15	meiotic recombination protein Rec15, rec15
SPBC16E9.17c	rem1	meiosis-specific cyclin Rem1, rem1
SPBC2G2.05	rpl13a-3;rpl16-3;rpl16c;rpl1603	60S ribosomal protein L13/L16, rpl1603, rpl16c
SPBC23G7.15c	rpa4;rpp2-2;rpp202	60S acidic ribosomal protein (P2B subunit)
SPBC336.07	sfc3	transcription factor TFIIIC complex subunit Sfc3, sfc3
SPAC27D7.13c	ssm4	p150-Glued, ssm4, SPAC637.01c
Translation up at both 15 and 60 min
SPAC23H3.15c		sequence orphan, , SPAC25H1.01c
Translation up at 15 min only
SPBC21C3.19		conserved fungal protein,
SPBC660.05		hypothetical protein,
Translation up at 60 min only
SPBC106.02c	srx1	sulphiredoxin, srx1
SPAC10F6.04		regulator of condensation (RCC1) domains,
SPBC119.03		S-adenosylmethionine-dependent methyltransferase,
SPAC11D3.01c		conserved fungal protein,
SPBC12C2.04		dehydrogenase,
SPAC139.05		succinate-semialdehyde dehydrogenase,
SPAC13C5.04		glutamine amidotransferase,
SPBC16E9.16c		sequence orphan,
SPBC1773.06c		alcohol dehydrogenase,
SPAC1F7.12	yakC	aldose reductase YakC, yak3, yakC, SPAC21E11.01
SPBC21D10.08c		sequence orphan,
SPAC22A12.17c		short chain dehydrogenase,
SPAC23C11.06c		conserved yeast protein,
SPAC2E1P3.01		zinc binding dehydrogenase,
SPAC2F3.05c		aldo/keto reductase,
SPAC4D7.02c		glycerophosphoryl diester phosphodiesterase,
SPAC513.02		phosphoglycerate mutase family,
SPAC513.06c		dihydrodiol dehydrogenase,
SPAC513.07		cinnamoyl-CoA reductase,
SPCC663.06c		short chain dehydrogenase,
SPCC663.08c		short chain dehydrogenase,
SPAC688.03c		conserved protein (broad species distribution),
SPCC757.03c		conserved fungal protein,
SPCC965.06		aldo/keto reductase,
SPAC29E6.08	tbp1;tdf1;tbp;TFIID;TBP	TATA-binding protein (TBP), tbp1, tdf1, tbp
SPBC1773.05c	tms1	hexitol dehydrogenase, tms1
