# Supplementary material for: Regulation of transcriptome, translation, and proteome in response to environmental stress in fission yeast
Source: Genome Biol. 2012 Apr 18;13(4):R25. doi: 10.1186/gb-2012-13-4-r25 (PMC3446299; doi:10.1186/gb-2012-13-4-r25)
Supplement: Additional file 3 — Annotated list of translationally regulated genes in three stress conditions (Table 1). [file gb-2012-13-4-r25-S3.XLS]

## Sheet: Sheet1
Additional file 2: Cluster 1 genes
Systematic name	Common name	Annotation (PomBase)
SPCC63.02c	aah3	alpha-amylase homolog Aah3
SPBC1861.02	abp2	ARS binding protein Abp2
SPAC14C4.09	agn1	glucan endo-1,3-alpha-glucosidase Agn1
SPBC83.04	apc15	anaphase-promoting complex subunit Apc15
SPBC3E7.12c	chr1	chitin synthase regulatory factor Chr1 (predicted)
SPAC1B3.17	clr2	chromatin silencing protein Clr2
SPAC23H4.11c	cnl2	centromere localized protein Cnl2
SPBC1861.01c		CENP-C
SPBC839.06	cta3	P-type ATPase, calcium transporting Cta3
SPCC550.13	dfp1	Hsk1-Dfp1 kinase complex regulatory subunit Dfp1
SPBP26C9.03c		iron/zinc ion transporter (predicted)
SPAC19B12.02c	gas1	cell wall protein Gas1, 1,3-beta-glucanosyltransferase (predicted)
SPCC1753.02c	git3	G-protein coupled receptor Git3
SPAC2F3.09		5-aminolevulinate synthase (predicted)
SPCC4F11.04c	imt2	mannosyltransferase Imt2
SPCC645.03c	isa1	mitochondrial iron-sulfur protein Isa1
SPBC1685.15c	klp6	kinesin-like protein Klp6
SPBC8D2.15	lip5	mitochondrial lipoic acid synthetase Lip5 (predicted)
SPAC1D4.11c	lkh1	dual specificity protein kinase Lkh1
SPAC13G7.04c	mac1	membrane anchored protein Mac1
SPAC10F6.12c	mam4	protein-S isoprenylcysteine O-methyltransferase Mam4
SPAC3F10.10c	map3	pheromone M-factor receptor Map3
SPAC1006.04c		sequence orphan
SPAC25H1.05	meu29	sequence orphan
SPBC660.14	mik1	mitotic inhibitor kinase Mik1
SPAC56F8.14c		sequence orphan
SPBP8B7.27		ubiquitin-protein ligase E3 (predicted)
SPCC1393.07c		sequence orphan
SPBC19C7.12c		alpha-1,2-mannosyltransferase Omh1
SPAC23C11.16	plo1	Polo kinase Plo1
SPAC17C9.05c	pmc3	mediator complex subunit Pmc3/Med27
SPBC29A3.08	pof4	elongin-A, F-box protein Pof4 (predicted)
SPCC24B10.22		mitochondrial DNA polymerase
SPAC26H5.06	pot1	telomere end-binding protein Pot1
SPAC110.01	ppk1	serine/threonine protein kinase Ppk1 (predicted)
SPAC4G8.13c	prz1	calcineurin responsive transcription factor Prz1
SPAC17A5.11	rec12	endonuclease Rec12
SPAC22F3.12c	rgs1	regulator of G-protein signaling Rgs1
SPBC1685.09	rps29	40S ribosomal protein S29 (predicted)
SPAC821.08c	slp1	sleepy homolog Slp1
SPAC1002.01		conserved fungal protein
SPAC10F6.10		protein kinase, RIO family (predicted)
SPAC17C9.16c	mfs1	MFS family transmembrane transporter Mfs1 (predicted)
SPAC3F10.16c		GTP binding protein, HSR1-related (predicted)
SPAC3H1.06c		membrane transporter (predicted)
SPAC869.05c		sulfate transporter (predicted)
SPAC9E9.01		dubious
SPBC1198.07c		mannan endo-1,6-alpha-mannosidase (predicted)
SPBC1773.12		transcription factor (predicted)
SPBC19C7.04c		conserved fungal protein
SPBC27B12.09c		mitochondrial FAD transporter (predicted)
SPBC2G2.17c	psu2	beta-glucosidase Psu2 (predicted)
SPBC36.01c		spermidine family transporter (predicted)
SPBC36.03c		spermidine family transporter (predicted)
SPBC3H7.03c		2-oxoglutarate dehydrogenase (lipoamide) (e1 component of oxoglutarate dehydrogenase complex) (predicted)
SPBC530.02		membrane transporter (predicted)
SPBC947.04		cell surface glycoprotein (predicted), DIPSY family
SPBP16F5.06	nop6	ribosome biogenesis protein Nop6 (predicted)
SPBPB8B6.06c		CRCB domain protein
SPCC1020.02	spc7	kinetochore protein Spc7
SPCC1322.10	pwp1	cell wall protein Pwp1
SPCC191.03c		sequence orphan
SPCC4F11.05		dubious
SPCC584.13		amino acid permease (predicted)
SPCC622.07		dubious
SPCC737.04		S. pombe specific UPF0300 family protein 6
SPCC794.15		dubious
SPCC1281.02c	spf30	splicing factor Spf30 (predicted)
SPAC1565.04c	ste4	adaptor protein Ste4
SPCC1442.01	ste6	guanyl-nucleotide exchange factor Ste6
SPBC14C8.02	tim44	TIM23 translocase complex subunit Tim44 (predicted)
SPBC19G7.09	ulp1	SUMO deconjugating enzyme Ulp1
SPAC31G5.08	ups1	uroporphyrinogen-III synthase Ups1
SPAC57A10.12c	ura3	dihydroorotate dehydrogenase Ura3

## Sheet: Sheet2
Additional file 2: Cluster 2 genes
Systematic name	Common name	Annotation (PomBase)
SPCC11E10.01	SPCC11E10.01	cystathionine beta-lyase (predicted)
SPAC3C7.11c	cnx1	calnexin Cnx1
SPCC306.08c	SPCC306.08c	malate dehydrogenase (predicted)
SPAC20G8.07c	erg2	C-8 sterol isomerase Erg2
SPAC4F10.20	grx1	glutaredoxin Grx1
SPBC428.04	apq12	nuclear membrane organization protein Apq12 (predicted)
SPBC119.02	ubc4	ubiquitin conjugating enzyme Ubc4
SPAC3C7.14c	obr1	ubiquitinated histone-like protein Uhp1
SPBC12C2.12c	glo1	glyoxalase I
SPAC17H9.14c	SPAC17H9.14c	protein disulfide isomerase
SPBP26C9.02c	car1	arginase Car1
SPAC227.18	lys3	saccharopine dehydrogenase Lys3
SPBC8D2.01	gsk31	serine/threonine protein kinase Gsk31 (predicted)
SPBC1778.10c	ppk21	serine/threonine protein kinase Ppk21
SPBC725.11c	php2	CCAAT-binding factor complex subunit Php2
SPAC139.02c	oac1	mitochondrial anion transporter (predicted)
SPBC409.10	ade7	phosphoribosylamidoimidazolesuccinocarboxamide synthase, SAICAR synthetase, Ade7
SPBC409.13	SPBC409.13	6,7-dimethyl-8-ribityllumazine synthase (predicted)
SPBC36.04	cys11	cysteine synthase
SPAC22F8.05	SPAC22F8.05	alpha,alpha-trehalose-phosphate synthase (predicted)
SPAC6G9.07c	arc4	ARP2/3 actin-organizing complex subunit Arc4
SPCC830.08c	yop1	ER membrane protein DP1/Yop1
SPBC2G2.04c	mmf1	YjgF family protein Mmf1
SPCC1235.15	dga1	diacylglycerol O-acyltransferase Dga1
SPBC11B10.02c	his3	histidinol-phosphate aminotransferase imidazole acetol phosphate transaminase His3
SPCC777.09c	arg1	acetylornithine aminotransferase
SPBP8B7.25	cyp4	cyclophilin family peptidyl-prolyl cis-trans isomerase Cyp4 (predicted)
SPBC1539.04	tts1	tetra spanning protein 1, Tts1
SPBC1539.07c	SPBC1539.07c	glutathione-dependent formaldehyde dehydrogenase (predicted)
SPCC330.02	rhp7	Rad7 homolog Rhp7
SPAC977.14c	SPAC977.14c	aldo/keto reductase, unknown biological role
SPAC328.09	SPAC328.09	mitochondrial 2-oxoadipate and 2-oxoglutarate transporter (predicted)
SPBC1711.08	SPBC1711.08	chaperone activator Aha1 (predicted)
SPAC25H1.02	jmj1	histone demethylase Jmj1 (predicted)
SPAC26F1.03	pda1	pyruvate dehydrogenase e1 component alpha subunit Pda1 (predicted)
SPCC338.05c	mms2	ubiquitin conjugating enzyme Mms2
SPAC17G6.16c	ysh1	mRNA cleavage and polyadenylation specificity factor complex endoribonuclease subunit Ysh1
SPBC18E5.02c	SPBC18E5.02c	serine palmitoyltransferase complex subunit (predicted)
SPCC1906.02c	SPCC1906.02c	CUE domain protein Cue3 (predicted)
SPAC1805.06c	hem2	porphobilinogen synthase Hem2 (predicted)
SPBC2A9.02	SPBC2A9.02	NAD dependent epimerase/dehydratase family protein
SPAC13D6.01	pof14	F-box protein Pof14
SPCC1827.06c	SPCC1827.06c	aspartate semialdehyde dehydrogenase (predicted)
SPBC21B10.08c	SPBC21B10.08c	sequence orphan
SPBC211.08c	SPBC211.08c	exosomal 3'-5' exoribonuclease, PH-like (predicted)
SPBPB21E7.09	SPBPB21E7.09	L-asparaginase (predicted)
SPAC105.02c	SPAC105.02c	ankyrin repeat protein, implicated in meiosis
SPAC6F12.13c	fps1	geranyltranstransferase Fps1
SPBC1105.02c	lys4	homocitrate synthase (predicted)
SPAC26F1.07	SPAC26F1.07	glucose 1-dehydrogenase (NADP+) (predicted)
SPCC737.09c	hmt1	ATP-binding cassette-type vacuolar membrane transporter Hmt1
SPBC1A4.02c	leu1	3-isopropylmalate dehydrogenase Leu1
SPAC9E9.11	plr1	pyridoxal reductase Plr1
SPCC1450.16c	SPCC1450.16c	triacylglycerol lipase (predicted)
SPAC6C3.04	cit1	citrate synthase Cit1
SPAC6C3.08	SPAC6C3.08	proteasome regulatory particle, gankyrin (predicted)
SPCC1020.06c	tal1	transaldolase (predicted)
SPACUNK4.19	mug153	sequence orphan
SPAC25B8.12c	SPAC25B8.12c	nucleotide-sugar phosphatase (predicted)
SPAC521.03	SPAC521.03	short chain dehydrogenase (predicted)
SPAC4A8.15c	cdc3	profilin
SPAC1F8.01	ght3	hexose transporter Ght3
SPAC4G9.15	SPAC4G9.15	ketoreductase (predicted)
SPAC823.11	SPAC823.11	sphingosine-1-phosphate phosphatase (predicted)
SPBC713.02c	ubp15	ubiquitin C-terminal hydrolase Ubp15
SPCC736.13	SPCC736.13	short chain dehydrogenase (predicted)
SPCC736.15	SPCC736.15	fungal protein associated with endocytosis (predicted)
SPBP4H10.05c	spe2	S-adenosylmethionine decarboxylase proenzyme Spe2
SPCC794.08	SPCC794.08	HEAT repeat protein, involved in localization to plasma membrane (predicted)
SPCC285.09c	cgs2	cAMP-specific phosphodiesterase Cgs2
SPAC23D3.04c	gpd2	glycerol-3-phosphate dehydrogenase Gpd2
SPCC70.08c	SPCC70.08c	methyltransferase (predicted)
SPAC343.09	ubx3	UBX domain protein Ubx3, Cdc48 cofactor
SPAC10F6.13c	SPAC10F6.13c	aspartate aminotransferase (predicted)
SPCC5E4.05c	SPCC5E4.05c	mitochondrial serine hydrolase (predicted)
SPBC1105.13c	SPBC1105.13c	sequence orphan
SPACUNK4.10	SPACUNK4.10	glyoxylate reductase (predicted)
SPAC20H4.08	SPAC20H4.08	phosphatase activator (predicted)
SPAC29B12.04	snz1	pyridoxine biosynthesis protein
SPCC794.04c	SPCC794.04c	membrane transporter (predicted)
SPBC215.10	SPBC215.10	haloacid dehalogenase-like hydrolase
SPAC3A12.18	zwf1	glucose-6-phosphate 1-dehydrogenase (predicted)
SPBC582.08	SPBC582.08	alanine aminotransferase (predicted)
SPAC1093.02	SPAC1093.02	pyridoxamine 5'-phosphate oxidase (predicted)
SPAC644.16	SPAC644.16	RNA-binding protein (predicted)
SPBC23E6.06c	SPBC23E6.06c	3,4-dihydroxy-2-butanone 4-phosphate synthase (predicted)
SPAC3A11.11c	SPAC3A11.11c	pyridoxal reductase (predicted)
SPBC418.01c	his4	imidazoleglycerol-phosphate synthase (predicted)
SPCC1442.06	pre8	20S proteasome component alpha 2, Pre8 (predicted)
SPCC1442.09	trp3	anthranilate synthase component I (predicted)
SPAC10F6.06	vip1	RNA-binding protein Vip1
SPAC1786.01c	SPAC1786.01c	triacylglycerol lipase (predicted)
SPCC364.07	SPCC364.07	D-3 phosphoglycerate dehydrogenase (predicted)
SPCC622.12c	gdh1	NADP-specific glutamate dehydrogenase Gdh1 (predicted)
SPAC328.03	tps1	alpha,alpha-trehalose-phosphate synthase [UDP-forming]
SPAC13G7.02c	ssa1	heat shock protein Ssa1 (predicted)
SPAC1F12.10c	SPAC1F12.10c	NADPH-hemoprotein reductase (predicted)
SPBP8B7.17c	SPBP8B7.17c	TENA/THI family protein
SPBC660.16	SPBC660.16	phosphogluconate dehydrogenase, decarboxylating
SPCC777.06c	SPCC777.06c	hydrolase (predicted)
SPCC777.10c	ubc12	NEDD8-conjugating enzyme Ubc12
SPAC3A11.06	mvp1	sorting nexin Mvp1 (predicted)
SPBC1773.04	SPBC1773.04	mythylglyoxyl reductase (NADPH-dependent) (predicted)
SPAP8A3.07c	SPAP8A3.07c	phospho-2-dehydro-3-deoxyheptonate aldolase (predicted)
SPAC11D3.01c	SPAC11D3.01c	conserved fungal protein
SPBC1683.03c	SPBC1683.03c	membrane transporter (predicted)
SPBC365.11	SPBC365.11	GRIP domain protein
SPAC4F8.03	sdo1	SBDS family ribosome maturation protein Sdo1 (predicted)
SPAC11D3.09	SPAC11D3.09	agmatinase (predicted)
SPAC4H3.07c	SPAC4H3.07c	protein phosphatase Fmp31 (predicted)
SPBC3B8.03	SPBC3B8.03	saccharopine dehydrogenase (predicted)
SPAC343.20	SPAC343.20	dubious
SPAC20G4.06c	adf1	actin depolymerizing factor, cofilin
SPCC1235.01	SPCC1235.01	sequence orphan
SPBC428.05c	arg12	argininosuccinate synthase (predicted)
SPCC63.14	SPCC63.14	conserved fungal protein
SPAP27G11.09c	SPAP27G11.09c	GTP cyclohydrolase (predicted)
SPBC1711.13	his2	histidinol dehydrogenase His2 (predicted)
SPBC839.17c	fkh1	FKBP-type peptidyl-prolyl cis-trans isomerase Fkh1
SPBC1271.08c	SPBC1271.08c	sequence orphan
SPBC660.06	SPBC660.06	conserved fungal protein
SPAC23C4.05c	SPAC23C4.05c	LEA domain protein
SPBC1271.07c	SPBC1271.07c	N-acetyltransferase (predicted)

## Sheet: Sheet3
Additional file 2: Cluster 3 genes
Systematic name	Common name	Annotation (PomBase)
SPCC1223.05c	rpl3702	60S ribosomal protein L37 (predicted)
SPAC13G6.02c	rps101	40S ribosomal protein S3a
SPAC1071.07c	rps1502	40S ribosomal protein S15 (predicted)
SPCC330.14c	rpl2402	60S ribosomal protein L24 (predicted)
SPAC15E1.08	naa10	NatA N-acetyltransferase complex catalytic subunit Naa10 (predicted)
SPBC8E4.01c	SPBC8E4.01c	inorganic phosphate transporter (predicted)
SPCC1393.03	rps1501	40S ribosomal protein S15 (predicted)
SPBC23G7.05	sui1	translation initiation factor eIF1
SPBC428.18	cdt1	replication licensing factor Cdt1
SPAC1805.12c	uep1	ribosomal-ubiquitin fusion protein Ubi2
SPBC27.05	SPBC27.05	dubious
SPBC27.04	uds1	septation protein Uds1
SPAC3G6.13c	rpl4101	60S ribosomal protein L41
SPBP8B7.06	rpp201	60S acidic ribosomal protein P2A subunit (predicted)
SPAC17H9.16	tom22	mitochondrial TOM complex subunit Tom22 (predicted)
SPAC977.12	SPAC977.12	L-asparaginase (predicted)
SPAC22A12.04c	rps2201	40S ribosomal protein S15a (predicted)
SPBC649.02	rps1902	40S ribosomal protein S19 (predicted)
SPBC21C3.13	rps1901	40S ribosomal protein S19 (predicted)
SPAC328.10c	rps502	40S ribosomal protein S5 (predicted)
SPBPB7E8.01	SPBPB7E8.01	sequence orphan
SPAC22E12.13c	rpl2403	60S ribosomal protein L24-3 (L30)
SPCC1235.13	ght6	hexose transporter Ght6
SPCPB1C11.01	amt1	ammonium transporter Amt1
SPAC1071.08	rpp203	60S acidic ribosomal protein P2C subunit
SPAC13A11.02c	erg11	sterol 14-demethylase (predicted)
SPCC24B10.21	tpi1	triosephosphate isomerase
SPBC839.04	rpl803	60S ribosomal protein L8 (predicted)
SPBC1539.06	SPBC1539.06	acyl-coenzyme A binding protein (predicted)
SPBC1718.03	ker1	DNA-directed RNA polymerase I complex subunit Ker1
SPAC15F9.03c	nxt2	nuclear transport factor Nxt2
SPAC959.08	rpl2102	60S ribosomal protein L21 (predicted)
SPAC13G6.07c	rps601	40S ribosomal protein S6
SPBC12D12.07c	trx2	mitochondrial thioredoxin Trx2
SPBC685.06	rps001	40S ribosomal protein S0A (p40)
SPAP7G5.05	rpl1002	60S ribosomal protein L10
SPCC1450.04	tef5	translation elongation factor EF-1 beta subunit (eEF1B)
SPAC19A8.01c	sec73	guanyl-nucleotide exchange factor Sec73 (predicted)
SPAC4G8.02c	sss1	translocon gamma subunit Sss1 (predicted)
SPAC2F3.09	hem1	5-aminolevulinate synthase (predicted)
SPCC285.17	spp27	RNA polymerase I upstream activation factor complex subunit Spp27
SPBC18H10.13	rps1402	40S ribosomal protein S14 (predicted)
SPAC31G5.04	SPAC31G5.04	homoisocitrate dehydrogenase
SPAC15A10.09c	SPAC15A10.09c	SUR7 family protein (predicted)
SPBP22H7.08	rps1002	40S ribosomal protein S10 (predicted)
SPAC3H5.05c	rps1401	40S ribosomal protein S14 (predicted)
SPAC607.03c	snu13	U3 snoRNP-associated protein Snu13
SPBC3E7.07c	SPBC3E7.07c	DUF757 family protein
SPBC1289.07c	rpc40	DNA-directed RNA polymerase I and III subunit Rpc40
SPAC26A3.04	rpl2002	60S ribosomal protein L20 (predicted)
SPAC3A12.10	rpl2001	60S ribosomal protein L20a (predicted)
SPCC5E4.07	rpl2802	60S ribosomal protein L27/L28
SPBC18E5.04	rpl1001	60S ribosomal protein L10
SPBC25H2.07	tif11	translation initiation factor eIF1A
SPBC1105.05	exg1	glucan 1,6-beta-glucosidase Exg1
SPAC19G12.06c	hta2	histone H2A beta
SPBC106.18	rpl2501	60S ribosomal protein L25 (predicted)
SPBC1685.02c	rps1202	40S ribosomal protein S12 (predicted)
SPBC56F2.02	rpl1901	60S ribosomal protein L19
SPCC613.06	rpl902	60S ribosomal protein L9
SPAC644.15	rpp101	60S acidic ribosomal protein Rpp1-1
SPAC9G1.03c	rpl3001	60S ribosomal protein L30 (predicted)
SPCC962.04	rps1201	40S ribosomal protein S12 (predicted)
SPAC4G9.16c	rpl901	60S ribosomal protein L9
SPCP1E11.09c	rpp103	60S acidic ribosomal protein Rpp1-3
SPBC3B9.13c	rpp102	60S acidic ribosomal protein Rpp1-2
SPBC29A3.12	rps902	40S ribosomal protein S9 (predicted)
SPCC31H12.04c	rpl1202	60S ribosomal protein L12.1/L12A
SPAC4G9.03	adk1	adenylate kinase Adk1
SPCC1223.08c	dfr1	dihydrofolate reductase Dfr1
SPBC1861.01c	cnp3	CENP-C
SPBC14C8.07c	cdc18	MCM loader
SPAC5H10.03	SPAC5H10.03	phosphoglycerate mutase family
SPBC800.04c	rpl4301	60S ribosomal protein L37a (predicted)
SPBC3D6.15	rps2501	40S ribosomal protein S25 (predicted)
SPCC191.03c	SPCC191.03c	sequence orphan
SPAC9.09	met26	homocysteine methyltransferase Met26
SPAPB1E7.04c	SPAPB1E7.04c	chitinase (predicted)
SPAC694.05c	rps2502	40S ribosomal protein S25 (predicted)
SPAC31A2.05c	mis4	adherin, cohesin loading factor Mis4
SPAC22H12.04c	rps102	40S ribosomal protein S3a (predicted)
SPAC922.04	SPAC922.04	sequence orphan
SPAC3H5.07	rpl702	60S ribosomal protein L7
SPAC4A8.15c	cdc3	profilin
SPBC83.02c	rpl4302	60S ribosomal protein L37a (predicted)
SPBC29A3.04	rpl8	60S ribosomal protein L7a/L8 (predicted)
SPAC23H4.07c	srp102	signal recognition particle receptor beta subunit Srp102 (predicted)
SPAC17G6.02c	tco1	RTA1-like protein
SPAC23H3.09c	gly1	threonine aldolase Gly1 (predicted)
SPBC2G2.08	ade9	C-1-tetrahydrofolatesynthase/methylenetetrahydrofolatedehydrogenase/methylenetetrahydrofolatecyclohydrolase/ formyltetrahydrofolatesynthetase (predicted)
SPAC1805.11c	rps2602	40S ribosomal protein S26 (predicted)
SPAC806.03c	rps2601	40S ribosomal protein S26 (predicted)
SPCC622.18	rpl6	60S ribosomal protein L6 (predicted)
SPAC3H5.10	rpl3202	60S ribosomal protein L32 (predicted)
SPBC16C6.11	rpl3201	60S ribosomal protein L32
SPAPB1E7.07	glt1	glutamate synthase Glt1 (predicted)
SPBC2G2.17c	SPBC2G2.17c	beta-glucosidase Psu2 (predicted)
SPBP4H10.13	rps2302	40S ribosomal protein S23 (predicted)
SPAC23A1.11	rpl1602	60S ribosomal protein L13/L16 (predicted)
SPAC1782.11	met14	adenylyl-sulfate kinase (predicted)
SPAC589.10c	SPAC589.10c	ribomal-ubiquitin fusion protein Ubi5 (predicted)
SPAC9.02c	SPAC9.02c	polyamine N-acetyltransferase (predicted)
SPCC364.03	rpl1702	60S ribosomal protein L17 (predicted)
SPAC821.08c	slp1	sleepy homolog Slp1
SPAP27G11.13c	nop10	snoRNP pseudouridylase box H/ACA snoRNP complex protein (predicted)
SPAC1071.10c	pma1	P-type proton ATPase, P3-type Pma1
SPBC2D10.19c	SPBC2D10.19c	pre-60S shuttlingfactor (predicted)
SPBC17G9.10	rpl1102	60S ribosomal protein L11 (predicted)
SPAC26A3.07c	rpl1101	60S ribosomal protein L11 (predicted)
SPBC839.13c	rpl1601	60S ribosomal protein L13/L16 (predicted)
SPCC74.05	rpl2702	60S ribosomal protein L27 (predicted)
SPBC16D10.11c	rps1801	40S ribosomal protein S18 (predicted)
SPBC1604.10	srb7	mediator complex subunit Srb7
SPBPB10D8.01	SPBPB10D8.01	cysteine transporter (predicted)
SPAC15E1.03	rpl42	60S ribosomal protein L36/L42
SPBC3D6.02	but2	But2 family protein But2
SPCC1259.01c	rps1802	40S ribosomal protein S18 (predicted)
SPAC926.09c	fas1	fatty acid synthase beta subunit Fas1
SPBC776.11	rpl2801	60S ribosomal protein L27/L28
SPBC336.10c	tif512	translation elongation factor eIF5A (predicted)
SPCC285.15c	rps2802	40S ribosomal protein S28, Rps2802
SPAC25G10.06	rps2801	40S ribosomal protein S28 (predicted)
SPBC3B9.07c	rpa43	DNA-directed RNA polymerase I complex subunit Rpa43
SPBC725.15	ura5	orotate phosphoribosyltransferase Ura5
SPCC576.11	rpl15	60S ribosomal protein L15 (predicted)
SPAC664.05	rpl13	60S ribosomal protein L13 (predicted)
SPBC13G1.15c	SPBC13G1.15c	sequence orphan
SPAC30D11.12	rpl3802	60S ribosomal protein L38 (predicted)
SPBC577.02	rpl3801	60S ribosomal protein L38 (predicted)
SPCC569.08c	ade5	phosphoribosylglycinamide formyltransferase (predicted)
SPAC1B3.02c	SPAC1B3.02c	transcription elongation factor, Elf1 family (predicted)
SPBC11C11.09c	rpl502	60S ribosomal protein L5
SPCC1183.08c	rpl101	60S ribosomal protein L10a
SPAC664.04c	rps1602	40S ribosomal protein S16 (predicted)
SPBC18H10.14	rps1601	40S ribosomal protein S16 (predicted)
SPAC11E3.13c	gas5	cell wall protein Gas5, 1,3-beta-glucanosyltransferase (predicted)
SPBC21C3.08c	car2	ornithine transaminase Car2
SPAC1F7.13c	rpl801	60S ribosomal protein L8 (predicted)
SPBC16H5.02	pfk1	6-phosphofructokinase (predicted)
SPAC1F12.02c	SPAC1F12.02c	translationally controlled tumor protein homolog (predicted)
SPBC29A3.07c	sab14	U2 snRNP-associated protein Sf3b14 homolog (predicted)
SPBC2G2.03c	sbh1	translocon beta subunit Sbh1 (predicted)
SPBC1685.09	rps29	40S ribosomal protein S29 (predicted)
SPBC1685.10	rps27	40S ribosomal protein S27 (predicted)
SPAC23C11.02c	rps23	40S ribosomal protein S23 (predicted)
SPBC19C7.06	prs1	cytoplasmic proline-tRNA ligase Prs1 (predicted)
SPBC405.07	rpl3602	60S ribosomal protein L36
SPCC970.05	rpl3601	60S ribosomal protein L36
SPBC18E5.06	rps21	40S ribosomal protein S21
SPAPB17E12.13	rpl1802	60S ribosomal protein L18 (predicted)
SPAC1705.03c	ecm33	cell wall protein Ecm33
SPAC821.09	eng1	endo-1,3-beta-glucanase Eng1
SPCC576.09	rps20	40S ribosomal protein S20 (predicted)
SPAC6F6.07c	rps13	40S ribosomal protein S13 (predicted)
SPAC4F10.14c	btf3	nascent polypeptide-associated complex beta subunit
SPBC25B2.09c	mrs1	mitochondrial and cytoplasmic arginine-tRNA ligase Rrs1/Mrs1 (predicted)
SPBC685.07c	rpl2701	60S ribosomal protein L27
SPAC1782.10c	nhp2	box H/ACA snoRNP complex subunit Nhp2
SPAC6G10.11c	ubi3	ribosomal-ubiquitin fusion protein Ubi3 (predicted)
SPCC13B11.01	adh1	alcohol dehydrogenase Adh1
SPAC31G5.17c	rps1001	40S ribosomal protein S10 (predicted)
SPBC1198.05	SPBC1198.05	guanylate kinase (predicted)
SPAC1687.06c	rpl44	60S ribosomal protein L28/L44 (predicted)
SPBC12C2.07c	SPBC12C2.07c	spermidine synthase (predicted)
SPCC1322.15	rpl3402	60S ribosomal protein L34
SPAC20G4.06c	adf1	actin depolymerizing factor, cofilin
SPAC17G8.06c	SPAC17G8.06c	dihydroxy-acid dehydratase (predicted)
SPBC16A3.08c	SPBC16A3.08c	Stm1 homolog (predicted)
SPAC644.05c	SPAC644.05c	deoxyuridine 5'-triphosphate nucleotidohydrolase (predicted)
SPBC16G5.14c	rps3	40S ribosomal protein S3 (predicted)
SPCC576.08c	rps2	40S ribosomal protein S2 (predicted)
SPAC57A10.12c	ura3	dihydroorotate dehydrogenase Ura3
SPAC222.09	seb1	RNA-binding protein Seb1
SPAC18G6.14c	rps7	40S ribosomal protein S7 (predicted)
SPAC8C9.08	rps5	40S ribosomal protein S5 (predicted)
SPAC521.05	rps802	40S ribosomal protein S8 (predicted)
SPBC1105.09	ubc15	ubiquitin conjugating enzyme Ubc15
SPBC11C11.07	rpl1801	60S ribosomal protein L18
SPAC19B12.02c	gas1	cell wall protein Gas1, 1,3-beta-glucanosyltransferase (predicted)
SPAC2C4.16c	rps801	40S ribosomal protein S8 (predicted)
SPAC4A8.11c	fas2	fatty acid synthase alpha subunit Lsd1
SPBC839.05c	rps1701	40S ribosomal protein S17 (predicted)
SPBC29B5.03c	rpl26	60S ribosomal protein L26 (predicted)
SPAC6G9.09c	rpl24	60S ribosomal protein L24 (predicted)
SPAC11E3.15	rpl22	60S ribosomal protein L22 (predicted)
SPAC890.08	rpl31	60S ribosomal protein L31 (predicted)
SPBC776.01	rpl29	60S ribosomal protein L29
SPBC365.03c	rpl2101	60S ribosomal protein L21 (predicted)
SPAC10F6.03c	cts1	CTP synthase Cts1 (predicted)
SPCC16C4.13c	rpl1201	60S ribosomal protein L12.1/L12A
SPCP31B10.08c	rpl35a	60S ribosomal protein L35a
SPAPB1E7.12	rps602	40S ribosomal protein S6 (predicted)
SPAC22A12.05	rpc11	DNA-directed RNA polymerase III complex subunit Rpc11
SPCC825.03c	psy1	SNARE Psy1
SPBC14C8.12	rpb8	DNA-directed RNA polymerase I, II and III subunit Rpb8
SPAPJ698.02c	rps002	40S ribosomal protein S0B
SPBC30D10.18c	rpl102	60S ribosomal protein L10a
SPCC1322.11	rpl2302	60S ribosomal protein L23
SPAC3G9.03	rpl2301	60S ribosomal protein L23
SPBC25H2.05	egd2	nascent polypeptide-associated complex alpha subunit Egd2
SPAC1783.08c	rpl1502	60S ribosomal protein L15b (predicted)
SPCC663.04	rpl39	60S ribosomal protein L39
SPBC1861.02	abp2	ARS binding protein Abp2
SPCC613.05c	rpl35	60S ribosomal protein L35
SPAC144.11	rps1102	40S ribosomal protein S11 (predicted)
SPAC24H6.07	rps901	40S ribosomal protein S9
SPAC31G5.03	rps1101	40S ribosomal protein S11 (predicted)
SPBC2F12.07c	rpl802	60S ribosomal protein L8 (predicted)
