# Supplementary material for: Regulation of transcriptome, translation, and proteome in response to environmental stress in fission yeast
Source: Genome Biol. 2012 Apr 18;13(4):R25. doi: 10.1186/gb-2012-13-4-r25 (PMC3446299; doi:10.1186/gb-2012-13-4-r25)
Supplement: Additional file 4 — Proteomics data including raw spectrum count measurements, normalized averaged data and list of significantly changed proteins; mRNA data obtained in parallel are also included. [file gb-2012-13-4-r25-S4.XLSX]

## Sheet: Protein raw spectrum counts
Raw spectral counts of all proteins identified in all samples analyzed. Sample labels refer to the time point after H2O2 treatment (0min - 180min) and the number of the biological replicate (Bio1 or Bio2).
ID#	ID	Common_gene_name	Synonyms	description	0min_Bio1	0min_Bio2	10min_Bio1	10min_Bio2	30min_Bio1	30min_Bio2	60min_Bio1	60min_Bio2	120min_Bio1	120min_Bio2	180min_Bio1	180min_Bio2
SPAC1002.02	SPAC1002.02	pom34	mug31	nucleoporin Pom34	7	3		3	3	3	7	3	6		5	6
SPAC1002.03c	SPAC1002.03c	gls2		glucosidase II Gls2	41	61	45	68	46	66	47	66	27	47	48	56
SPAC1002.04c	SPAC1002.04c	taf11		transcription factor TFIID complex subunit Taf11 (predicted)	4	4	3	4		2	5	5	6	6	6	5
SPAC1002.05c	SPAC1002.05c	jmj2	kdm5	histone demethylase Jmj2	6	19		10		9		12		9		15
SPAC1002.06c	SPAC1002.06c	bqt2	mug18,rec23	bouquet formation protein Bqt2		3		2		2				2		2
SPAC1002.07c	SPAC1002.07c	ats1		N-acetyltransferase Ats1 (predicted)	35	23	38	32	42	35	39	38	41	33	45	42
SPAC1002.08c	SPAC1002.08c	mtf1		mitochondrial RNA polymerase specificity factor Mtf1						2
SPAC1002.09c	SPAC1002.09c	dld1	dldh	dihydrolipoamide dehydrogenase Dld1	141	124	132	113	103	124	115	118	110	66	128	134
SPAC1002.10c	SPAC1002.10c	sgt1		SGT1 family transcriptional regulator Sgt1	10	22	3	9	3	15	6	9	9	4	6	17
SPAC1002.11	SPAC1002.11	gaa1		GPI-anchor transamidase complex subunit Gaa1 (predicted)		5		9		15		9		10		10
SPAC1002.12c	SPAC1002.12c			succinate-semialdehyde dehydrogenase (predicted)	35	46	39	35	30	49	32	45	43	27	42	48
SPAC1002.13c	SPAC1002.13c	psu1		cell wall protein Psu1, beta-glucosidase (predicted)	4	7	3				5		5		4	7
SPAC1002.14	SPAC1002.14	itt1		ubiquitin-protein ligase E3 (predicted)	3	10		10	3	7		12	2	7		5
SPAC1002.15c	SPAC1002.15c	pmc5	med6	mediator complex subunit Pmc5	7	8	4	9		10	3	7			4	3
SPAC1002.16c	SPAC1002.16c			nicotinic acid plasma membrane transporter (predicted)			2
SPAC1002.17c	SPAC1002.17c	urg2		uracil phosphoribosyltransferase (predicted)	17	18	21	22	11	23	19	36	19	24	18	40
SPAC1002.18	SPAC1002.18	urg3		DUF1688 family protein	25	52	51	72	32	74	28	65	30	43	31	76
SPAC1002.19	SPAC1002.19	urg1		GTP cyclohydrolase II (predicted)	20	23	17	30	11	37	22	54	33	57	50	104
SPAC1006.01	SPAC1006.01	psp3		vacuolar serine protease Psp3 (predicted)	35	20	36	22	24	29	32	32	34	13	33	35
SPAC1006.02	SPAC1006.02	asa1		Astra associated protein 1 Asa1		3		3		5	3			2		5
SPAC1006.03c	SPAC1006.03c	red1		RNA elimination defective protein Red1	6	15	8	13	4	20	5	14	7	4		14
SPAC1006.04c	SPAC1006.04c	mcp3	mug7	sequence orphan	2	12	2	11		11		15		12		17
SPAC1006.05c	SPAC1006.05c	och1		alpha-1,6-mannosyltransferase Och1	16	20	10	9	11	9	10	12	6	6	15	12
SPAC1006.06	SPAC1006.06	rgf2		RhoGEF Rgf2	8	13		19	6	23	6	12	4	10		16
SPAC1006.07	SPAC1006.07			translation initiation factor eIF4A (predicted)	271	411	270	399	286	398	272	413	234	296	271	380
SPAC1006.08	SPAC1006.08	etd1		ethanol-hypersensitive mutant protein Etd1	6	5		4	5	7	4	3	4	5	9	8
SPAC1006.09	SPAC1006.09	win1	SPAC1250.06c,SPAPJ730.01	MAP kinase kinase kinase Win1	8	37	7	34	7	37	6	27	5	22	11	42
SPAC1039.01	SPAC1039.01			amino acid permease (predicted)		2				2
SPAC1039.02	SPAC1039.02			phosphoprotein phosphatase (predicted)	22	19	20	21	20	23	15	25	17	18	23	39
SPAC1039.03	SPAC1039.03			esterase/lipase (predicted)		2						2				4
SPAC1039.04	SPAC1039.04			nicotinic acid plasma membrane transporter (predicted)		2				4						2
SPAC1039.05c	SPAC1039.05c	klf1		zinc finger protein Klf1		3	5	9	4	4		4	3	4	4	5
SPAC1039.06	SPAC1039.06			alanine racemase (predicted)	8	15	16	13	10	15	11	19	12	12	18	23
SPAC1039.07c	SPAC1039.07c			aminotransferase class-III, unknown specificity		4								2
SPAC1039.09	SPAC1039.09	isp5		amino acid permease Isp5		2			3	2				3
SPAC1039.11c	SPAC1039.11c		SPAC922.02c	alpha-glucosidase (predicted)		4	5	5	4	4		4		2	6	2
SPAC105.01c	SPAC105.01c	kha1		potassium ion/proton antiporter Kha1 (predicted)	2	6					4	5				4
SPAC105.02c	SPAC105.02c			ankyrin repeat protein, implicated in meiosis	20	23	18	23	18	24	12	20	17	8	18	19
SPAC105.03c	SPAC105.03c			transcription factor (predicted)		17	4	7		12		6		10		12
SPAC1071.01c	SPAC1071.01c	pta1	SPAC4H3.15c	mRNA cleavage and polyadenylation specificity factor complex subunit Pta1	8	21	7	19	9	19	5	16	6	10	8	17
SPAC1071.02	SPAC1071.02	mms19		TFIIH regulator Mms19	10	53	7	52	12	54	14	51	6	37	9	50
SPAC1071.03c	SPAC1071.03c			sequence orphan		4										2
SPAC1071.04c	SPAC1071.04c	spc2		signal peptidase subunit Spc2 (predicted)	7	4	8		5	8	9	12	6	4	4	8
SPAC1071.05	SPAC1071.05			S-adenosylmethionine-dependent methyltransferase (predicted)	9	8	6	14	9	16		11	12	10	8	15
SPAC1071.06	SPAC1071.06	arp9		SWI/SNF and RSC complex subunit Arp9	23	29	13	23	17	29	20	24	21	19	21	39
SPAC1071.07c	SPAC1071.07c	rps1502	rps15-2,rps15	40S ribosomal protein S15 (predicted)	54	146	63	144	272	156	122	151	146	72	217	175
SPAC1071.08	SPAC1071.08	rpp203	rpp2-3,rla6	60S acidic ribosomal protein P2C subunit	157	108	143	114	149	135	130	121	129	65	138	131
SPAC1071.09c	SPAC1071.09c			DNAJ domain protein, DNAJC9 family (predicted)	3	8		11		13		11		3		7
SPAC1071.10c	SPAC1071.10c	pma1		P-type proton ATPase, P3-type Pma1	704	760	636	724	771	684	693	640	678	407	778	745
SPAC1071.11	SPAC1071.11			NADH-dependent flavin oxidoreductase (predicted)				2		5		3		3		4
SPAC1071.12c	SPAC1071.12c	stp1	SPAC926.01c	dual specificity phosphatase Stp1	8	8	8	10		10	3	11	4	11	6	13
SPAC1093.01	SPAC1093.01	ppr5	SPAC12B10.18	mitochondrial PPR repeat protein Ppr5	5	12		14		6		16	3	10		11
SPAC1093.02	SPAC1093.02			pyridoxamine 5'-phosphate oxidase (predicted)	69	94	78	90	75	95	57	89	74	67	84	104
SPAC1093.03	SPAC1093.03			inositol polyphosphate phosphatase (predicted)	3	8			2	4	2	5		2		7
SPAC1093.04c	SPAC1093.04c			tRNA nucleotidyltransferase (predicted)	5	9	6	14		11		12	2	4	3	9
SPAC1093.05	SPAC1093.05			ATP-dependent RNA helicase Hca4 (predicted)	15	30	18	31	19	34	19	32	10	13	7	30
SPAC1093.06c	SPAC1093.06c	dhc1	SPAC30C2.01c	dynein heavy chain Dhc1	13	25	8	26	12	22	12	29	15	21	12	25
SPAC10F6.01c	SPAC10F6.01c	sir1	SPAC4C5.05c	sulfite reductase Sir1	423	318	433	323	425	350	382	346	367	213	353	325
SPAC10F6.02c	SPAC10F6.02c	prp22		ATP-dependent RNA helicase Prp22	6	19	4	16	6	15	6	27	7	10	4	24
SPAC10F6.03c	SPAC10F6.03c	cts1		CTP synthase Cts1 (predicted)	111	90	92	100	94	93	100	92	79	58	93	95
SPAC10F6.04	SPAC10F6.04			RCC domain protein Ats1 (predicted)	4			4				2		2		5
SPAC10F6.05c	SPAC10F6.05c	ubc6		ubiquitin conjugating enzyme Ubc6 (predicted)						2
SPAC10F6.06	SPAC10F6.06	vip1		RNA-binding protein Vip1	137	93	97	85	99	79	135	83	173	78	187	133
SPAC10F6.07c	SPAC10F6.07c	mug94		sequence orphan		2
SPAC10F6.08c	SPAC10F6.08c	nht1		Ino80 complex HMG box protein Nht1	17	23	12	21	13	21	12	19	9	17	12	14
SPAC10F6.09c	SPAC10F6.09c	psm3	smc3	mitotic cohesin complex subunit Psm3	11	31	12	34	11	49	14	36	14	33	14	32
SPAC10F6.10	SPAC10F6.10			protein kinase, RIO family (predicted)	10	20	16	15	11	14	12	12	5	7	10	14
SPAC10F6.11c	SPAC10F6.11c	atg17		autophagy associated protein kinase activator Atg17		8		3		5				5		5
SPAC10F6.12c	SPAC10F6.12c	mam4		protein-S isoprenylcysteine O-methyltransferase Mam4		3						5
SPAC10F6.13c	SPAC10F6.13c			aspartate aminotransferase (predicted)	122	132	111	128	132	157	112	160	125	119	149	185
SPAC10F6.14c	SPAC10F6.14c			ABC1 kinase family protein (predicted)		16		14		6		16	2	12		18
SPAC10F6.15	SPAC10F6.15			S. pombe specific UPF0300 family protein 1	3	5	4	4	4	6	3	8	3	5	4	6
SPAC10F6.16	SPAC10F6.16	mug134	igo1	mRNA stability protein Igo1 (predicted)	3	6		7		5		8	7	4	11	10
SPAC10F6.17c	SPAC10F6.17c		SPAC56E4.01c	mitochondrial pyruvate dehydrogenase (lipoamide) phosphatase (predicted)	16	12	16	12	9	14	9	11	13	9	16	13
SPAC110.01	SPAC110.01	ppk1	SPAC140.05	serine/threonine protein kinase Ppk1 (predicted)		7		3	6	3		4		4		2
SPAC110.02	SPAC110.02	pds5		cohesin-associated protein Pds5		19	5	14	5	21	6	16	5	10	7	15
SPAC110.03	SPAC110.03	cdc42		Rho family GTPase Cdc42			14						16
SPAC110.04c	SPAC110.04c	pss1	ssp1,SPAP14E8.01c	heat shock protein Pss1	491	447	410	395	441	422	485	439	427	281	477	486
SPAC1142.01	SPAC1142.01		SPAC17G6.18	DUF654 family protein	21	40	18	43	19	56	12	47	14	40	14	57
SPAC1142.02c	SPAC1142.02c		SPAC17G6.19c	TPR repeat protein, SGT2 family (predicted)	48	60	42	34	31	48	37	71	41	21	34	52
SPAC1142.03c	SPAC1142.03c	swi2	SPAC17G6.20c	Swi5 complex subunit Swi2		6		5		9	3	4	2	2		3
SPAC1142.04	SPAC1142.04			Noc complex subunit Noc2 family (predicted)	34	50	23	59	19	72	22	61	28	29	21	58
SPAC1142.05	SPAC1142.05	ctr5		copper transporter complex subunit Ctr5	3						5				4
SPAC1142.06	SPAC1142.06	get3		GET complex ATPase subunit Get3 (predicted)	73	60	66	58	74	61	73	54	62	50	63	55
SPAC1142.07c	SPAC1142.07c	vps32	snf7	ESCRT III complex subunit Vps32	9	6	13	7	8	7	13	8	7	7	12	6
SPAC1142.08	SPAC1142.08	fhl1	SPAC8C9.01	fork head transcription factor Fhl1	5	14	2	6		8		6	7	7	4	8
SPAC11D3.02c	SPAC11D3.02c			ELLA family acetyltransferase (predicted)	67	50	59	28	52	34	55	32	53	31	52	42
SPAC11D3.03c	SPAC11D3.03c			conserved protein				4								3
SPAC11D3.04c	SPAC11D3.04c			SnoaL	15	43	14	51	9	45	12	46	11	25	10	43
SPAC11D3.05	SPAC11D3.05	mfs2		MFS family membrane transporter (predicted)							2
SPAC11D3.06	SPAC11D3.06			MatE family transporter (predicted)												2
SPAC11D3.07c	SPAC11D3.07c			transcription factor (predicted)	7	6	5	9	4	8	8	7	2	3	5	9
SPAC11D3.09	SPAC11D3.09			agmatinase (predicted)								5				3
SPAC11D3.10	SPAC11D3.10			nifs homolog, possible cysteine desulfurase		2				2		3
SPAC11D3.13	SPAC11D3.13			ThiJ domain protein			2
SPAC11D3.14c	SPAC11D3.14c			oxoprolinase (predicted)		8	3	3	2	2	2	6	4	4	2	6
SPAC11D3.15	SPAC11D3.15			5-oxoprolinase (ATP-hydrolizing) (predicted)	9	13	7	13	6	11	5	8	8	11	9	12
SPAC11D3.17	SPAC11D3.17			zf-C2H2 type zinc finger protein		2		3		5		3		3
SPAC11D3.18c	SPAC11D3.18c			nicotinic acid plasma membrane transporter (predicted)	2	2		3								2
SPAC11E3.01c	SPAC11E3.01c	swr1	SPAC2H10.03c	SNF2 family helicase Swr1	7	17	6	15	4	19	3	21	4	8	5	18
SPAC11E3.02c	SPAC11E3.02c			C2 domain protein	9	14	3	11	6	11	9	17	9	6	3	13
SPAC11E3.03	SPAC11E3.03	pcs1		chromosome segregation protein Pcs1		11		9	3	9	3	7		10		8
SPAC11E3.04c	SPAC11E3.04c	ubc13	spu13	ubiquitin conjugating enzyme Ubc13	53	40	50	38	50	46	53	43	53	31	55	43
SPAC11E3.05	SPAC11E3.05			ubiquitin-protein ligase E3, human WDR59 ortholog		12	6	18	4	13	3	19		10	4	12
SPAC11E3.06	SPAC11E3.06	map1		MADS-box transcription factor Map1		2	5			5		5		2	2	3
SPAC11E3.07	SPAC11E3.07	vma4		V-type ATPase V1 subunit E (predicted)	44	19	36	23	21	23	35	28	32	17	35	29
SPAC11E3.08c	SPAC11E3.08c	nse6		Smc5-6 complex non-SMC subunit Nse6	2	5	3	7		5		6		7	4	10
SPAC11E3.09	SPAC11E3.09	pyp3		protein-tyrosine phosphatase Pyp3		3		3		5		8	6	6		9
SPAC11E3.10	SPAC11E3.10			VanZ-like family protein		5		6	3	6		6		4		6
SPAC11E3.11c	SPAC11E3.11c			guanyl-nucleotide exchange factor (predicted)	9	23	4	23	7	26	2	24	7	7	6	24
SPAC11E3.12	SPAC11E3.12			conserved eukaryotic protein								2			2
SPAC11E3.13c	SPAC11E3.13c	gas5		cell wall protein Gas5, 1,3-beta-glucanosyltransferase (predicted)	13	12	16	17	13	30	12	15	12	12	8	18
SPAC11E3.14	SPAC11E3.14			conserved eukaryotic protein	14	7	14	10	12	23	12	20	9	16	21	24
SPAC11E3.15	SPAC11E3.15	rpl22	SPAP8A3.01	60S ribosomal protein L22 (predicted)	117	70	103	69	104	58	114	71	98	48	120	112
SPAC11G7.01	SPAC11G7.01			sequence orphan	3	5		4			4	6		3	5	5
SPAC11G7.02	SPAC11G7.02	pub1		HECT-type ubiquitin-protein ligase E3 Pub1	36	49	27	52	31	56	26	55	20	33	27	69
SPAC11G7.03	SPAC11G7.03	idh1	glu3	isocitrate dehydrogenase (NAD+) subunit 1 Idh1	45	37	41	41	38	42	38	47	46	25	51	51
SPAC11G7.05c	SPAC11G7.05c			mitochondrial [acyl-carrier protein] S-malonyltransferase Mct1 (predicted)				3				3				4
SPAC11G7.06c	SPAC11G7.06c	mug132		S. pombe specific UPF0300 family protein 3			2	3		4		3		2	3
SPAC11H11.01	SPAC11H11.01	sst6	cps23	ESCRT I complex subunit Vps23		5		3		3		4		4	3
SPAC11H11.02c	SPAC11H11.02c	mug162		sequence orphan		9				11				3
SPAC11H11.06	SPAC11H11.06	arp2	SPAC22F8.01	ARP2/3 actin-organizing complex subunit Arp2	46	44	55	56	54	64	39	62	54	35	68	65
SPAC1250.01	SPAC1250.01	snf21	SPAC29A4.21,brg1	ATP-dependent DNA helicase Snf21	15	40	19	43	14	45	18	32	14	20	15	35
SPAC1250.03	SPAC1250.03	ubc14		ubiquitin conjugating enzyme Ubc14 (predicted)	2	14		23		23		20		7		16
SPAC1250.04c	SPAC1250.04c	atl1		alkyltransferase-like protein Atl1		3		3				3	2
SPAC1250.05	SPAC1250.05	rpl3002	rpl30-2,rpl30	60S ribosomal protein L30 (predicted)	66	23	59	34	57	30	45	25	62	16	56	19
SPAC1296.01c	SPAC1296.01c		SPAC22F3.01	phosphoacetylglucosamine mutase (predicted)	8	19	9	20	3	21	9	16	7	11	10	17
SPAC1296.02	SPAC1296.02	cox4		cytochrome c oxidase subunit IV (predicted)	14	17	8	15	6	15		18	7	8	6	9
SPAC1296.03c	SPAC1296.03c	sxa2		serine carboxypeptidase Sxa2						3	3	2
SPAC1296.04	SPAC1296.04	mug65		spore wall assembly protein (predicted)				5								8
SPAC1296.05c	SPAC1296.05c			cyclin L family cyclin (predicted)		13		8		17		13		4		11
SPAC1296.06	SPAC1296.06	tah18		NADPH-dependent diflavin oxidoreductase, involved in iron-sulfur cluster assembly Tah18 (predicted)		10		12	7	8	2	8				12
SPAC12B10.01c	SPAC12B10.01c		SPAC31F12.02c,SPAC637.15c	ubiquitin-protein ligase E3 (predicted)	5	23	10	20	12	29	6	21	10	14	8	32
SPAC12B10.02c	SPAC12B10.02c			endoplasmic reticulum resident protein required for packaging into COPII vesicles (predicted)	29	40	46	58	52	38	41	36	23	28	58	50
SPAC12B10.03	SPAC12B10.03	bun62	wdr20	WD repeat protein, human WDR20 family, Bun62	10	11	6	19	10	20	3	22	4	9	8	21
SPAC12B10.04	SPAC12B10.04			tubulin-tyrosine ligase (predicted)		6	3	6		5		8				5
SPAC12B10.05	SPAC12B10.05	icp55		mitochondrial intermediate cleavage peptidase Icp55 (predicted)	7	11	6	13	7	11	3	17		8	2	11
SPAC12B10.06c	SPAC12B10.06c			succinate dehydrogenase subunit Emi5 (predicted)	6	5	7	5	6	6	5	8	6	5	6	6
SPAC12B10.07	SPAC12B10.07	acp1		F-actin capping protein alpha subunit	43	25	37	28	30	35	45	30	38	26	35	30
SPAC12B10.08c	SPAC12B10.08c			mitochondrial tRNA(Ile)-lysidine synthetase family (predicted)		6		4		6		3	2	3		4
SPAC12B10.09	SPAC12B10.09			S-adenosylmethionine transporter (predicted)						4		4		6		3
SPAC12B10.10	SPAC12B10.10			sequence orphan	5					4						4
SPAC12B10.11	SPAC12B10.11	exg2		glucan glucosidase Exg2, unknown specificity		5		3				5		5		2
SPAC12B10.12c	SPAC12B10.12c	rhp41	rhp4a	DNA repair protein Rhp41		7	5	8		11		7	3	5		5
SPAC12B10.13	SPAC12B10.13			proteasome-dependent catabolite inactivation protein, ubiquitin ligase complex subunit (predicted)	3	3		4		10	4	9	3	3		9
SPAC12B10.14c	SPAC12B10.14c	ppk2		serine/threonine protein kinase Ppk2 (predicted)	6	3	2	5	3		4	3	4	8	4	7
SPAC12B10.15c	SPAC12B10.15c			ribonuclease H2 complex subunit (predicted)		2		3	3
SPAC12B10.16c	SPAC12B10.16c	mug157		conserved protein Mug157	15	12	6	10	7	13	13	8	8	7	5	11
SPAC12G12.01c	SPAC12G12.01c		SPAC630.02	ubiquitin-protein ligase E3		12	9	10	3	11		9	2	5		9
SPAC12G12.02	SPAC12G12.02		SPAC630.01c	rRNA processing protein, unnamed (predicted)	11	13	9	15	9	18	9	14	11	10	5	13
SPAC12G12.03	SPAC12G12.03	cip2		RNA-binding protein Cip2	31	25	33	20	20	21	28	29	30	14	30	29
SPAC12G12.04	SPAC12G12.04	mcp60	hsp60	mitochondrial heat shock protein Hsp60/Mcp60	463	443	441	372	432	394	418	372	433	215	510	484
SPAC12G12.05c	SPAC12G12.05c	taf9		SAGA complex/ transcription initiation factor Taf9	11	12	16	14	14	15	10	14	9	12	12	13
SPAC12G12.06c	SPAC12G12.06c			rRNA processing protein (predicted)	16	15	19	19	16	21	18	18	15	6	18	19
SPAC12G12.07c	SPAC12G12.07c			conserved fungal protein	61	73	51	37	45	62	85	64	62	34	78	69
SPAC12G12.08	SPAC12G12.08	mrpl6		mitochondrial ribosomal protein subunit L16 (predicted)		8	4	9	7	9	6	14	7	4	5	14
SPAC12G12.09	SPAC12G12.09			conserved fungal protein		12		11	4	10	3	13		10	3	9
SPAC12G12.10	SPAC12G12.10	wdr21		WD repeat protein, human WDR21 family				9		5		6		4	2	6
SPAC12G12.11c	SPAC12G12.11c			DUF544 family protein		19	3	9	3	14		16		16	3	17
SPAC12G12.12	SPAC12G12.12			NST UDP-galactose transporter (predicted)	3	10		14		20	4	16	3	19	3	19
SPAC12G12.13c	SPAC12G12.13c	cid14		poly(A) polymerase Cid14	6	18	16	33	18	35	9	24	15	22	7	20
SPAC12G12.14c	SPAC12G12.14c	pfs2		WD repeat protein Pfs2	5	5	2	8	6	12	4	5		8	4	10
SPAC12G12.15	SPAC12G12.15	sif3		Sad1 interacting factor 3 (predicted)	4	6		7	3	11	4	9	4	12	8	15
SPAC12G12.16c	SPAC12G12.16c		SPAC18B11.01c	Fen1 family nuclease, XP-G family (predicted)	2	3				3	2	2	2	7	2	2
SPAC1327.01c	SPAC1327.01c		SPAC1783.09c,SPAC18G6.16c	transcription factor, zf-fungal binuclear cluster type (predicted)	9	15	15	22	4	29	14	21	10	15	12	21
SPAC139.01c	SPAC139.01c		SPAC955.02c	nuclease, XP-G family (predicted)	28	52	33	59	28	73	22	57	14	45	26	77
SPAC139.02c	SPAC139.02c	oac1		mitochondrial anion transporter (predicted)	70	30	63	27	63	37	56	29	57	16	58	31
SPAC139.03	SPAC139.03			transcription factor, zf-fungal binuclear cluster type (predicted)		10		17	2	9		10		8		12
SPAC139.04c	SPAC139.04c	fap2		L-saccharopine oxidase		7		6	3	3	2	5	2	6	6	5
SPAC139.05	SPAC139.05			succinate-semialdehyde dehydrogenase (predicted)	3	2	4	7	28	30	61	60	71	51	84	65
SPAC139.06	SPAC139.06	hat1	SPAC23C4.01,kat1	histone acetyltransferase Hat1	12	14	10	10	10	15	12	17	9	9	8	15
SPAC1399.01c	SPAC1399.01c			membrane transporter (predicted)				6				2
SPAC1399.02	SPAC1399.02			membrane transporter (predicted)		2		2		3		3				2
SPAC1399.03	SPAC1399.03	fur4		uracil permease		10		11	2	10		5		2		4
SPAC1399.04c	SPAC1399.04c			uracil phosphoribosyltransferase (predicted)	3	4				12	2					3
SPAC1399.05c	SPAC1399.05c			transcription factor, zf-fungal binuclear cluster type (predicted)	2	3	5	5	3	5		3		4		4
SPAC13A11.01c	SPAC13A11.01c	rga8	SPAC2F7.18c	Rho-type GTPase activating protein Rga8	16	57	15	59	14	56	13	51	11	41	18	49
SPAC13A11.02c	SPAC13A11.02c	erg11		sterol 14-demethylase (predicted)	97	139	96	121	88	112	64	127	75	72	63	117
SPAC13A11.03	SPAC13A11.03	mcp7	mug32	meiosis specific coiled-coil protein Mcp7		2			2	2				2
SPAC13A11.04c	SPAC13A11.04c	ubp8		SAGA complex ubiquitin C-terminal hydrolase Ubp8	3	7		7		5		6		16		5
SPAC13A11.05	SPAC13A11.05			peptidase family M17	78	95	94	86	103	92	75	104	84	56	84	84
SPAC13A11.06	SPAC13A11.06		SPAC3H8.01	pyruvate decarboxylase (predicted)	2	14		15		12	2			7		8
SPAC13C5.01c	SPAC13C5.01c		SPAC31A2.17c	20S proteasome component alpha 3 (predicted)	19	22	13	20	22	27	26	29	32	23	31	43
SPAC13C5.02	SPAC13C5.02	dre4		splicing associated factor Dre4	2	3				6		3		3		6
SPAC13C5.03	SPAC13C5.03	tht1		nuclear membrane protein involved in karyogamy Tht1		4		5		3					2
SPAC13C5.04	SPAC13C5.04			amidotransferase (predicted)	10	12	11	12	11	14	20	25	28	19	35	35
SPAC13C5.05c	SPAC13C5.05c			N-acetylglucosamine-phosphate mutase (predicted)	18	20	14	19	20	24	14	23	18	14	17	23
SPAC13C5.06c	SPAC13C5.06c	mug121		sequence orphan								2
SPAC13C5.07	SPAC13C5.07	rad32	mre11	Rad32 nuclease		15		8	2	12		9		8		16
SPAC13D6.01	SPAC13D6.01	pof14		F-box protein Pof14		4		3		5
SPAC13D6.02c	SPAC13D6.02c	byr3		zinc finger protein Byr3		7		7		5		2		4		4
SPAC13D6.03c	SPAC13D6.03c	trm9		tRNA (uridine) methyltransferase Trm9 (predicted)	17	14	19	22	12	24	15	29	22	13	14	27
SPAC13D6.04c	SPAC13D6.04c	btb3		substrate adaptor for cullin 3 ubiquitin ligase Btb3	3	19	6	21	4	24		21	3	14	3	25
SPAC13D6.05	SPAC13D6.05	alp11	SPAC4G9.01	tubulin specific chaperone cofactor B	28	19	20	14	28	15	46	24	31	16	42	22
SPAC13F5.01c	SPAC13F5.01c	msh1	SPAC23C11.18c	mitochondrial MutS protein Msh1 (predicted)	3	7	3	7		9	2	10	4	6	6	8
SPAC13F5.02c	SPAC13F5.02c	ptr6	taf7	transcription factor TFIID complex subunit Taf7	12	9	7	6	5	8	6	12	8	6	5	13
SPAC13F5.03c	SPAC13F5.03c	gld1		mitochondrial glycerol dehydrogenase Gld1	3	11		4	3	8	5	4	3	2
SPAC13F5.04c	SPAC13F5.04c		vts1,new6,SPAC13F5.08	Vps20 associated proten Vts1 (predicted)		3		3		4			3		4	3
SPAC13F5.05	SPAC13F5.05			thioredoxin family protein (predicted)		10		9	3	7		13		8		10
SPAC13F5.06c	SPAC13F5.06c	sec10		exocyst complex subunit Sec10 (predicted)	4	24	8	24	5	25	8	25	9	17	10	24
SPAC13F5.07c	SPAC13F5.07c			zf PARP type zinc finger protein						2
SPAC13G6.01c	SPAC13G6.01c	rad8	SPAC5H10.14c	ubiquitin-protein ligase E3 Rad8	6	17	4	12	4	10	6	12	3	7	7	6
SPAC13G6.02c	SPAC13G6.02c	rps101	rps1-1,rps3a-1	40S ribosomal protein S3a	146	71	146	44	134	54	129	54	109	30	114	54
SPAC13G6.03	SPAC13G6.03	gpi7		GPI anchor biosynthesis protein Gpi7 (predicted)	2	13	4	9		9		9	3	6	2	11
SPAC13G6.04	SPAC13G6.04	tim8		TIM22 inner membrane protein import complex subunit Tim8 (predicted)		8				3		3		2
SPAC13G6.05c	SPAC13G6.05c	trs33		TRAPP complex subunit Trs33 (predicted)	6	6		4		6	3	3			5	5
SPAC13G6.06c	SPAC13G6.06c	gcv2		glycine cleavage complex subunit P (predicted)	66	71	61	75	58	72	62	71	80	39	55	73
SPAC13G6.08	SPAC13G6.08			Cdc20/Fizzy subfamily WD repeat protein		4					4	6	4		4
SPAC13G6.09	SPAC13G6.09			SSU-rRNA maturation protein Tsr4 homolog 2 (predicted)	11	18	17	12	20	14	7	19	13	10	16	20
SPAC13G6.10c	SPAC13G6.10c	asl1		cell wall protein Asl1, predicted O-glucosyl hydrolase	28	10	28	16	15	18	19	19	23	8	21	14
SPAC13G6.11c	SPAC13G6.11c	erg12		mevalonate kinase Erg12 (predicted)	8	16		23	14	38	8	22	6	11	10	33
SPAC13G6.12c	SPAC13G6.12c	chs1	SPAC24B11.01c	chitin synthase I	3	9	7	7	2	10	2	11	4	3		4
SPAC13G6.14	SPAC13G6.14	aps1	SPAC24B11.03	diadenosine 5',5'''-p1,p6-hexaphosphate hydrolase Aps1	22	17	16	19	15	25	15	22	13	11	11	20
SPAC13G7.01c	SPAC13G7.01c	erg7	SPAC4G9.21c	lanosterol synthase Erg7 (predicted)	21	39	20	41	18	41	20	42	15	22	25	26
SPAC13G7.02c	SPAC13G7.02c	ssa1		heat shock protein Ssa1 (predicted)	42	35	20	37	36	49	89	77	88	55	117	85
SPAC13G7.03	SPAC13G7.03	upf3		up-frameshift suppressor 3 family protein (predicted)				5		4		4			3
SPAC13G7.04c	SPAC13G7.04c	mac1		membrane anchored protein Mac1	22	40	16	38	17	33	12	30	14	22	12	30
SPAC13G7.05	SPAC13G7.05	are1		acyl-coA-sterol acyltransferase Are1 (predicted)	3	9	5	5	7	9	4	10	7	3	9	2
SPAC13G7.06	SPAC13G7.06	met16		phosphoadenosine phosphosulfate reductase	60	50	67	53	77	61	57	65	66	58	90	77
SPAC13G7.07	SPAC13G7.07	arb2		argonaute binding protein 2						3		2
SPAC13G7.08c	SPAC13G7.08c	crb3		WD repeat protein Crb3	12	19	16	24	13	31	10	27	13	10	15	23
SPAC13G7.09c	SPAC13G7.09c			conserved fungal protein										3
SPAC13G7.10	SPAC13G7.10	mug152	tay1	Myb family telomere binding protein (predicted)							2
SPAC13G7.11	SPAC13G7.11			mitochondrial respiratory complex assembly protein (predicted)		10		13		12		14	3	10	3	14
SPAC13G7.12c	SPAC13G7.12c			choline kinase (predicted)	10	19	13	11	13	17	13	15	15	12	13	15
SPAC13G7.13c	SPAC13G7.13c	msa1	SPAC6C3.01c	RNA-binding protein Msa1	7	3	5	7	2	5	2	7	5	3	4
SPAC140.01	SPAC140.01	sdh2		succinate dehydrogenase (ubiquinone) iron-sulfur protein subunit (predicted)	67	51	57	55	62	50	68	59	60	37	58	56
SPAC140.02	SPAC140.02	gar2		nucleolar protein required for rRNA processing	60	41	56	40	48	42	41	45	30	16	33	40
SPAC140.03	SPAC140.03	arb1		argonaute binding protein 1				4		3		2		2		2
SPAC140.04	SPAC140.04			conserved eukaryotic protein	4	3				4		2	3	3
SPAC1420.01c	SPAC1420.01c		SPAC56E4.08c	DUF1752 family protein, involved in regulation of transcription (predicted)		6		6		4	3	7		3	4	3
SPAC1420.02c	SPAC1420.02c	cct5		chaperonin-containing T-complex epsilon subunit Cct5	79	58	85	67	61	85	67	78	70	55	68	75
SPAC1420.03	SPAC1420.03	rpn501	rpn5-a,rpn5	19S proteasome regulatory subunit Rpn501	63	87	57	79	73	82	59	95	71	54	68	98
SPAC144.01	SPAC144.01			sequence orphan	4	2		3		2		5	3
SPAC144.02	SPAC144.02	iec1	iec1	Ino80 complex subunit Iec1	8	8	7	4	8	8	10	4	7	4	11	5
SPAC144.03	SPAC144.03	ade2	min10,min3	adenylosuccinate synthetase Ade2	137	165	109	129	104	137	112	130	109	82	110	172
SPAC144.04c	SPAC144.04c	spe1		ornithine decarboxylase Spe1 (predicted)	3	4	7	2	5	5		4	3
SPAC144.05	SPAC144.05			ATP-dependent DNA helicase (predicted)	3	7	4	7		5	2	6	3	5	2	16
SPAC144.06	SPAC144.06	apl5		AP-3 adaptor complex subunit Apl5 (predicted)		21	3	13	9	17		21	5	7	3	25
SPAC144.07c	SPAC144.07c			conserved ATP binding protein, implicated in sister chromatid cohesion		7		6	3	10	5	8	4	8	2
SPAC144.08	SPAC144.08			mitochondrial DNAJ domain protein Jac1 (predicted)	6	5	4	7		6	4	12		10	6	10
SPAC144.09c	SPAC144.09c	sfc2		RNA polymerase III transcription factor TFIIIA	2	5		9	2	9		2	2	6		2
SPAC144.10c	SPAC144.10c	gwt1	mug59	pig-W			2			3		3
SPAC144.11	SPAC144.11	rps1102	rps11-2,rps11	40S ribosomal protein S11 (predicted)	110	97	108	82	112	63	94	80	82	54	106	91
SPAC144.12	SPAC144.12			ribose 5-phosphate isomerase (predicted)	41	59	38	40	39	47	37	44	36	30	29	45
SPAC144.13c	SPAC144.13c	srw1	ste9	CDK inhibitor Srw1	5	7	2	2	6	5		10	2	6		5
SPAC144.14	SPAC144.14	klp8		kinesin-like protein Klp8		5	2	5	3	7	2	2				2
SPAC144.15c	SPAC144.15c	cog1		Golgi transport complex subunit Cog1 (predicted)		12		9		15		18		7		16
SPAC144.16	SPAC144.16			sister chromatid cohesion protein (predicted)	6	8	8	5	5	7	5	9	8	5	7	13
SPAC144.17c	SPAC144.17c			6-phosphofructo-2-kinase (predicted)	14	19	13	18	11	24	6	23	9	9	24	23
SPAC144.18	SPAC144.18	vrg4		Golgi GDP-mannose transporter Vrg4 (predicted)	4	7	3	7	4	7	6	14	8	6		7
SPAC1486.01	SPAC1486.01			manganese superoxide dismutase (predicted)	56	32	56	37	63	46	42	36	57	28	65	46
SPAC1486.02c	SPAC1486.02c	dsc2	ucp14	UBA domain protein Ucp14	4	13		6		13	5	5		7	5	12
SPAC1486.03c	SPAC1486.03c			RNA-binding splicing factor (predicted)	6	17	5	13	4	9	5	9	6	4	5	14
SPAC1486.04c	SPAC1486.04c	alm1		medial ring protein Alm1	47	50	45	39	41	54	34	47	35	41	39	49
SPAC1486.05	SPAC1486.05	nup189	nup98,nup96,nup189N,nup189C	nucleoporin Nup98 and Nup96	42	49	32	51	27	51	41	58	28	42	39	54
SPAC1486.06	SPAC1486.06			nicotinate phosphoribosyltransferase (predicted)	28	37	25	44	16	46	21	35	19	28	28	39
SPAC1486.07c	SPAC1486.07c	mrpl19		mitochondrial ribosomal protein subunit L19 (predicted)		4	6	3		4		6				5
SPAC1486.09	SPAC1486.09			ribosome biogenesis protein Nob1 (predicted)	34	26	22	22	15	20	15	19	28	11	22	17
SPAC1486.10	SPAC1486.10	thi1	ntf1,SPAC6G10.01	transcription factor Thi1	7	28	10	23	10	24	7	31	6	8	5	39
SPAC14C4.01c	SPAC14C4.01c		SPAC19D5.08c	DUF1770 family protein		3	2	4	2	3		4	2	3	4	7
SPAC14C4.02c	SPAC14C4.02c	smc5	spr18	Smc5-6 complex SMC subunit Smc5	15	12	2	15	5	17	5	12	7	6	2	19
SPAC14C4.03	SPAC14C4.03	mek1		Cds1/Rad53/Chk2 family protein kinase Mek1						2						2
SPAC14C4.04	SPAC14C4.04	B22918-2		hypothetical protein	16	14	17	24	15	24	16	22	19	10	19	22
SPAC14C4.05c	SPAC14C4.05c	man1	heh2,mug61	LEM domain protein Man1, Sad1 interacting factor (predicted)		3		3		4	4		6		6	2
SPAC14C4.06c	SPAC14C4.06c			poly(A) binding protein Nab2 (predicted)	3	8		6	4	7		9	5	6	7	10
SPAC14C4.07	SPAC14C4.07			membrane transporter (predicted)	3	7	2	8		5		8	4	5		8
SPAC14C4.08	SPAC14C4.08	mug5		meiotically upregulated gene Mug5									2
SPAC14C4.09	SPAC14C4.09	agn1		glucan endo-1,3-alpha-glucosidase Agn1			3
SPAC14C4.10c	SPAC14C4.10c			Nudix family hydrolase								2
SPAC14C4.11	SPAC14C4.11			polyphosphate synthetase (predicted)	153	120	138	129	137	144	137	140	123	77	152	134
SPAC14C4.12c	SPAC14C4.12c	laf1		clr6 L associated factor 1 Laf1		8	3					4	2		2
SPAC14C4.13	SPAC14C4.13	rad17		RFC related checkpoint protein Rad17		9		7		5		3		5		7
SPAC14C4.14	SPAC14C4.14	atp1		F1-ATPase alpha subunit	144	108	161	114	128	114	130	89	141	65	135	101
SPAC14C4.15c	SPAC14C4.15c		SPAPJ760.01c	dipeptidyl peptidase (predicted)		7	2	4		5						3
SPAC1527.01	SPAC1527.01	mok11	SPAC23D3.15	alpha-1,3-glucan synthase Mok11	8	11	3	11	7	13	14	11	5	5	11	19
SPAC1527.02	SPAC1527.02	sft2		Golgi transport protein Sft2 (predicted)			3	3			3		5
SPAC1527.03	SPAC1527.03			RNA-binding protein (predicted)	37	25	31	26	17	34	31	34	33	12	40	28
SPAC1556.01c	SPAC1556.01c	rad50	SPAP4C9.01c	DNA repair protein Rad50	6	23	4	21	4	25		24	10	17		13
SPAC1556.02c	SPAC1556.02c	sdh1		succinate dehydrogenase Sdh1 (predicted)	146	133	151	145	206	152	158	154	125	106	159	151
SPAC1556.03	SPAC1556.03	azr1		serine/threonine protein phosphatase Azr1	4	4	3	3	4		2	7		4	2
SPAC1556.04c	SPAC1556.04c	cdd1	pcd1	cytidine deaminase Ccd1 (predicted)				4				6		2
SPAC1556.05c	SPAC1556.05c	cgr1		ribosome biogenesis CGR1 family (predicted)								2		3
SPAC1556.06.1	SPAC1556.06.1	meu1-1	meu1,SPAC1556.06	sequence orphan	2						2	4	3		5	2
SPAC1556.07	SPAC1556.07	pmm1		phosphomannomutase Pmm1	166	120	152	109	164	103	152	103	169	66	164	114
SPAC1556.08c	SPAC1556.08c	cbs2	SPAC1F12.01c	protein kinase activator (predicted)	10	21	11	16	8	24	7	31	9	17	14	24
SPAC1565.01	SPAC1565.01			conserved fungal protein	14	13	23	27	21	27	29	24	23	15	31	25
SPAC1565.02c	SPAC1565.02c			Rho-type GTPase activating protein (predicted)		8		7		4				6		3
SPAC1565.03	SPAC1565.03			sequence orphan		2						5				4
SPAC1565.04c	SPAC1565.04c	ste4		adaptor protein Ste4	3	3		2				3				5
SPAC1565.05	SPAC1565.05			sequence orphan	14	42	19	49	17	42	12	37	11	21	10	51
SPAC1565.06c	SPAC1565.06c	spg1	sid3	GTPase Spg1		5	3	7		6	6	6		8	4	7
SPAC1565.07c	SPAC1565.07c			TATA-binding protein (predicted)	2	18	3	29	9	24		26	9	23	4	34
SPAC1565.08	SPAC1565.08	cdc48	SPAC6F12.01,dsc6	AAA family ATPase Cdc48	255	249	218	270	279	277	240	315	213	216	269	327
SPAC15A10.01	SPAC15A10.01	atm1	SPAC8C9.18	mitochondrial ABC family iron transporter Atm1	10	16	5	11	4	19	7	16	7	7	5	18
SPAC15A10.02	SPAC15A10.02	taf12		transcription factor TFIID complex subunit A/ SAGA complex subunit	13	13	5	10	4	11	7	16	6	8	13	13
SPAC15A10.03c	SPAC15A10.03c	rad54	rhp54	Rad54 homolog Rhp54	4	6				6	6	9		6	3	10
SPAC15A10.04c	SPAC15A10.04c	zpr1		EF-1 alpha binding zinc finger protein Zpr1 (predicted)	70	65	65	72	60	76	55	64	57	40	68	78
SPAC15A10.05c	SPAC15A10.05c	mug182		YjeF family pyridoxamine-phosphate oxidase (predicted)				5	9	7	2	6	5	5	5	13
SPAC15A10.06	SPAC15A10.06			CPA1 sodium ion/proton antiporter (predicted)	4	8		4	2	5		8	3	3		5
SPAC15A10.07	SPAC15A10.07			sequence orphan	5	7	3	3		7		8			3	9
SPAC15A10.08	SPAC15A10.08	ain1		alpha-actinin		26	5	20		21	4	25	3	7	7	31
SPAC15A10.09c	SPAC15A10.09c	pun1		SUR7 family protein Pun1 (predicted)				3
SPAC15A10.10	SPAC15A10.10	mde6		Muskelin homolog (predicted)	4	7		4		6	3	5	3	5		6
SPAC15A10.11	SPAC15A10.11	ubr11		N-end-recognizing protein (predicted)	10	35	4	34	7	35	9	32	9	17	6	31
SPAC15A10.12c	SPAC15A10.12c			TRAPP complex subunit 2-like (predicted)	3	7		17		16		16	2	13		20
SPAC15A10.13	SPAC15A10.13	ppk3		HEAT repeat protein Ppk3	2	15	5	25	6	23	6	16	5	6	3	20
SPAC15A10.15	SPAC15A10.15	sgo2		inner centromere protein, shugoshin Sgo2		10	6	13	5	8	12	11	5	4	4	11
SPAC15A10.16	SPAC15A10.16	bud6	aip3,fat1,SPAC15E1.01	actin interacting protein 3 homolog Bud6	31	67	26	53	18	57	24	57	21	33	27	65
SPAC15E1.02c	SPAC15E1.02c			DUF1761 family protein						8	3	10	7	2	12	12
SPAC15E1.03	SPAC15E1.03	rpl42	rpl36a	60S ribosomal protein L36/L42	34	12	29	12	24	14	27	20	30	12	24	10
SPAC15E1.04	SPAC15E1.04			thymidylate synthase (predicted)	6	27	14	27	11	34	8	37	10	21	11	39
SPAC15E1.05c	SPAC15E1.05c			ethanolamine-phosphate cytidylyltransferase (predicted)		27	2	26	4	25		24		12		23
SPAC15E1.06	SPAC15E1.06	vps29		retromer complex subunit Vps29		8		4	4	4	4	4		3	6	4
SPAC15E1.07c	SPAC15E1.07c	moa1	mug159	meiotic cohesin complex associated protein Moa1	2			3		5		2		4		3
SPAC15E1.08	SPAC15E1.08	naa10	ard1	NatA N-acetyltransferase complex catalytic subunit Naa10 (predicted)	28	20	28	23	31	26	24	24	25	21	28	26
SPAC15E1.09	SPAC15E1.09	grx2		glutaredoxin Grx2	4	5	6	3		6	6	11	4		3	6
SPAC15E1.10	SPAC15E1.10		SPAP7G5.01	PI31 proteasome inhibitor (predicted)				5		4		6	3	8	3	9
SPAC15F9.01c	SPAC15F9.01c			central kinetochore associated family protein										2
SPAC15F9.02	SPAC15F9.02	seh1		nucleoporin Seh1	9	17	9	14	11	22	9	21	10	12	10	23
SPAC15F9.03c	SPAC15F9.03c	nxt2	ntf2,nft2,SPAC1B9.01c	nuclear transport factor Nxt2	57	39	54	40	61	51	65	50	63	34	66	60
SPAC16.01	SPAC16.01	rho2		Rho family GTPase Rho2				2				3
SPAC16.02c	SPAC16.02c	srp2		mRNA export factor Srp2	85	71	96	61	70	72	67	72	64	43	60	74
SPAC16.03c	SPAC16.03c	ura2		dihydroorotase Ura2 (predicted)	10	11	12	12	13	12	11	12	15	9	18	11
SPAC16.04	SPAC16.04	dus3		tRNA dihydrouridine synthase Dus3 (predicted)	21	30	15	32	18	32	16	24	13	21	13	29
SPAC16.05c	SPAC16.05c	sfp1		transcription factor Sfp1 (predicted)												3
SPAC1610.01	SPAC1610.01		SPAC17A5.17	conserved eukaryotic protein		2		6		7		3				3
SPAC1610.02c	SPAC1610.02c			mitochondrial ribosomal protein subunit L1 (predicted)				11		9	5	8			7	4
SPAC1610.03c	SPAC1610.03c	crp79	meu5	poly(A) binding protein Crp79	4	6	2	4		5		3		3
SPAC1610.04	SPAC1610.04	mug99		meiotically upregulated gene Mug99		4		5	4	2				3		5
SPAC1635.01	SPAC1635.01			mitochondrial outer membrane voltage-dependent anion-selective channel (predicted)	104	94	103	65	90	87	117	97	120	43	136	171
SPAC1639.01c	SPAC1639.01c		SPAC806.09c	GNS1/SUR4 family protein (predicted)										5
SPAC1639.02c	SPAC1639.02c	trk2	SPAC1F5.12	potassium ion transporter Trk2		7	2			5	2	2				3
SPAC167.01	SPAC167.01	ire1	ppk4	serine/threonine protein kinase Ppk4/ sensor for unfolded proteins in the ER (predicted)		4		5		3		8	5	3		5
SPAC167.02	SPAC167.02	ptb1		geranylgeranyltransferase II beta subunit Ptb1	7	13	3	10	4	11	6	10	6	6	7	10
SPAC167.03c	SPAC167.03c	snu66		U4/U6 x U5 tri-snRNP complex subunit Snu66 (predicted)	4	5	2	10		10	6	5	2	2	3	8
SPAC167.04	SPAC167.04	pam17		TIM23 translocase complex-associated motor subunit Pam17 (predicted)		5	4	5		5		7				7
SPAC167.05	SPAC167.05		SPAC57A7.01	Usp (universal stress protein) family protein, implicated in meiotic chromosome segregation	9	16	9	19	12	18	16	22	17	11	15	21
SPAC167.06c	SPAC167.06c	mug143	SPAC57A7.02c	sequence orphan				4	6	6	5	8	4
SPAC167.07c	SPAC167.07c		SPAC57A7.03c	ubiquitin-protein ligase E3 (predicted)	3	14	7	16	6	11	6	24	9	17	9	22
SPAC167.08	SPAC167.08	Tf2-2	SPAC1705.01c	retrotransposable element	8	39	11	26	7	39	3	25	5	16	4	21
SPAC1687.01	SPAC1687.01	rpc19	rpa17,SPAPYUL23.01	DNA-directed RNA polymerase I and III subunit Rpc19	21	12	21	16	12	16	14	16	13	13	11	20
SPAC1687.03c	SPAC1687.03c	rfc4		DNA replication factor C complex subunit Rfc4 (predicted)	11	30	8	29	5	26	7	20	4	13	8	24
SPAC1687.04	SPAC1687.04	mcb1		MCM binding protein homolog Mcb1 (predicted)	6	26	3	15	4	20	5	21	3	13	5	21
SPAC1687.05	SPAC1687.05	pli1		SUMO E3 ligase Pli1	2	4	3			2				2		2
SPAC1687.06c	SPAC1687.06c	rpl44	rpl28	60S ribosomal protein L28/L44 (predicted)	90	49	76	49	61	73	66	53	72	48	82	65
SPAC1687.07	SPAC1687.07			conserved fungal protein		7				4		2				5
SPAC1687.08	SPAC1687.08			sequence orphan											2
SPAC1687.09	SPAC1687.09			ENTH/VHS domain protein (predicted)	3	8	5	5	4	8	3	6	6	5	5	4
SPAC1687.10	SPAC1687.10	mcp1		sequence orphan		6		3				5	3	3		4
SPAC1687.11	SPAC1687.11	spb1		rRNA methyltransferase Spb1 (predicted)	27	43	23	29	28	32	19	32	24	15	13	21
SPAC1687.12c	SPAC1687.12c	coq4		ubiquinone biosynthesis protein Coq4 (predicted)	15	13	15	10	12	9	9	9	15	8	15	13
SPAC1687.13c	SPAC1687.13c	csn5		COP9/signalosome complex subunit Csn5		3		4		3		3		3		9
SPAC1687.14c	SPAC1687.14c			EF hand family protein, unknown role		6				4		5				3
SPAC1687.15	SPAC1687.15	gsk3	skp1	serine/threonine protein kinase Gsk3	30	30	41	31	29	34	17	34	27	25	31	42
SPAC1687.16c	SPAC1687.16c	erg31	erg3	C-5 sterol desaturase Erg31		6	4	8	3	9		6	4	3	3	8
SPAC1687.18c	SPAC1687.18c	ssl3		cohesin loading factor Ssl3		3		5		5			3	3		2
SPAC1687.19c	SPAC1687.19c			queuine tRNA-ribosyltransferase (predicted)	30	24	31	28	25	27	24	32	20	16	24	31
SPAC1687.20c	SPAC1687.20c	mis6		inner centromere protein, CENP-I ortholog Mis6	2	8	6	5	9	6		7	6		11	6
SPAC1687.21	SPAC1687.21		SPAC222.01	phosphoglycerate mutase family (predicted)	50	41	50	38	48	46	53	31	38	27	54	48
SPAC1687.22c	SPAC1687.22c	puf3	SPAC222.02c	RNA-binding protein Puf3 (predicted)	6	14	6	15	10	17		12	3	6	6	7
SPAC16A10.01	SPAC16A10.01			DUF1212 family protein	2	3		4		5		8			3	4
SPAC16A10.02	SPAC16A10.02	sub1		transcription coactivator PC4	8	4	7	10	6	4	9	8	10		9	8
SPAC16A10.03c	SPAC16A10.03c			zinc finger protein Pep5/Vps11-like (predicted)	3	5		4	4	6		7	4	4		7
SPAC16A10.04	SPAC16A10.04	rho4		Rho family GTPase Rho4		5				5		3		3		2
SPAC16A10.06c	SPAC16A10.06c	nse2		Smc5-6 complex non-SMC subunit 2		12		10	10	8	2	6		7		16
SPAC16A10.07c	SPAC16A10.07c	taz1	myb1,myb	human TRF ortholog Taz1	9	7	4	8		6	5	7	7	6	2	7
SPAC16A10.08c	SPAC16A10.08c	mug74	SPAC589.01c	sequence orphan		4	2	6	2
SPAC16C9.01c	SPAC16C9.01c		SPAC4G8.14c	carbohydrate kinase (predicted)	6	8		14	5	17		11	4	5	2	10
SPAC16C9.02c	SPAC16C9.02c			S-methyl-5-thioadenosine phosphorylase (predicted)	81	59	85	60	79	59	55	63	65	43	60	46
SPAC16C9.03	SPAC16C9.03	nmd3		export adaptor Nmd3 (predicted)	22	25	21	28	20	29	17	38	22	17	14	29
SPAC16C9.04c	SPAC16C9.04c	mot2		CCR4-Not complex subunit Mot2 (predicted)	17	32	15	26	18	36	17	31	16	14	18	22
SPAC16C9.05	SPAC16C9.05	cph1		Clr6 histone deacetylase associated PHD protein-1 Cph1	5	7	4	9	5	7	3	9		6		8
SPAC16C9.06c	SPAC16C9.06c	upf1		ATP-dependent RNA helicase Upf1	19	37	22	40	19	46	22	37	21	21	27	38
SPAC16C9.07	SPAC16C9.07	pom2	ppk5,SPAC2G11.01,mug189	serine/threonine protein kinase Pom2	6	9		4	5	13	9	16	7	7	5	4
SPAC16E8.01	SPAC16E8.01	shd1	sla1	cytoskeletal protein binding protein Sla1 family, Shd1 (predicted)	59	84	60	105	42	111	62	91	60	38	67	95
SPAC16E8.04c	SPAC16E8.04c			chorismate mutase (predicted)	11	21	11	25	8	26	12	32	9	17	12	19
SPAC16E8.05c	SPAC16E8.05c	mde1		sequence orphan		2
SPAC16E8.06c	SPAC16E8.06c	nop12		RNA-binding protein Nop12 (predicted)	33	29	34	27	22	27	29	26	29	16	38	33
SPAC16E8.07c	SPAC16E8.07c	vph1		V-type ATPase V0 subunit a (predicted)	54	44	52	39	33	47	42	40	43	37	48	48
SPAC16E8.08	SPAC16E8.08			sequence orphan		2			3	3		4		3		4
SPAC16E8.09	SPAC16E8.09	scd1	ral1	RhoGEF Scd1	10	21		24	5	27	4	20	8	17	5	19
SPAC16E8.10c	SPAC16E8.10c			mitochondrial ribosomal protein subunit S7 (predicted)						6		5				4
SPAC16E8.11c	SPAC16E8.11c	tfb1		transcription factor TFIIH complex subunit Tfb1 (predicted)	13	13	22	21	12	19	18	25	9	13	17	13
SPAC16E8.12c	SPAC16E8.12c			ING family homolog Png3 (predicted)		4	4					4		2		4
SPAC16E8.13	SPAC16E8.13			ubiquitin-protein ligase E3 (predicted)		11		9	3	12	2	4		7	4	8
SPAC16E8.14c	SPAC16E8.14c	tae1		AdoMet dependent proline dimethyltransferase involved in translation Tea1 (predicted)		8		9	6	12	3	10	3	8	5	9
SPAC16E8.15	SPAC16E8.15	tif45	tif1	translation initiation factor eIF4E, 4F complex subunit	61	32	64	45	73	46	57	46	46	33	69	46
SPAC16E8.16	SPAC16E8.16			transcription factor TFIIB	4	8	4	4	3	4	4	7	3	3	7	5
SPAC16E8.17c	SPAC16E8.17c			succinate-CoA ligase alpha subunit (predicted)	15	15	12	21	19	21	14	21	13	9	10	17
SPAC16E8.18	SPAC16E8.18			sequence orphan						2						4
SPAC1705.02	SPAC1705.02			human 4F5S homolog	4	7	6	6			4
SPAC1705.03c	SPAC1705.03c	ecm33	SPAC23H4.19	cell wall protein Ecm33	9	5	9		11	8	11	11	9		6	6
SPAC1751.01c	SPAC1751.01c	gti1		gluconate transporter inducer Gti1	2							4
SPAC1751.02c	SPAC1751.02c	rsm19		mitochondrial ribosomal protein subunit S19 (predicted)		2		3				3				3
SPAC1751.03	SPAC1751.03		SPAC31A2.01	translation initiation factor eIF3m	89	71	86	92	75	117	69	97	60	63	64	97
SPAC1782.01	SPAC1782.01	ecm29	SPAPYUG7.07	proteasome component Ecm29		16		7		11		11		8		12
SPAC1782.03	SPAC1782.03	saf3		splicing associated factor Saf3		2		3		3
SPAC1782.05	SPAC1782.05			phosphotyrosyl phosphatase activator homolog (predicted)	7	10	4	9	2	16	8	15	7	12	4	12
SPAC1782.06c	SPAC1782.06c	phb1		prohibitin Phb1 (predicted)	34	34	30	41	24	49	36	42	42	25	40	51
SPAC1782.07	SPAC1782.07	qcr8		ubiquinol-cytochrome-c reductase complex subunit 7	26	13	29	14	31	18	25	22	23	11	29	12
SPAC1782.08c	SPAC1782.08c	rex3		exonuclease Rex3 (predicted)		4		6	3	11		7				7
SPAC1782.09c	SPAC1782.09c	clp1	flp1	Cdc14-related protein phosphatase Clp1/Flp1	6	9	5	11	8	14	4	11	4	5	4	10
SPAC1782.10c	SPAC1782.10c	nhp2		box H/ACA snoRNP complex subunit Nhp2	31	19	32	21	30	17	23	19	30	15	20	17
SPAC1782.11	SPAC1782.11	met14		adenylyl-sulfate kinase (predicted)	29	29	36	29	42	25	25	27	32	14	36	22
SPAC1782.12c	SPAC1782.12c			DUF423 protein								2
SPAC1783.01	SPAC1783.01			methionine synthase reductase (predicted)		4		6	2	7		8	5	10	3	6
SPAC1783.02c	SPAC1783.02c	vps66		acyltransferase (predicted)	3	4		2								2
SPAC1783.03	SPAC1783.03	fta2	sma2	Sim4 and Mal2 associated (4 and 2 associated) protein 2		7		5				2		3		6
SPAC1783.04c	SPAC1783.04c	hst4		Sir2 family histone deacetylase Hst4	2			2								3
SPAC1783.05	SPAC1783.05	hrp1	chd1	ATP-dependent DNA helicase Hrp1	32	69	36	62	37	62	31	54	31	27	34	55
SPAC1783.07c	SPAC1783.07c	pap1	caf3	transcription factor Pap1/Caf3	8	12	4	11	11	14	7	12	11	11	17	19
SPAC1783.08c	SPAC1783.08c	rpl1502	rpl15-2	60S ribosomal protein L15b (predicted)	205	153	171	173	197	168	202	136	176	110	173	162
SPAC1786.01c	SPAC1786.01c		SPAC31G5.20c	triacylglycerol lipase (predicted)	21	53	20	44	30	54	27	57	24	28	26	64
SPAC1786.02	SPAC1786.02			phospholipase (predicted)	36	42	34	38	33	40	30	31	25	28	25	41
SPAC1786.03	SPAC1786.03	cut11	SPAC24C9.01	spindle pole body docking protein Cut11	15	32	17	34	11	30	7	30	9	19	15	30
SPAC17A2.01	SPAC17A2.01	bsu1	sod1,car1,SPAC1B1.05,bsu1	high-affinity import carrier for pyridoxine, pyridoxal, and pyridoxamine Bsu1												2
SPAC17A2.02c	SPAC17A2.02c			DUF887 family protein			4				3		3
SPAC17A2.03c	SPAC17A2.03c	vma6		V-type ATPase V0 subunit d (predicted)	26	13	27	18	23	20	22	19	26	10	20	25
SPAC17A2.04c	SPAC17A2.04c	cns1		HSP chaperone complex subunit Cns1 (predicted)	5	16	10	10	7	11	6	11	5	6	4	10
SPAC17A2.05	SPAC17A2.05	osm1		fumerate reductase (predicted)	35	44	24	55	38	58	44	70	49	45	53	82
SPAC17A2.06c	SPAC17A2.06c	vps8		WD repeat protein Vps8 (predicted)	2	9		4		8		7		5	2	3
SPAC17A2.07c	SPAC17A2.07c			sequence orphan		2		3			2	2	3			4
SPAC17A2.08c	SPAC17A2.08c			sequence orphan	2		2
SPAC17A2.09c	SPAC17A2.09c	csx1		RNA-binding protein Csx1	16	24	12	19	10	20	18	29	18	14	17	25
SPAC17A2.10c	SPAC17A2.10c			sequence orphan								2				2
SPAC17A2.11	SPAC17A2.11			sequence orphan	2	7		3				6				7
SPAC17A2.12	SPAC17A2.12			ATP-dependent DNA helicase (predicted)	3	6	6	11	3	10	3	7		4	8	9
SPAC17A2.13c	SPAC17A2.13c	rad25		14-3-3 protein Rad25	109	52	84	66	73	64	96	66	82	42	91	82
SPAC17A2.14	SPAC17A2.14		SPAC17G6.01	CorA family magnesium ion transporter	11	11	6	12	3	16	7	15	5	10	7	17
SPAC17A5.01	SPAC17A5.01	pex6		peroxin-6 (predicted)		17	2	6	7	10	2	13	3	12	2	19
SPAC17A5.02c	SPAC17A5.02c	dbr1		RNA lariat debranching enzyme Dbr1	4	13	7	9	4	22	3	13		7	4	11
SPAC17A5.03	SPAC17A5.03	rpl301	rpl3-1,rpl3	60S ribosomal protein L3	411	229	370	234	366	221	359	246	314	169	333	265
SPAC17A5.04c	SPAC17A5.04c	mde10	mug139	spore wall assembly ADAM family peptidase Mde10		3	3	5				2	5	2		3
SPAC17A5.05c	SPAC17A5.05c			conserved fungal protein									2
SPAC17A5.06	SPAC17A5.06	ptr8		transcription factor TFIIH complex ERCC-3 subunit	5	25	3	14	5	19	5	12		12	7	27
SPAC17A5.07c	SPAC17A5.07c	ulp2		SUMO deconjugating cysteine peptidase Ulp2 (predicted)		6		8	5	8		7	5	9	3	10
SPAC17A5.08	SPAC17A5.08			COPII-coated vesicle component Erp2/3/4 (predicted)		12		19		16	5	10		8		16
SPAC17A5.09c	SPAC17A5.09c			protein phosphatase regulatory subunit Glc9 (predicted)	4	14	5	5	4	7		11	4	6	7	12
SPAC17A5.10	SPAC17A5.10			conserved fungal protein		2
SPAC17A5.11	SPAC17A5.11	rec12	spo11	endonuclease Rec12		2		4				2
SPAC17A5.12	SPAC17A5.12	ucp7		UBA/TPR/DNAJ domain protein Ucp7	6	29	9	29	7	26	13	34	6	11	9	32
SPAC17A5.13	SPAC17A5.13			GTP cyclohydrolase (predicted)	6	9	9	15	13	13	13	24	9	8	8	15
SPAC17A5.14	SPAC17A5.14	exo2		exonuclease II Exo2	40	80	38	90	36	90	39	96	29	51	30	92
SPAC17A5.15c	SPAC17A5.15c			glutamate-tRNA ligase (predicted)	247	217	218	226	289	247	228	257	216	160	211	239
SPAC17A5.16	SPAC17A5.16	ftp105		Ubp5 interacting protein Ftp105	10	28	17	26	8	25	10	21	4	18	19	30
SPAC17C9.01c	SPAC17C9.01c	nuc2	apc3,SPAC1851.01	anaphase-promoting complex subunit Apc3		2	2			2		2	4	2
SPAC17C9.03	SPAC17C9.03	tif471		translation initiation factor eIF4G	208	150	184	166	148	160	181	161	186	101	197	175
SPAC17C9.05c	SPAC17C9.05c	pmc3	prk1,med27	mediator complex subunit Pmc3/Med27		7		8		9		6		3		11
SPAC17C9.06	SPAC17C9.06	sam50		mitochondrial sorting and assembly machinery complex subunit Sam50 (predicted)	13	26	14	30	6	43	16	40	9	22	17	41
SPAC17C9.07	SPAC17C9.07	alg8		glucosyltransferase Alg8 (predicted)		12		9		9		9		5		3
SPAC17C9.08	SPAC17C9.08	pnu1	nuc1,end1	mitochondrial endodeoxyribonuclease Pnu1	16	24	18	20	16	16	11	16	12	12	15	23
SPAC17C9.09c	SPAC17C9.09c	tim13		TIM22 inner membrane protein import complex subunit Tim13 (predicted)	17	15	16	10	18	13	19	16	16	6	14	15
SPAC17C9.10	SPAC17C9.10	stm1		G-protein coupled receptor Stm1	12	8	15	6	7	8	5	10	6	6	8	5
SPAC17C9.11c	SPAC17C9.11c			zf-C2H2 type zinc finger protein/UBA domain protein	4	7		4		6	3	8	6	4	11	9
SPAC17C9.12	SPAC17C9.12			VAP family protein (predicted)	23	37	23	32	25	38	22	36	37	18	50	43
SPAC17C9.13c	SPAC17C9.13c	cut8		tethering factor for nuclear proteasome Cut8		7				8	3	5		2		5
SPAC17C9.14	SPAC17C9.14			Pex19 protein (predicted)		6				5						3
SPAC17C9.15c	SPAC17C9.15c			sequence orphan		3						2
SPAC17C9.16c	SPAC17C9.16c		SPAC9E9.16	MFS family transmembrane transporter Mfs1 (predicted)				3				6			2
SPAC17D4.01	SPAC17D4.01	pex7	SPAC1834.12	peroxin-7 (predicted)		5	2	5	4	5	3			4	3	8
SPAC17D4.02	SPAC17D4.02	cdc45	sna41,goa1	DNA replication pre-initiation complex subunit Cdc45	3	12		9		14		7		12	6	12
SPAC17D4.03c	SPAC17D4.03c	cis4		cation diffusion family zinc membrane transporter Cis4		6		3		6		5				4
SPAC17D4.04	SPAC17D4.04		SPAC458.01	tRNA (cytosine-5-)-methyltransferase (predicted)	25	26	22	26	19	23	14	25	18	15	14	22
SPAC17G6.03	SPAC17G6.03			phosphoprotein phosphatase (predicted)		6		2		2		5
SPAC17G6.04c	SPAC17G6.04c	cpp1		protein farnesyltransferase beta subunit Cpp1		11	6	10	3	7		12		7		8
SPAC17G6.05c	SPAC17G6.05c			Rhophilin-2 homolog (predicted)	21	41	20	47	20	50	15	43	17	29	15	45
SPAC17G6.06	SPAC17G6.06	rps2401	rps24-1,rps24	40S ribosomal protein S24 (predicted)	66	35	59	37	52	38	51	36	58	16	41	29
SPAC17G6.07c	SPAC17G6.07c			SNARE Slt1 (predicted)		9		13		12		13		7		13
SPAC17G6.08	SPAC17G6.08	pep7	vac1	prevacuole/endosomal FYVE tethering component Pep7 (predicted)	8	4	4	12	2	9	4	8	5	8	6	7
SPAC17G6.09	SPAC17G6.09	sec62		ER protein translocation subcomplex subunit Sec62 (predicted)	18	13	13	9	15	12	13	8	11	7	15	6
SPAC17G6.10	SPAC17G6.10	ssr1		SWI/SNF and RSC complex subunit Ssr1	26	38	17	35	15	34	30	39	21	25	19	34
SPAC17G6.11c	SPAC17G6.11c			glucosidase (predicted)	13	7	11	10	3	12	8	4	7	6	8	9
SPAC17G6.12	SPAC17G6.12	cul1	pcu1	cullin 1	10	15	11	9		21	8	22	9	9	15	23
SPAC17G6.13	SPAC17G6.13	slt1		sequence orphan Slt1	22	16	24	23	22	41	43	50	38	30	56	53
SPAC17G6.14c	SPAC17G6.14c	uap56		ATP-dependent RNA helicase Uap56	102	94	90	103	109	105	89	95	93	85	102	104
SPAC17G6.15c	SPAC17G6.15c			MTC tricarboxylate transporter (predicted)	11	27	11	20	23	21	10	23	5	12	11	19
SPAC17G6.16c	SPAC17G6.16c	ysh1		mRNA cleavage and polyadenylation specificity factor complex endoribonuclease subunit Ysh1	6	9	19	14	6	23	4	12		6	4	17
SPAC17G6.17	SPAC17G6.17	pof8		F-box protein Pof8		7		3		9		6		3		7
SPAC17G8.01c	SPAC17G8.01c	trl1	SPAC6C3.10c	tRNA ligase Trl1 (predicted)	24	42	32	42	25	42	24	36	20	33	19	38
SPAC17G8.02	SPAC17G8.02			uridine ribohydrolase (predicted)	9	9	3	8	5	12	6	10	7	6	6	9
SPAC17G8.03c	SPAC17G8.03c	dpb3		DNA polymerase epsilon subunit Dpb3	9	9	9	10	4	15	4	10	5	4	11	16
SPAC17G8.04c	SPAC17G8.04c	arc5	arc15	ARP2/3 actin-organizing complex subunit Arc5	27	48	23	46	15	58	25	55	13	24	24	62
SPAC17G8.05	SPAC17G8.05	med20		mediator complex subunit Med20		5		4		6		6		4		5
SPAC17G8.06c	SPAC17G8.06c			dihydroxy-acid dehydratase (predicted)	179	187	180	195	270	198	183	183	170	117	190	187
SPAC17G8.07	SPAC17G8.07	yaf9		YEATS family histone acetyltransferase subunit Yaf9		4	3	7		7	3	10				6
SPAC17G8.08c	SPAC17G8.08c			human TMEM165 homolog	18	29	21	26	21	31	15	30	15	12	18	26
SPAC17G8.09	SPAC17G8.09	shg1		Set1C complex subunit Shg1								3
SPAC17G8.10c	SPAC17G8.10c	dma1		mitotic spindle checkpoint protein Dma1	3	2		2		2		9		2		7
SPAC17G8.11c	SPAC17G8.11c	imt3		mannosyltransferase Imt3	3	17	10	14	10	12	5	7		8	6	6
SPAC17G8.12	SPAC17G8.12			sequence orphan	3	12		12		19		9		6		11
SPAC17G8.13c	SPAC17G8.13c	mst2		histone acetyltransferase Mst2		3		5		4	7
SPAC17G8.14c	SPAC17G8.14c	pck1	SPAC22H10.01c	protein kinase C (PKC)-like Pck1	17	29	7	27	8	28	16	27	13	18	6	20
SPAC17H9.01	SPAC17H9.01	cid16		poly(A) polymerase Cid16 (predicted)		9	8	11	3	7	2	13	6	8	6	8
SPAC17H9.02	SPAC17H9.02			TRAMP complex ATP-dependent RNA helicase (predicted)	9	22	13	25	11	23	5	29	6	8	4	19
SPAC17H9.03c	SPAC17H9.03c	rdl1		RAD51D-like protein 1		5	2
SPAC17H9.04c	SPAC17H9.04c			RNA-binding protein	19	19	23	25	26	27	12	18	14	12	16	30
SPAC17H9.05	SPAC17H9.05	ebp2		rRNA processing protein Ebp2 (predicted)	25	40	23	32	22	35	20	36	18	19	25	31
SPAC17H9.06c	SPAC17H9.06c			conserved eukaryotic protein		3					2	3	2
SPAC17H9.07	SPAC17H9.07			signal recognition particle subunit Srp21 (predicted)		11		10	3	6	17	9	18			8
SPAC17H9.08	SPAC17H9.08			mitochondrial coenzyme A transporter (predicted)		5	4			2		4				9
SPAC17H9.09c	SPAC17H9.09c	ras1	ste5	GTPase Ras1	21	32	19	38	25	32	13	28	25	15	21	34
SPAC17H9.10c	SPAC17H9.10c	ddb1		damaged DNA binding protein Ddb1		11	3	10	5	14		7		4	2	13
SPAC17H9.11	SPAC17H9.11	gmf1		cofilin/tropomyosin family Glia Maturation Factor homolog Gmf1	22	28	28	24	24	29	16	29	15	16	30	28
SPAC17H9.12c	SPAC17H9.12c			mitochondrial cytochrome c-heme linkage protein Cyc2 (predicted)	57	38	47	45	46	43	43	43	45	26	35	49
SPAC17H9.13c	SPAC17H9.13c			glutamate 5-kinase (predicted)	18	35	15	39	14	35	17	39	16	16	11	42
SPAC17H9.14c	SPAC17H9.14c			protein disulfide isomerase	91	163	75	141	110	145	85	130	102	84	83	153
SPAC17H9.16	SPAC17H9.16	tom22		mitochondrial TOM complex subunit Tom22 (predicted)	17	16	19	11	13	18	22	16	16	16	17	18
SPAC17H9.17c	SPAC17H9.17c	mdm10		Mdm10/Mdm12/Mmm1 complex subunit Mdm10 (predicted)	3	3		8		8		10		6	3	10
SPAC17H9.19c	SPAC17H9.19c	cdt2	sev1	WD repeat protein Cdt2	4	7		6		4		6			5
SPAC17H9.20	SPAC17H9.20	psc3	SPAC607.01	mitotic cohesin complex, non-SMC subunit Psc3		13	2	14		13		14		11	8	16
SPAC1805.01c	SPAC1805.01c	ppk6	SPAPJ736.02c	serine/threonine protein kinase Ppk6 (predicted)		10		10	5	14	3	10	2	8	3	11
SPAC1805.02c	SPAC1805.02c			electron transfer flavoprotein beta subunit (predicted)	30	23	53	25	27	26	32	30	31	23	34	28
SPAC1805.03c	SPAC1805.03c	trm13		tRNA 2'-O-methyltransferase Trm13 (predicted)		6		5		5	4	3				2
SPAC1805.04	SPAC1805.04	nup132	Nup133b	nucleoporin Nup132	9	34	3	31	5	28	4	26	2	20	3	19
SPAC1805.05	SPAC1805.05	cki3		serine/threonine protein kinase Cki3	41	42	41	41	46	48	41	36	32	27	43	42
SPAC1805.06c	SPAC1805.06c	hem2		porphobilinogen synthase Hem2 (predicted)	38	46	35	50	34	58	22	49	24	43	35	52
SPAC1805.08	SPAC1805.08	dlc1		dynein light chain Dlc1		35		27	10	33		33	7	23	13	43
SPAC1805.09c	SPAC1805.09c	fmt1		methionyl-tRNA formyltransferase Fmt1 (predicted)		3				3			2	4
SPAC1805.10	SPAC1805.10			sequence orphan		2		3		2		4		2		2
SPAC1805.11c	SPAC1805.11c	rps2602	rps26-2	40S ribosomal protein S26 (predicted)	24	31	17	37	24	33	27	34	25	20	28	24
SPAC1805.13	SPAC1805.13	rpl14		60S ribosomal protein L14 (predicted)	126	65	111	81	120	101	143	91	111	62	140	110
SPAC1805.14	SPAC1805.14			sequence orphan		5		5		6		6		2	2	3
SPAC1805.15c	SPAC1805.15c	pub2		HECT-type ubiquitin-protein ligase Pub2	7	12	2	11	4	9	13	10	5		9	4
SPAC1805.16c	SPAC1805.16c			purine nucleoside phosphorylase (predicted)	42	46	46	50	55	56	40	45	45	40	66	58
SPAC1805.17	SPAC1805.17	crm1	caf2,SPAC1B2.01	importin family nuclear export receptor Crm1	42	59	57	60	48	59	44	64	43	47	54	77
SPAC1834.01	SPAC1834.01	sup45		translation release factor eRF1	68	115	66	119	68	120	63	108	57	75	64	111
SPAC1834.02	SPAC1834.02	aro1		pentafunctional aromatic polypeptide Aro1 (predicted)	253	302	248	303	239	313	207	317	190	195	215	329
SPAC1834.03c	SPAC1834.03c	hhf1	h4.1	histone H4 h4.1	76	65	82	49	81	48	82	51	82	26	81	43
SPAC1834.05	SPAC1834.05	alg9		mannosyltransferase complex subunit Alg9 (predicted)	8	12	9	16	14	12	11	10	8	9	15	14
SPAC1834.06c	SPAC1834.06c	pmo25		mo25 family protein Pmo25		7	6	7	4	10	2	10		12	3	15
SPAC1834.07	SPAC1834.07	klp3	krp1	kinesin-like protein Klp3	2	2		2	2	2		3	3			3
SPAC1834.08	SPAC1834.08	mak1	phk3	histidine kinase Mak1	12	22	14	19	18	25	12	20	12	13	15	24
SPAC1834.10c	SPAC1834.10c			sequence orphan				2			2
SPAC1834.11c	SPAC1834.11c	sec18		secretory pathway protein Sec18 (predicted)	43	79	50	90	66	85	44	72	41	44	52	96
SPAC1851.02	SPAC1851.02	slc1		1-acylglycerol-3-phosphate O-acyltransferase Slc1 (predicted)	17	37	14	52	16	56	12	40	11	24	15	49
SPAC1851.03	SPAC1851.03	ckb1		CK2 family regulatory subunit Ckb1	5	4	12	7	16	14	7	11	11	9	20	10
SPAC1851.04c	SPAC1851.04c	ric1	SPAC27D7.01c	Ypt/Rab-specific guanyl-nucleotide exchange factor (GEF) subunit Ric1		4	3	2		8	4	8		3	3	9
SPAC186.01	SPAC186.01			cell surface glycoprotein (predicted), DIPSY family			2							2
SPAC186.02c	SPAC186.02c			hydroxyacid dehydrogenase (predicted)		2		3		2		2				2
SPAC186.03	SPAC186.03			L-asparaginase (predicted)		10		6	2	7		4	4	6		7
SPAC186.07c	SPAC186.07c			hydroxyacid dehydrogenase (predicted)	5	3	4	2	5		6		4	2		3
SPAC186.08c	SPAC186.08c			L-lactate dehydrogenase (predicted)	2	3
SPAC186.09	SPAC186.09			pyruvate decarboxylase (predicted)		6	17			3		7	24	3	22
SPAC18B11.02c	SPAC18B11.02c			tRNA pseudouridylate synthase (predicted)	7	7	4	7	4	6	4	14	6	6	3	9
SPAC18B11.03c	SPAC18B11.03c			N-acetyltransferase (predicted)				5		6		2		4	5	2
SPAC18B11.04	SPAC18B11.04	ncs1		related to neuronal calcium sensor Ncs1	6	5	9	9	5	10	9	13	8	3	8	4
SPAC18B11.05	SPAC18B11.05	gpi18		pig-V, dolichyl-phosphate-mannose-glycolipid alpha-mannosyltransferase (predicted)				3
SPAC18B11.06	SPAC18B11.06			U3 snoRNP-associated protein Lcp5 (predicted)	6	17	9	17	9	7	10	19	10	6	10	20
SPAC18B11.07c	SPAC18B11.07c	rhp6	ubc2,sng1	Rad6 homolog, ubiquitin conjugating enzyme E2 Rhp6	12	6	8	5		4	10	12	10	5	11	5
SPAC18B11.08c	SPAC18B11.08c			conserved fungal protein				6
SPAC18B11.10	SPAC18B11.10	tup11		transcriptional corepressor Tup11	22	28	23	27	14	35	17	33	18	24	17	24
SPAC18B11.11	SPAC18B11.11		SPAC1F5.01	GTPase activating protein (predicted)	2	17	2	10		11		8		4	3	12
SPAC18G6.01c	SPAC18G6.01c			calchone related protein family		2				3	3	2	3	3	3	2
SPAC18G6.02c	SPAC18G6.02c	chp1		chromodomain protein Chp1		7	5	16		11		11		6		7
SPAC18G6.03	SPAC18G6.03	ypt3		GTPase Ypt3	44	19	40	31	35	29	43	39	40	15	43	30
SPAC18G6.04c	SPAC18G6.04c	shm2		serine hydroxymethyltransferase Shm2 (predicted)	91	48	87	48	73	57	82	64	81	37	74	61
SPAC18G6.05c	SPAC18G6.05c			translation elongation regulator Gcn1 (predicted)	107	246	136	268	102	277	87	274	93	191	108	289
SPAC18G6.06	SPAC18G6.06			U3 snoRNP-associated protein Utp11 (predicted)	4	11		10	10	9	5	10	9	5	7	4
SPAC18G6.07c	SPAC18G6.07c	mra1		ribosome biogenesis protein Mra1	37	32	30	29	25	32	22	25	30	14	26	27
SPAC18G6.09c	SPAC18G6.09c			sequence orphan	3	3			3			2
SPAC18G6.10	SPAC18G6.10	lem2	heh1	LEM domain protein Heh1/Lem2	2	12	2	16		14		13	3	11		12
SPAC18G6.11c	SPAC18G6.11c	rrn3		ribosomal DNA (rDNA) transcription factor Rrn3	4	9		11		5		11				10
SPAC18G6.12c	SPAC18G6.12c			hypothetical protein	6	10	10	13	10	13	7	14	7	9	9	13
SPAC18G6.14c	SPAC18G6.14c	rps7		40S ribosomal protein S7 (predicted)	220	262	238	211	319	205	197	226	246	151	325	202
SPAC18G6.15	SPAC18G6.15	mal3		EB1 family Mal3	13	23	13	34	12	34	12	28	11	27	12	32
SPAC1952.02	SPAC1952.02			ribosome biogenesis protein (predicted)		7		6		4		4
SPAC1952.03	SPAC1952.03	otu2		ubiquitin specific cysteine protease, OTU family, Otu2		6		4	5	13	2	7	3	8		7
SPAC1952.05	SPAC1952.05	gcn5	kat2	SAGA complex histone acetyltransferase catalytic subunit Gcn5	4	9	3	8	3	13	3	7	5	5		8
SPAC1952.06c	SPAC1952.06c			DUF1716 family protein	5	12		8	3	13	3	12	5	12	2	17
SPAC1952.07	SPAC1952.07	rad1		checkpoint clamp complex protein Rad1										2		2
SPAC1952.08c	SPAC1952.08c			pyridoxamine 5'-phosphate oxidase (predicted)	18	23	19	18	29	17	18	22	22	12	27	27
SPAC1952.09c	SPAC1952.09c			acetyl-CoA hydrolase (predicted)	36	32	36	35	35	35	41	32	35	24	35	46
SPAC1952.10c	SPAC1952.10c			conserved fungal protein				4
SPAC1952.11c	SPAC1952.11c	ure2		urease Ure2	34	48	30	55	32	57	33	54	31	30	35	53
SPAC1952.12c	SPAC1952.12c	csn71	csn7a,csn7	COP9/signalosome complex subunit 7a (predicted)		4		3				3		2		2
SPAC1952.13	SPAC1952.13	ned1		lipin Ned1	9	21	6	21	5	19	4	24	7	19	7	28
SPAC1952.14c	SPAC1952.14c	mrpl25		mitochondrial ribosomal protein subunit L25 (predicted)				3		3
SPAC1952.15c	SPAC1952.15c	rec24	mug6	meiotic recombination protein Rec24		3		15		11	2	12		10		14
SPAC1952.16	SPAC1952.16	rga9		RhoGAP, GTPase activator towards Rho/Rac/Cdc42-like small GTPases (predicted)	3	3		3	3	10	4	6	2	5		11
SPAC1952.17c	SPAC1952.17c		SPAC890.01c	GTPase activating protein (predicted)	8	20	10	13	12	20	12	13	7	8	10	15
SPAC19A8.01c	SPAC19A8.01c	sec73	sec7c,SPAC23H3.01	guanyl-nucleotide exchange factor Sec73 (predicted)		6	2	4	2	12	2	5	2	3	2	5
SPAC19A8.02	SPAC19A8.02			pleckstrin homology domain protein	6	14	6	6	5	15		17	3	8	6	8
SPAC19A8.03	SPAC19A8.03			phosphatidylinositol-3-phosphatase, myotubularin family (predicted)		7	3	4	4	11	5	11	3	13	8	7
SPAC19A8.04	SPAC19A8.04	erg5		C-22 sterol desaturase Erg5	127	87	131	89	116	93	113	97	106	59	99	101
SPAC19A8.05c	SPAC19A8.05c	sst4	vps27	sorting receptor for ubiquitinated membrane proteins, ESCRT 0 complex subunit Sst4	14	23	9	21	3	21	12	23	11	10	13	23
SPAC19A8.06	SPAC19A8.06			short chain dehydrogenase (predicted)	3	8	6	7		9	3	7	3	7	4	6
SPAC19A8.07c	SPAC19A8.07c			U3 snoRNP-associated protein Imp4 (predicted)	12	14	20	15	12	13	10	16	14	15	10	18
SPAC19A8.08	SPAC19A8.08	upf2		nonsense-mediated decay protein Upf2		21		11	2	11	2	16	5	6	3	14
SPAC19A8.09	SPAC19A8.09			ER to Golgi transport protein Yos1 (predicted)		3		2				5	4
SPAC19A8.10	SPAC19A8.10	rfp1	mug140	SUMO-targeted ubiquitin-protein ligase subunit Rfp1				2						2
SPAC19A8.11c	SPAC19A8.11c			recombination protein Irc6 (predicted)	5	12	6	16		11	5	16	6	9	6	10
SPAC19A8.12	SPAC19A8.12	dcp2		mRNA decapping complex catalytic subunit Dcp2	6	20	7	24	5	24	8	21	7	18	7	28
SPAC19A8.13	SPAC19A8.13	usp101	snp1	U1 snRNP-associated protein Usp101 (predicted)	8	10	6	5	10	7		10	7	3		5
SPAC19A8.14	SPAC19A8.14			aminoacyl-tRNA hydrolase (predicted)	7	14	7	7	5	12		8		6		8
SPAC19A8.15	SPAC19A8.15	trp2		tryptophan synthase (predicted)	206	201	193	132	194	148	200	164	181	94	188	168
SPAC19B12.01	SPAC19B12.01		SPAC4F10.21	TPR repeat protein, TTC27 family	33	72	39	75	39	74	29	64	21	33	23	58
SPAC19B12.02c	SPAC19B12.02c	gas1		cell wall protein Gas1, 1,3-beta-glucanosyltransferase (predicted)	15	12	9	7	11	12	9	13	8	12	7	17
SPAC19B12.03	SPAC19B12.03	bgs3		1,3-beta-glucan synthase subunit Bgs3	38	70	30	81	19	73	29	64	19	37	27	63
SPAC19B12.04	SPAC19B12.04	rps3001	rps30-1	40S ribosomal protein S30 (predicted)	34	21	45	28	30	24	33	22	28	18	30	29
SPAC19B12.05c	SPAC19B12.05c	fcp1		CTD phosphatase Fcp1	12	28	11	30	14	31	14	24	8	21	8	30
SPAC19B12.06c	SPAC19B12.06c			rhomboid family protease	4	4	3	4	4	3	5	8		4		4
SPAC19B12.07c	SPAC19B12.07c			human ZNF277 ortholog								2
SPAC19B12.08	SPAC19B12.08	atg4		Atg8 deconjugator Atg4 (predicted)				2	4	3				2		3
SPAC19B12.09	SPAC19B12.09	srp14		signal recognition particle subunit Srp14	4	6	3	6	7	3	4	9	4	4	4	6
SPAC19B12.10	SPAC19B12.10	sst2		human AMSH/STAMBP protein homolog, ubiquitin specific-protease				3		3	2	2		3		3
SPAC19B12.11c	SPAC19B12.11c			zinc finger protein, human ZNF593 ortholog	7	8	6	7	3	9	5	12	7	7	6	8
SPAC19B12.12c	SPAC19B12.12c	yip11	yip1,yip1-a	SMN family protein Yip11	7	4	3	8	3	8	5	8	4	3	6	5
SPAC19B12.13	SPAC19B12.13	cox1102	cox11,cox11-b,SPAPB8E5.01	fusion cytochrome c oxidase assembly protein Cox1102, mitochondrial ribosomal protein Rsm2202 (predicted)	9	23	7	18	9	22	6	31	11	11	9	21
SPAC19D5.01	SPAC19D5.01	pyp2		tyrosine phosphatase Pyp2		10		7	3	7		8		4		3
SPAC19D5.02c	SPAC19D5.02c			peroxisomal membrane protein Pex22 (predicted)	10		11	9	7	8	6	6	6		10	9
SPAC19D5.03	SPAC19D5.03	cid1		poly(A) polymerase Cid1		3		4		2	2	5				7
SPAC19D5.04	SPAC19D5.04	ptr1		HECT-type ubiquitin ligase E3 Ptr1	37	109	32	107	41	128	17	85	23	66	38	127
SPAC19D5.05c	SPAC19D5.05c	imp3		U3 snoRNP-associated protein Imp3 (predicted)	15	18	18	14	17	17	14	17	9	12	12	12
SPAC19D5.06c	SPAC19D5.06c	din1	rai1	Dhp1p-interacting protein Din1	4	5	2	6		6	2	3		4		3
SPAC19D5.07	SPAC19D5.07	uga1		4-aminobutyrate aminotransferase (GABA transaminase)				2		4		2	4	2		8
SPAC19D5.11c	SPAC19D5.11c	ctf8		DNA replication factor C complex subunit Ctf8 (predicted)		2		3	4	2		2			3	3
SPAC19E9.01c	SPAC19E9.01c	nup40		nucleoporin Nup40	4	10		12	2	11	6	14	4	11	5	17
SPAC19E9.02	SPAC19E9.02	fin1		serine/threonine protein kinase, NIMA related Fin1		14		4	2	5		5	2	4	3	4
SPAC19E9.03	SPAC19E9.03	pas1	SPAC57A10.01	cyclin Pas1				3		2		2	5			5
SPAC19G12.01c	SPAC19G12.01c	cut20	lid1,apc4,SPAPJ698.04c	anaphase-promoting complex subunit Apc4		5		3	3	4	2	3	3			5
SPAC19G12.02c	SPAC19G12.02c	pms1		MutL family mismatch-repair protein Pms1		9		7		8		4	2	4	2	4
SPAC19G12.03	SPAC19G12.03	cda1		chitin deacetylase Cda1	7	25	9	23	9	30	11	28	10	15	12	33
SPAC19G12.04	SPAC19G12.04			ureidoglycolate hydrolase (predicted)		2						3		2
SPAC19G12.05	SPAC19G12.05			mitochondrial citrate transporter (predicted)	39	31	40	32	29	28	31	30	33	23	35	27
SPAC19G12.06c	SPAC19G12.06c	hta2		histone H2A beta	58	27	48	39	52	45	50	49	51	31	55	44
SPAC19G12.07c	SPAC19G12.07c	rsd1		RNA-binding protein Rsd1 (predicted)	15	16	14	17	8	22	10	18	19	10	22	11
SPAC19G12.08	SPAC19G12.08	scs7		sphingosine hydroxylase Scs7	37	35	33	36	39	34	28	36	25	27	21	26
SPAC19G12.09	SPAC19G12.09			NADH/NADPH dependent indole-3-acetaldehyde reductase AKR3C2	60	52	57	64	64	70	75	97	108	110	141	129
SPAC19G12.10c	SPAC19G12.10c	cpy1	pcy1	vacuolar carboxypeptidase Y	53	93	74	97	101	108	83	106	112	84	130	138
SPAC19G12.11	SPAC19G12.11	coq9		ubiquinone biosynthesis protein Coq9 (predicted)	15	52	21	47	13	51	15	41	12	26	15	56
SPAC19G12.12	SPAC19G12.12	dlp1		decaprenyl diphosphate synthase subunit 2 Dlp1		4		4		2		5				4
SPAC19G12.13c	SPAC19G12.13c	poz1		Pot1 associated protein Poz1				5							2
SPAC19G12.14	SPAC19G12.14	its3		1-phosphatidylinositol-4-phosphate 5-kinase Its3	3	10	9	4	5	4	9	15	9	3	6	8
SPAC19G12.15c	SPAC19G12.15c	tpp1		trehalose-6-phosphate phosphatase Tpp1	107	81	97	81	102	96	110	97	133	72	125	114
SPAC1A6.01c	SPAC1A6.01c		SPAC23C4.20c	human thyroid receptor interacting protein homolog, transcription coactivator (predicted)	3	8		9	3	4		12		4	2	7
SPAC1A6.02	SPAC1A6.02		SPAC23C4.21	WD repeat protein, human WDR55 family, involved in ribosome biogenesis (predicted)	8	6	9	5	4	6	7	3	7		5	5
SPAC1A6.03c	SPAC1A6.03c			phospholipase (predicted)	20	32	14	29	22	28	19	38	15	32	24	31
SPAC1A6.04c	SPAC1A6.04c	plb1		phospholipase B homolog Plb1	90	79	65	50	64	53	95	58	79	44	73	48
SPAC1A6.05c	SPAC1A6.05c			triacylglycerol lipase (predicted)		7		5		6		11				8
SPAC1A6.06c	SPAC1A6.06c	meu31		sequence orphan Meu31		2						2
SPAC1A6.07	SPAC1A6.07			sequence orphan	7	25	12	21	4	30	10	27	12	24	9	25
SPAC1A6.08c	SPAC1A6.08c	mug125		sequence orphan		3		3								2
SPAC1A6.09c	SPAC1A6.09c	lag1		sphingosine N-acyltransferase Lag1	6	10	3	13		10	2	10	2	9		5
SPAC1A6.10	SPAC1A6.10		SPAC30D11.15c	Moeb/ThiF domain	54	57	44	61	41	61	45	65	46	39	47	57
SPAC1A6.11	SPAC1A6.11			dubious											2
SPAC1B1.01	SPAC1B1.01	deb1	rdp1	transcription factor Deb1/Rdp1	6	16	7	15		17		18			7	18
SPAC1B1.02c	SPAC1B1.02c			NAD/NADH kinase (predicted)	2	21	3	21		18		14	3	10		13
SPAC1B1.03c	SPAC1B1.03c	kap95		karyopherin Kap95	57	96	66	114	59	112	64	110	53	58	50	109
SPAC1B1.04c	SPAC1B1.04c			poly(A)-specific ribonuclease complex subunit Pan3 (predicted)		5		3		6		4		2		8
SPAC1B2.02c	SPAC1B2.02c	ugo1		mitochondrial fusion and transport protein Ugo1 (predicted)	10	14	8	13	9	16	5	13		8	6	13
SPAC1B2.03c	SPAC1B2.03c			GNS1/SUR4 family protein (predicted)	26	26	27	15	23	17	26	28	25	13	27	27
SPAC1B2.04	SPAC1B2.04	cox6		cytochrome c oxidase subunit VI (predicted)	14	23	24	16	19	25	21	23	15	12	20	20
SPAC1B2.05	SPAC1B2.05	mcm5	nda4,SPAC3F10.01	MCM complex subunit Mcm5	15	19	7	23	9	35	7	19	6	17	7	34
SPAC1B3.01c	SPAC1B3.01c			uracil phosphoribosyltransferase (predicted)	38	19	31	17	32	19	29	20	26	16	35	21
SPAC1B3.03c	SPAC1B3.03c	wis2	cyp5	cyclophilin family peptidyl-prolyl cis-trans isomerase Wis2	74	77	76	84	108	89	93	91	72	50	109	110
SPAC1B3.04c	SPAC1B3.04c			mitochondrial GTPase involved in translation Guf1 (predicted)								2
SPAC1B3.05	SPAC1B3.05	not3		CCR4-Not complex subunit Not3/5 (predicted)	25	26	18	40	19	44	23	34	14	23	25	31
SPAC1B3.06c	SPAC1B3.06c			UbiE family methyltransferase (predicted)	20	16	24	28	21	25	15	24	22	27	29	34
SPAC1B3.07c	SPAC1B3.07c	vps28		ESCRT I complex subunit Vps28	3	3		3		6	3	3			3	3
SPAC1B3.08	SPAC1B3.08			COP9 signalosome complex subunit 12 (predicted)		12		10	5	5		2		3		10
SPAC1B3.09c	SPAC1B3.09c			Noc2p-Noc3p complex subunit Noc2 family (predicted)	6	23	5	12	6	17		7	3	4	4	10
SPAC1B3.10c	SPAC1B3.10c			SEL1 repeat protein, unknown biological role	3	7		8	4	12		10	3	5		12
SPAC1B3.11c	SPAC1B3.11c	ypt4		GTPase Ypt4		3			2			4
SPAC1B3.12c	SPAC1B3.12c	rpb10		DNA-directed RNA polymerase I, II, and III subunit Rpb10	19	12	20	11	19	13	13	17	16	7	13	17
SPAC1B3.13	SPAC1B3.13			U3 snoRNP-associated protein Nan1 (predicted)	43	43	42	36	36	41	38	51	25	26	37	48
SPAC1B3.14	SPAC1B3.14	vma3		V-type ATPase V0 subunit c (proteolipid subunit)		5		8		10		10		10		13
SPAC1B3.15c	SPAC1B3.15c			vigtamin H transporter (predicted)	2								2			2
SPAC1B3.16c	SPAC1B3.16c	vht1		vitamin H transporter Vth1	49	52	45	32	25	39	28	34	12	21	11	27
SPAC1B3.17	SPAC1B3.17	clr2		chromatin silencing protein Clr2	4	2	3	5		6	2	4		3		5
SPAC1B3.18c	SPAC1B3.18c	mrps18		mitochondrial ribosomal protein subunit S18 (predicted)						3		5
SPAC1B3.20	SPAC1B3.20			sequence orphan		3				2		3
SPAC1B9.02c	SPAC1B9.02c	sck1		serine/threonine protein kinase Sck1	7	19	6	16	5	11	8	20	5	15	3	21
SPAC1B9.03c	SPAC1B9.03c		SPAC6B12.01	RNA-binding protein involved in ribosomal large subunit assembly and maintenance (predicted)	22	11	19	20	14	15	17	10	13	5	16	13
SPAC1D4.01	SPAC1D4.01		SPAC1F3.11	human C9orf78 ortholog		4				3		2	2
SPAC1D4.02c	SPAC1D4.02c			human GRASP protein family Golgi protein (predicted)	17	27	14	19	22	24	23	26	32	21	34	18
SPAC1D4.03c	SPAC1D4.03c	aut12		autophagy associated protein Aut12 (predicted)		3		2		7		3		2
SPAC1D4.04	SPAC1D4.04	cct2		chaperonin-containing T-complex beta subunit Cct2	89	102	97	93	90	109	66	94	85	67	93	106
SPAC1D4.05c	SPAC1D4.05c			Erd1 homolog (predicted)									4
SPAC1D4.06c	SPAC1D4.06c	csk1		cyclin-dependent kinase activating kinase Csk1		6		3				5		2
SPAC1D4.08	SPAC1D4.08	pis1		CDP-diacylglycerol--inositol 3-phosphatidyltransferase Pis1 (predicted)	3			5		6	3	5				8
SPAC1D4.09c	SPAC1D4.09c	rtf2		replication termination factor Rtf2		8	7	6		10		8	3	6		7
SPAC1D4.10	SPAC1D4.10	trz1	sptrz1	3'-tRNA processing endonuclease tRNAse Z L2 Trz1 (predicted)		10		11		8	3	9	6	8	2	7
SPAC1D4.11c	SPAC1D4.11c	lkh1	kic1	dual specificity protein kinase Lkh1		3			2			2
SPAC1D4.12	SPAC1D4.12	rad15	rhp3	transcription factor TFIIH complex subunit Rad15	3	11		14		17	3	15	4	3		13
SPAC1D4.13	SPAC1D4.13	byr1	ste1,ste3	MAP kinase kinase Byr1		5		5		8		2	3	2	3	8
SPAC1D4.14	SPAC1D4.14	tho2	SPAC22F3.14c	THO complex subunit Tho2 (predicted)	20	56	18	44	12	52	15	55	17	21	16	46
SPAC1F12.02c	SPAC1F12.02c		p23fy	translationally controlled tumor protein homolog (predicted)	124	51	120	48	100	60	103	76	91	35	104	61
SPAC1F12.04c	SPAC1F12.04c			conserved fungal protein		9	3	9		7		10		7	2	7
SPAC1F12.05	SPAC1F12.05			endocytosis regulator (predicted)		3		5		3		4
SPAC1F12.06c	SPAC1F12.06c			DNA repair endonuclease (predicted)		9		5	4	5	6	9				6
SPAC1F12.07	SPAC1F12.07			phosphoserine aminotransferase (predicted)	160	158	154	171	137	186	152	171	149	131	158	193
SPAC1F12.08	SPAC1F12.08			cytidylyltransferase (predicted)		11		9				6		5	5	9
SPAC1F12.09	SPAC1F12.09	gpi17		pig-S (predicted)	8	9	4	12	5	11		10	3	8	5	10
SPAC1F12.10c	SPAC1F12.10c			NADPH-hemoprotein reductase (predicted)	26	12	19	7	16	9	17	12	21	6	24	12
SPAC1F3.01	SPAC1F3.01	rrp6	SPAC3H8.11	exosome 3'-5' exoribonuclease subunit Rrp6 (predicted)	27	38	30	49	34	44	29	48	32	24	33	46
SPAC1F3.02c	SPAC1F3.02c	mkh1		MEK kinase (MEKK) Mkh1	8	17	9	12	8	16	11	8	12	5	11	26
SPAC1F3.03	SPAC1F3.03			Lgl family protein (predicted)	8	6		3		10	3	9	4	3	5	11
SPAC1F3.04c	SPAC1F3.04c	tsr3		SSU-rRNA maturation protein Tsr3 (predicted)	4	11	5	7		12		9		3	6	6
SPAC1F3.05	SPAC1F3.05			Golgi localized Arf binding gamma-adaptin ortholog (predicted)	20	41	24	27	22	35	20	37	28	29	25	35
SPAC1F3.06c	SPAC1F3.06c	spo15		sporulation protein Spo15	96	101	73	114	50	116	61	110	53	52	62	96
SPAC1F3.07c	SPAC1F3.07c	rsc58		RSC complex subunit Rsc58	9	11	10	16	10	15	3	14		9	8	10
SPAC1F3.09	SPAC1F3.09	mug161		CwfJ family protein, splicing factor (predicted)	23	19	21	20	20	31	24	23	30	23	30	27
SPAC1F3.10c	SPAC1F3.10c	2012-10-01		mitochondrial intermediate peptidase Oct1 (predicted)	3	4		12		13		13		2		12
SPAC1F5.02	SPAC1F5.02			protein disulfide isomerase (predicted)	137	140	110	124	122	161	120	146	111	96	138	168
SPAC1F5.03c	SPAC1F5.03c			FAD-dependent oxidoreductase involved in late endosome to Golgi transport (predicted)	12	21	9	12	13	17	7	20	8	11	9	14
SPAC1F5.04c	SPAC1F5.04c	cdc12		formin Cdc12	11	14	9	19	8	11	8	19	6	22	4	21
SPAC1F5.05c	SPAC1F5.05c			secretory vesice docking complex Mso1 (predicted)	6	4	6	5		8	6	11	3	3	4	8
SPAC1F5.06	SPAC1F5.06	lsh1		ER heat shock protein Lhs1 (predicted)	74	78	80	79	66	76	63	84	53	46	73	76
SPAC1F5.07c	SPAC1F5.07c	hem14		protoporphyrinogen oxidase (predicted)	8	12	6	13		7	3	9	6	8	10	9
SPAC1F5.08c	SPAC1F5.08c	yam8	ehs1	calcium channel regulatory subunit Yam8				4		3		4		2		4
SPAC1F5.09c	SPAC1F5.09c	shk2	pak2	PAK-related kinase Shk2	3	3		2	2	2	4		3			2
SPAC1F5.10	SPAC1F5.10			ATP-dependent RNA helicase (predicted)	65	88	59	80	104	80	82	78	70	42	90	90
SPAC1F5.11c	SPAC1F5.11c	tra2		phosphatidylinositol kinase-related protein Tra2	9	55	8	70	5	57	10	52	8	40	10	44
SPAC1F7.01c	SPAC1F7.01c	spt6	SPAC694.07c	transcription elongation factor Spt6 (predicted)	52	117	61	97	47	106	49	107	48	47	55	108
SPAC1F7.02c	SPAC1F7.02c	has1		ATP-dependent RNA helicase Has1 (predicted)	43	62	51	92	47	87	41	78	29	49	40	88
SPAC1F7.03	SPAC1F7.03	pkd2		TRP-like ion channel Pkd2	6	22	8	11	5	13	7	16		9	6	15
SPAC1F7.04	SPAC1F7.04	rho1		Rho family GTPase Rho1	21	12	12	14	12	21	18	25	17	16	28	30
SPAC1F7.05	SPAC1F7.05	cdc22		ribonucleoside reductase large subunit Cdc22	163	97	147	104	129	92	134	104	123	73	160	126
SPAC1F7.06	SPAC1F7.06			ThiJ domain protein				2		7		4
SPAC1F7.07c	SPAC1F7.07c	fip1		iron permease Fip1	5	3		4		3				9		5
SPAC1F7.08	SPAC1F7.08	fio1		iron transport multicopper oxidase Fio1	5	8		8		6		8		9	4	10
SPAC1F7.09c	SPAC1F7.09c			allantoicase (predicted)	8	15	12	11	11	19	8	19	10	9	8	25
SPAC1F7.10	SPAC1F7.10			hydantoin racemase family (predicted)		4		3		3			2	3		2
SPAC1F7.11c	SPAC1F7.11c			transcription factor, zf-fungal binuclear cluster type (predicted)	6	18	5	16	5	13	5	15	17	14	7	24
SPAC1F7.12	SPAC1F7.12	yak3	yakC,SPAC21E11.01	aldose reductase ARK13 family YakC	12	21	13	16	8	22	14	33	24	27	26	40
SPAC1F8.01	SPAC1F8.01	ght3		hexose transporter Ght3				2		2				2		2
SPAC1F8.02c	SPAC1F8.02c			sequence orphan				2
SPAC1F8.03c	SPAC1F8.03c	str3		siderophore-iron transporter Str3		2				3		4				2
SPAC1F8.04c	SPAC1F8.04c			hydrolase (predicted)				3	2				9		6	8
SPAC1F8.06	SPAC1F8.06	fta5	sma5	cell surface glycoprotein	4	2	3	6		3		4
SPAC1F8.07c	SPAC1F8.07c			pyruvate decarboxylase (predicted)	1052	926	879	983	1375	1065	1145	975	972	706	1166	1118
SPAC20G4.01	SPAC20G4.01	caf16	SPAC22F8.13	CCR4-Not complex subunit Caf16 (predicted)	9	13	20	13	10	18	12	22	8	11	18	24
SPAC20G4.02c	SPAC20G4.02c	fus1		formin Fus1	5	15	3	10	4	10	3	12	4	10	5	11
SPAC20G4.03c	SPAC20G4.03c	hri1		eIF2 alpha kinase Hri1		10	9	8	7	10	5	13	8	6	7	9
SPAC20G4.04c	SPAC20G4.04c	hus1		checkpoint clamp complex protein Hus1		4										4
SPAC20G4.05c	SPAC20G4.05c			UPF0061 family protein	6	10	3	10		11	2	8	4	10	5	9
SPAC20G4.06c	SPAC20G4.06c	adf1	cof1	actin depolymerizing factor, cofilin	182	119	131	122	144	130	194	125	150	122	165	152
SPAC20G4.07c	SPAC20G4.07c	sts1	erg4	C-24(28) sterol reductase Sts1	4	16	5	13	15	20	5	15		11	13	17
SPAC20G4.08	SPAC20G4.08		SPAC4F10.01	conserved fungal protein	35	28	21	35	21	39	33	32	36	24	44	28
SPAC20G8.01	SPAC20G8.01	cdc17		ATP-dependent DNA ligase Cdc17	6	22	8	20	5	13	6	19	6	27	8	24
SPAC20G8.02	SPAC20G8.02			mitochondrial DDHD family phospholipase (predicted)	3	12		15	2	16	3	10	3	9	2	11
SPAC20G8.03	SPAC20G8.03	itr2		MFS myo-inositol transporter	12	15	20	24	17	20	14	24	15	7	19	14
SPAC20G8.04c	SPAC20G8.04c			mitochondrial electron transfer flavoprotein-ubiquinone oxidoreductase (predicted)	73	77	83	68	83	85	63	92	55	47	69	81
SPAC20G8.05c	SPAC20G8.05c	cdc15		extended Fer/CIP4 (EFC) domain protein Cdc15	29	57	25	41	26	47	26	44	30	31	32	47
SPAC20G8.06	SPAC20G8.06	not1		CCR4-Not complex subunit Not1 (predicted)	61	100	61	102	65	126	59	115	51	76	68	103
SPAC20G8.07c	SPAC20G8.07c	erg2		C-8 sterol isomerase Erg2	10	7	11	10	11	9	8	11	10	4	9	9
SPAC20G8.08c	SPAC20G8.08c	fft1		fun thirty related protein Fft1 (predicted)	4	7	3	4		13	2	6	4	6	7	9
SPAC20G8.09c	SPAC20G8.09c			ribosome biogenesis ATPase (predicted)	95	114	93	138	108	149	74	141	75	85	83	130
SPAC20G8.10c	SPAC20G8.10c	atg6	SPAC3A12.01c	beclin family protein, involved in autophagy	4	6		2	5	5	3	8			3	6
SPAC20H4.01	SPAC20H4.01	utp5	SPAC631.03	U3 snoRNP-associated protein Utp5 (predicted)	30	45	29	41	26	50	27	40	22	22	24	40
SPAC20H4.02	SPAC20H4.02	dsc3		conserved fungal protein				4	6	6		5		4	4	7
SPAC20H4.03c	SPAC20H4.03c	tfs1		transcription elongation factor TFIIS	16	21	19	18	17	17	15	17	9	10	19	19
SPAC20H4.04	SPAC20H4.04	fml2	mfh2	ATP-dependent 3' to 5' DNA helicase (predicted)		3		3		3		4				9
SPAC20H4.05c	SPAC20H4.05c			5'-methylthioribulose-1-phosphate dehydratase, adducin (predicted)		3						3
SPAC20H4.06c	SPAC20H4.06c			RNA-binding protein		4		2		5		2		6		2
SPAC20H4.07	SPAC20H4.07	rad57	rhp57	RecA family ATPase Rhp57		2		5		3			3			3
SPAC20H4.08	SPAC20H4.08			phosphatase activator (predicted)		6				5		6	2	5		4
SPAC20H4.09	SPAC20H4.09			ATP-dependent RNA helicase, spliceosomal (predicted)			2			3	6			2
SPAC20H4.10	SPAC20H4.10	ufd2		ubiquitin-protein ligase E4 (predicted)	27	40	27	41	18	55	28	49	25	32	36	59
SPAC20H4.11c	SPAC20H4.11c	rho5		Rho family GTPase Rho5		26		10	18	8		10				12
SPAC212.03	SPAC212.03			hypothetical protein		4		2		7		2		2	2	5
SPAC21E11.03c	SPAC21E11.03c	pcr1	mts2	transcription factor Pcr1					3	4		7	4	5
SPAC21E11.04	SPAC21E11.04	ppr1		L-azetidine-2-carboxylic acid acetyltransferase	16	13	20	11	18	13	20	14	16	10	19	13
SPAC21E11.05c	SPAC21E11.05c	cyp8		cyclophilin family peptidyl-prolyl cis-trans isomerase Cyp8	9	9	8	11		7	7	5	5	2	7	8
SPAC21E11.06	SPAC21E11.06	tif224		translation initiation factor eIF2B delta subunit (predicted)	88	46	26	32	27	53	31	35	31	21	35	47
SPAC21E11.07	SPAC21E11.07		SPAC2C4.01	iron-sulfur cluster biogenesis protein (predicted)		5	2	3				5				9
SPAC21E11.08	SPAC21E11.08	lcb2	SPAC2C4.02	serine palmitoyltransferase Lcb2 (predicted)	43	47	45	41	38	48	47	71	38	44	42	58
SPAC222.03c	SPAC222.03c	tim10		Tim9-Tim10 complex subunit Tim10 (predicted)	12	31	10	13	17	21	6	25	4	8	6	18
SPAC222.04c	SPAC222.04c	ies6		Ino80 complex subunit Ies6		8				9		8		6	2	8
SPAC222.05c	SPAC222.05c	mss1		mitochondrial GTPase (predicted)		8		6		9		11				9
SPAC222.06	SPAC222.06	mak16		nuclear HMG-like acidic protein Mak16 (predicted)	10	22	11	16	13	15	9	19	6	11	6	19
SPAC222.07c	SPAC222.07c	hri2		eIF2 alpha kinase Hri2		5		6		7		11		3		10
SPAC222.08c	SPAC222.08c			glutamine aminotransferease subunit (predicted)	27	55	23	50	28	48	28	45	24	36	26	58
SPAC222.09	SPAC222.09	seb1		RNA-binding protein Seb1	49	69	61	63	40	77	68	83	52	32	43	72
SPAC222.10c	SPAC222.10c	byr4		two-component GAP Byr4	3	8		6		6	5	10		3		7
SPAC222.11	SPAC222.11	hem13		coproporphyrinogen III oxidase (predicted)	64	78	67	92	65	89	61	89	68	75	73	112
SPAC222.12c	SPAC222.12c	atp2		F1-ATPase beta subunit Atp2	229	301	204	315	253	320	196	299	217	219	267	324
SPAC222.13c	SPAC222.13c			6-phosphofructo-2-kinase (predicted)	7	10	8	17	5	16	5	21	3	13		16
SPAC222.14c	SPAC222.14c			GTP binding protein Sey1 (predicted)	28	63	42	66	41	71	42	60	49	44	60	67
SPAC222.15	SPAC222.15	meu13	SPAC821.01	Tat binding protein 1(TBP-1)-interacting protein (TBPIP) homolog (predicted)		2
SPAC222.16c	SPAC222.16c	csn3	SPAC821.02c	COP9/signalosome complex subunit Csn3 (predicted)						2
SPAC222.17	SPAC222.17			conserved fungal protein		6		3		25		26				36
SPAC222.18	SPAC222.18			Srp1 family splicing factor (predicted)		4
SPAC227.01c	SPAC227.01c	erd1	SPAPB21F2.04c	Erd1 homolog (predicted)		3
SPAC227.02c	SPAC227.02c			rRNA processing protein Rrp15 (predicted)	9	11	8	8	5	6	8	11	6	3	9	6
SPAC227.03c	SPAC227.03c			mitochondrial NAD+ transporter (predicted)		3				5		3				2
SPAC227.04	SPAC227.04			autophagy C terminal domain family protein (predicted)					2
SPAC227.05	SPAC227.05			prefoldin subunit 4 (predicted)	9	7	7	10		8		8		6	5	10
SPAC227.06	SPAC227.06			Rab GTPase binding (predicted)		8		10	4	7		8	4	8	7	11
SPAC227.07c	SPAC227.07c	pab1		protein phosphatase regulatory subunit Pab1	23	57	26	50	35	61	30	61	22	37	22	67
SPAC227.08c	SPAC227.08c	yth1		mRNA cleavage and polyadenylation specificity factor complex Yth1		5	6			8	3	9	4	3	7	4
SPAC227.09	SPAC227.09			folylpolyglutamate synthase (predicted)		10		6		9	2	11		6		15
SPAC227.10	SPAC227.10			prefoldin subunit 2 (predicted)	16	20	16	11	10	17	11	15	11	5	16	9
SPAC227.11c	SPAC227.11c			sensor for misfolded ER glycoproteins Yos9 (predicted)	3	10	3	13	6	11		14		12	6	16
SPAC227.12	SPAC227.12			U4/U6 x U5 tri-snRNP complex subunit Prp4 family (predicted)	6	10	6	6		11	3	7	3	7	4	8
SPAC227.13c	SPAC227.13c	isu1		mitochondrial iron-sulfur cluster assembly scaffold protein Isu1	4	5	7	10	6	10	7	8	15	9	13	8
SPAC227.14	SPAC227.14			uridine kinase (predicted)	5	5	7	4		11	3	6	3	5	6	13
SPAC227.15	SPAC227.15			protein phosphatase regulatory subunit Reg1 (predicted)	9	5	2	6	5	7	4	7	9	5	13	6
SPAC227.16c	SPAC227.16c	psf3		GINS complex subunit Psf3				3					4	3	3	2
SPAC227.17c	SPAC227.17c			conserved protein		2						3
SPAC227.18	SPAC227.18	lys3	SPAC2F7.01	saccharopine dehydrogenase Lys3	204	190	191	139	228	160	180	178	213	101	243	193
SPAC22A12.01c	SPAC22A12.01c	pso2	snm1,SPAC56F8.17c	DNA 5' exonuclease (predicted)	8	2		10	4	9		3		4
SPAC22A12.03c	SPAC22A12.03c	csn4		COP9/signalosome complex subunit Csn4				4		6		5		4		5
SPAC22A12.04c	SPAC22A12.04c	rps2201	rps22-1,rps15a-1	40S ribosomal protein S15a (predicted)	305	63	232	98	194	86	185	93	180	73	189	97
SPAC22A12.05	SPAC22A12.05	rpc11		DNA-directed RNA polymerase III complex subunit Rpc11		3		4		7		5
SPAC22A12.06c	SPAC22A12.06c			serine hydrolase-like	3	6	4	8	2	5	3	7		8		12
SPAC22A12.07c	SPAC22A12.07c	ogm1	oma1	protein O-mannosyltransferase Ogm1	34	42	26	48	34	52	33	47	24	33	33	57
SPAC22A12.08c	SPAC22A12.08c			cardiolipin synthase/ hydrolase fusion protein (predicted)	34	45	31	32	24	43	22	49	21	41	19	52
SPAC22A12.09c	SPAC22A12.09c	sap114		splicing factor Sap114	14	21	16	18	10	19	13	27	11	17	9	32
SPAC22A12.10	SPAC22A12.10			diacylglycerol cholinephosphotransferase/ diacylglycerol ethanolaminesphotransferase (predicted)	11	25	9	20	11	18	6	16	8	20	9	19
SPAC22A12.11	SPAC22A12.11	dak1		dihydroxyacetone kinase Dak1	90	86	58	111	88	137	70	110	79	91	74	146
SPAC22A12.12c	SPAC22A12.12c			exosome subunit Rrp40 (predicted)	9	10	8	13	7	19	7	15	10	14	10	17
SPAC22A12.14c	SPAC22A12.14c			BSD domain protein, unknown biological role	6	25	9	26	9	31	11	30	9	21	9	25
SPAC22A12.15c	SPAC22A12.15c	bip1	bip	ER heat shock protein BiP	262	241	241	187	226	220	247	243	265	151	263	255
SPAC22A12.16	SPAC22A12.16			ATP-citrate synthase subunit 2 (predicted)	184	161	154	147	172	163	136	155	169	98	172	162
SPAC22A12.17c	SPAC22A12.17c			short chain dehydrogenase (predicted)	5	3		3		2	8	6	8	8	8	4
SPAC22E12.01	SPAC22E12.01		SPAC890.09	triose phosphate transporter (predicted)				4		5		2				3
SPAC22E12.02	SPAC22E12.02			RNA-binding protein	5	8	4	6		11	4	8	5	6	5	9
SPAC22E12.03c	SPAC22E12.03c			ThiJ domain protein	10	12	6	7	11	17	11	17	13	14	18	23
SPAC22E12.04	SPAC22E12.04	ccs1	pccs	superoxide dismutase copper chaperone Ccs1	23	40	22	45	18	41	12	50	17	35	45	53
SPAC22E12.05c	SPAC22E12.05c	rer1		Rer1 family protein (predicted)	10	10	11	10	7	11	9	13	9	8	14	16
SPAC22E12.06c	SPAC22E12.06c	gmh3		alpha-1,2-galactosyltransferase Gmh3			3	7		8		8		6		10
SPAC22E12.07	SPAC22E12.07	rna1		Ran GAP Rna1	72	76	85	61	65	69	74	71	66	53	74	77
SPAC22E12.09c	SPAC22E12.09c	krp1	krp	kexin		7		6		4		3				2
SPAC22E12.10c	SPAC22E12.10c	etp1	cox15	mitochondrial type I [2Fe-2S] ferredoxin Etp1/ cytochrome oxidase cofactor Cox15, fusion	17	18	13	28	9	25	7	21	14	17	9	25
SPAC22E12.11c	SPAC22E12.11c	set3		histone lysine methyltransferase Set3	3	4			2		3	2	3	4	3	4
SPAC22E12.13c	SPAC22E12.13c	rlp24		ribosomal L24-like protein involved in ribosome biogenesis Rlp24 (predicted)	6	4		5		3	5	2	4	4	4	5
SPAC22E12.14c	SPAC22E12.14c	sck2		serine/threonine protein kinase Sck2	14	19	7	21	12	22	11	16	13	15	14	15
SPAC22E12.16c	SPAC22E12.16c	pik1		1-phosphatidylinositol 4-kinase Pik1	3	10	3	7	6	14	3	13	5	10		4
SPAC22E12.17c	SPAC22E12.17c	glo3		ARF GTPase activating protein (predicted)	39	42	29	47	45	44	38	37	39	31	40	60
SPAC22E12.18	SPAC22E12.18			conserved fungal protein	15	37	16	34	26	37	8	38	18	22	17	30
SPAC22E12.19	SPAC22E12.19	snt1	SPAC2E12.01	Set3 complex subunit Snt1	3	6	5	5		12	4	8	5	3		5
SPAC22F3.02	SPAC22F3.02	atf31		transcription factor Atf31										3
SPAC22F3.03c	SPAC22F3.03c	rdh54	tid1,mug34	ATP-dependent DNA helicase Rdh54		4	2	8	2	6		5	3	4		7
SPAC22F3.04	SPAC22F3.04	mug62		AMP binding enzyme (predicted)	7	7	3	4	3	2		2	2	6	5	6
SPAC22F3.05c	SPAC22F3.05c	alp41		ADP-ribosylation factor Alp41			2	2
SPAC22F3.06c	SPAC22F3.06c	lon1		Lon protease homolog Lon1 (predicted)	57	86	51	76	36	90	52	82	58	53	45	81
SPAC22F3.07c	SPAC22F3.07c	atp20		F0-ATPase subunit G (predicted)	8	6	10	9	7	8	12	9	11	8	11	6
SPAC22F3.08c	SPAC22F3.08c	rok1		ATP-dependent RNA helicase Rok1 (predicted)		14	2	15	2	14	2	10	2	7		8
SPAC22F3.09c	SPAC22F3.09c	res2	mcs1,pct1	MBF transcription factor complex subunit Res2		5		2				2		5		4
SPAC22F3.10c	SPAC22F3.10c	gcs1	apd1	glutamate-cysteine ligase Gcs1	67	87	53	65	60	85	52	71	51	58	60	86
SPAC22F3.11c	SPAC22F3.11c	snu23		U4/U6 x U5 tri-snRNP complex subunit Snu23 (predicted)						3
SPAC22F3.12c	SPAC22F3.12c	rgs1		regulator of G-protein signaling Rgs1		2		5						3		2
SPAC22F3.13	SPAC22F3.13	tsc1		hamartin	7	11		14	7	15	4	23	5	17	7	11
SPAC22F3.15	SPAC22F3.15			GatB/YqeY domain protein	4	3	6	5		7		5		7	6	5
SPAC22F8.02c	SPAC22F8.02c	pvg5	mug50	PvGal biosynthesis protein Pvg5		6		2		4		4		2	2	5
SPAC22F8.04	SPAC22F8.04			triose phosphate transporter (predicted)	6	7	3	2	3	12	2	5	2	3	9	10
SPAC22F8.05	SPAC22F8.05			alpha,alpha-trehalose-phosphate synthase (predicted)	23	36	27	37	54	63	68	112	83	53	90	110
SPAC22F8.06	SPAC22F8.06	pam1		20S proteasome component beta 6	40	36	43	25	44	29	50	30	48	27	46	35
SPAC22F8.07c	SPAC22F8.07c	rtf1		replication termination factor Rtf1	4	5	6	5	3	3	5	2		3		4
SPAC22F8.08	SPAC22F8.08	sec24	sfb2	COPII cargo receptor Sec24/Sfb2 subunit	70	72	79	78	55	86	57	89	72	62	60	88
SPAC22F8.09	SPAC22F8.09	rrp16	nop53	rRNA processing protein Rrp16 (predicted)	23	22	14	29	10	38	11	37	11	22	12	32
SPAC22F8.10c	SPAC22F8.10c	sap145		U2 snRNP-associated protein Sap145 (predicted)	6	19	8	22	5	20	7	18	4	17	4	16
SPAC22F8.11	SPAC22F8.11	plc1		phosphoinositide phospholipase C Plc1	4	13	4	9		9	5	4		5		7
SPAC22F8.12c	SPAC22F8.12c	shf1		small histone ubiquitination factor Shf1		5		6		7		7		3		5
SPAC22G7.01c	SPAC22G7.01c		SPAPJ696.03c	iron responsive transcriptional regulator, peptidase family (predicted)	59	43	44	59	65	70	51	59	55	40	48	65
SPAC22G7.02	SPAC22G7.02	kap111		karyopherin Kap111 (predicted)		7	4	8	3	10		14	3	8		13
SPAC22G7.03	SPAC22G7.03			sequence orphan				5				7		3
SPAC22G7.04	SPAC22G7.04	ubp13	pan2	ubiquitin C-terminal hydrolase, poly(A)-specific ribonuclease complex subunit Pan2 (predicted)	19	24	18	24	7	16	8	21	8	16	9	17
SPAC22G7.05	SPAC22G7.05			krr family protein (predicted)	38	38	33	29	31	28	23	32	31	15	26	30
SPAC22G7.06c	SPAC22G7.06c	ura1		carbamoyl-phosphate synthase (glutamine hydrolyzing), aspartate carbamoyltransferase Ura1	613	455	580	397	574	442	540	426	527	245	514	445
SPAC22G7.07c	SPAC22G7.07c			mRNA (N6-adenosine)-methyltransferase (predicted)	2			2		3					2
SPAC22G7.08	SPAC22G7.08	ppk8		serine/threonine protein kinase Ppk8 (predicted)	2	5		4		9		8		3		3
SPAC22G7.09c	SPAC22G7.09c	nup45		nucleoporin Nup45	7	39	12	32	14	37	10	32	9	28	7	34
SPAC22G7.10	SPAC22G7.10			mRNA cleavage and polyadenylation specificity factor complex subunit, Fip1 homolog (predicted)	13	8	9	15	7	14	10	9	8	7	11	13
SPAC22G7.11c	SPAC22G7.11c		SPAC4G8.01c	conserved fungal protein									7	2	16	6
SPAC22H10.02	SPAC22H10.02			conserved fungal protein		2						3	4
SPAC22H10.03c	SPAC22H10.03c	kap114		karyopherin Kap14	15	51	14	52	16	56	11	37	15	34	10	47
SPAC22H10.04	SPAC22H10.04			protein phosphatase type 2A (predicted)	2	5				3						3
SPAC22H10.05c	SPAC22H10.05c			mRNA cleavage and polyadenylation specificity factor complex subunit (predicted)	10	15	12	21	7	24	5	18	7	13	8	18
SPAC22H10.07	SPAC22H10.07	scd2	ral3	scaffold protein Scd2	6	8	7	8		11	2	7		6		7
SPAC22H10.08	SPAC22H10.08			DUF2009 protein	9	17	6	28	8	24	8	22	3	19	6	23
SPAC22H10.09	SPAC22H10.09			sequence orphan	2	7		3		5		10	2	2		8
SPAC22H10.10	SPAC22H10.10	alp21	sto1	tubulin specific chaperone cofactor E				5		3		6		7		3
SPAC22H10.11c	SPAC22H10.11c			TOR signaling pathway transcriptional corepressor Crf1 (predicted)		5	4	2	6		4	4		3		4
SPAC22H10.12c	SPAC22H10.12c	gdi1	sec19	GDP dissociation inhibitor Gdi1 (predicted)	32	34	37	28	30	55	34	66	40	29	34	55
SPAC22H12.01c	SPAC22H12.01c	mug35	SPAC23G3.13c	sequence orphan	25	22	18	24	19	29	24	38	25	24	34	46
SPAC22H12.02	SPAC22H12.02	tfg3	taf14	transcription factor TFIIF complex subunit Tfg3	21	39	19	28	19	35	20	30	13	18	25	25
SPAC22H12.03	SPAC22H12.03			mitochondrial hydrolase (predicted)	14	8	9	18	6	20	6	16	9	10	12	16
SPAC22H12.04c	SPAC22H12.04c	rps102	rps1-2,rps3a-2	40S ribosomal protein S3a (predicted)	296	223	246	184	238	201	233	191	210	114	240	197
SPAC22H12.05c	SPAC22H12.05c			fasciclin domain protein	4	9	3	6		8		8	3	3	2	5
SPAC23A1.02c	SPAC23A1.02c			phosphoprotein phosphatase (predicted)		4		4		5		3				3
SPAC23A1.03	SPAC23A1.03	apt1		adenine phosphoribosyltransferase (APRT) (predicted)	61	89	59	100	63	104	43	83	43	59	49	91
SPAC23A1.04c	SPAC23A1.04c	mnl1		alpha mannosidase Mnl1 (predicted)		4		6		6		4		3
SPAC23A1.05	SPAC23A1.05			serine palmitoyl transferase A subunit (predicted)		4	3	2
SPAC23A1.06c	SPAC23A1.06c	cmk2	mkp2	MAPK-activated protein kinase Cmk2	7	8		7	6	9		10				10
SPAC23A1.07	SPAC23A1.07			ubiquitin-protein ligase E3 (predicted)				3					3			3
SPAC23A1.09	SPAC23A1.09			RNA-binding protein (predicted)		5		3				4		6		6
SPAC23A1.11	SPAC23A1.11	rpl1602	rpl16-2	60S ribosomal protein L13/L16 (predicted)	41	5	35		24		30		25		26
SPAC23A1.12c	SPAC23A1.12c	frs1		phenylalanine-tRNA ligase beta subunit Frs1 (predicted)	74	63	62	44	62	71	70	67	60	45	60	74
SPAC23A1.14c	SPAC23A1.14c			uncharacterised trans-sulfuration enzyme (predicted)	4	7	6	7	5	12	6	12	8	4	14	12
SPAC23A1.15c	SPAC23A1.15c	sec20		SNARE Sec20 (predicted)	3		3	5	6	7	5	6				8
SPAC23A1.16c	SPAC23A1.16c	rtr1		RNA polymerase II CTD phosphatase Rtr1 (predicted)		2		3		3		4				4
SPAC23A1.17	SPAC23A1.17			WIP (Wiskott-Aldrich syndrome protein-Interacting Protein) homolog (predicted)	91	122	60	111	75	132	122	148	85	94	95	163
SPAC23A1.18c	SPAC23A1.18c	mrp51		mitochondrial ribosomal protein subunit L51-b (predicted)		9	3	9		6		4	3	2
SPAC23A1.19c	SPAC23A1.19c		SPAC26H5.01c	RecQ type DNA helicase Hrq1 (predicted)	7	18		10	3	10		12	3	10	4	6
SPAC23C11.01	SPAC23C11.01			ER membrane protein, ICE2 family		3										2
SPAC23C11.03	SPAC23C11.03			U3 snoRNP-associated protein Mpp1 (predicted)	31	37	17	25	19	27	17	24	15	17	18	26
SPAC23C11.04c	SPAC23C11.04c	pnk1		DNA kinase/phosphatase Pnk1	4	3		4	2	5		6		2		6
SPAC23C11.05	SPAC23C11.05			inorganic pyrophosphatase (predicted)	290	177	300	158	322	187	337	196	356	110	327	208
SPAC23C11.06c	SPAC23C11.06c			hydrolase (inferred_from_context)	2	3		4	3	7	5	17	10	16	22	16
SPAC23C11.08	SPAC23C11.08	php3		CCAAT-binding factor complex subunit Php3		6		9		19		7			2	4
SPAC23C11.09	SPAC23C11.09	ala1	ars1	mitochondrial and cytoplasmic alanine-tRNA ligase Ala1 (predicted)	155	191	151	187	155	192	147	202	133	132	138	192
SPAC23C11.10	SPAC23C11.10	usb1		mitochondrial respiratory chain complex III assembly Usb1 (predicted)	3	2		4	2	3	2	2			3	3
SPAC23C11.11	SPAC23C11.11	cka1	orb5	serine/threonine protein kinase Cka1	45	65	45	66	38	72	37	63	39	41	38	66
SPAC23C11.12	SPAC23C11.12	hcn1		anaphase-promoting complex subunit Hcn1												3
SPAC23C11.13c	SPAC23C11.13c	hpt1		xanthine phosphoribosyltransferase (predicted)	33	52	41	64	62	80	44	67	50	49	58	73
SPAC23C11.14	SPAC23C11.14	zhf1	zhf	zinc ion transporter Zhf1	16	9	26	30	21	29	15	18	15	17	23	24
SPAC23C11.15	SPAC23C11.15	pst2		Clr6 histone deacetylase complex subunit Pst2	10	20	6	18	6	23	5	22	9	14	8	22
SPAC23C11.16	SPAC23C11.16	plo1		Polo kinase Plo1	4	11	4	8	5	4	6	5		5	6	11
SPAC23C11.17	SPAC23C11.17	mdm28		mitochondrial inner membrane protein involved in potassium ion transport Mdm28 (predicted)	18	27	18	25	20	28	14	36	17	18	27	32
SPAC23C4.02	SPAC23C4.02	crn1		actin binding protein, coronin Crn1	134	109	107	111	113	128	121	125	103	87	122	126
SPAC23C4.03	SPAC23C4.03	hrk1		haspin related kinase Hrk1				3				2
SPAC23C4.04c	SPAC23C4.04c			sequence orphan		3	4	3		7		5	2		4
SPAC23C4.05c	SPAC23C4.05c			LEA domain protein	25	19	21	26	15	20	22	29	18	10	24	20
SPAC23C4.06c	SPAC23C4.06c			methyltransferase (predicted)	7	14	7	9	8	14	12	10	3	7	6	15
SPAC23C4.07	SPAC23C4.07	tht2	mug22	meiotically upregulated gene Mug22										2	2	4
SPAC23C4.08	SPAC23C4.08	rho3		Rho family GTPase Rho3	6	14	8	14	6	18	7	15	10	13	10	15
SPAC23C4.09c	SPAC23C4.09c			DNA-binding TFAR19-related protein (predicted)	20	16	15	13	13	17	12	17	18	11	14	14
SPAC23C4.10	SPAC23C4.10	sec2		guanyl-nucleotide exchange factor Sec2 (predicted)		5	2	7		11		5		6		5
SPAC23C4.11	SPAC23C4.11	atp18		F0-ATPase subunit J (predicted)	8	3	10	13	8	11	7	14	8	5	9	6
SPAC23C4.12	SPAC23C4.12	hhp2		serine/threonine protein kinase Hhp2	7	9	4	3	3	9	5	9	6	6	12	11
SPAC23C4.13	SPAC23C4.13	bet1		SNARE Bet1 (predicted)		5		11		6		5		3	3	5
SPAC23C4.14	SPAC23C4.14	alg1		mannosyltransferase complex subunit Alg1 (predicted)	3	16	7	11	3	16	5	16	10	12	15	21
SPAC23C4.15	SPAC23C4.15	rpb5		DNA-directed RNA polymerase I, II and III subunit Rpb5	19	12	16	11	20	15	18	15	19	9	12	15
SPAC23C4.16c	SPAC23C4.16c	atg15		autophagy associated lipase Atg15	2	5		5	2	4			4			4
SPAC23C4.17	SPAC23C4.17			tRNA (cytosine-5-)-methyltransferase (predicted)	34	58	34	57	44	49	28	43	30	40	52	55
SPAC23C4.18c	SPAC23C4.18c	rad4	cut5,dre3,dpb11	BRCT domain protein Rad4		6		4		7		8			4	10
SPAC23C4.19	SPAC23C4.19	spt5		transcription elongation factor Spt5	40	54	38	60	34	62	35	57	42	37	35	62
SPAC23D3.01	SPAC23D3.01			PWWP domain protein, involved in chromatin remodeling (predicted)		3				3				3
SPAC23D3.02	SPAC23D3.02	rfc2		DNA replication factor C complex subunit Rfc2	13	23	9	19	11	25	6	26	10	16	6	30
SPAC23D3.03c	SPAC23D3.03c			GTPase activating protein (predicted)	3	11	4	13		12		12		5	3	12
SPAC23D3.04c	SPAC23D3.04c	gpd2		glycerol-3-phosphate dehydrogenase Gpd2	141	114	123	133	107	131	127	119	121	94	107	135
SPAC23D3.06c	SPAC23D3.06c	nup146		nucleoporin Nup146	16	57	20	47	12	59	22	56	16	32	20	44
SPAC23D3.07	SPAC23D3.07	pup1		20S proteasome component beta 2 (predicted)	42	32	45	31	34	33	40	34	47	28	49	41
SPAC23D3.08	SPAC23D3.08	usp108		U1 snRNP-associated protein Usp108	15	18	12	12	7	19	13	18	8	7	12	18
SPAC23D3.09	SPAC23D3.09	arp42	arp4	SWI/SNF and RSC complex subunit Arp42	20	26	16	23	17	26	15	18	9	22	14	22
SPAC23D3.10c	SPAC23D3.10c	eng2		endo-1,3-beta-glucanase Eng2	9	16	14	16	12	19	4	20	7	9	7	18
SPAC23D3.11	SPAC23D3.11	ayr1		1-acyldihydroxyacetone phosphate reductase (predicted)		15	4	13	6	14	12	30	15	8	19	28
SPAC23D3.12	SPAC23D3.12			inorganic phosphate transporter (predicted)	28	32	17	38	19	42	13	21	3	2		25
SPAC23D3.13c	SPAC23D3.13c			guanyl-nucleotide exchange factor (predicted)	3	20	7	24	8	19	22	15	5	16	3	15
SPAC23D3.14c	SPAC23D3.14c	aah2		alpha-amylase homolog Aah2 (predicted)		2									2
SPAC23D3.17	SPAC23D3.17			conserved fungal protein								3
SPAC23E2.01	SPAC23E2.01	fep1	gaf2	iron-sensing transcription factor Fep1	15	16	10	14	13	19	12	24	9	7	17	19
SPAC23E2.02	SPAC23E2.02	lsd2	swm2,saf140	histone demethylase SWIRM2 (predicted)	11	14	7	4	10	10	11	6	13	4	5	4
SPAC23E2.03c	SPAC23E2.03c	ste7		meiotic suppressor protein Ste7	2	5		6		7	5	11		3		8
SPAC23G3.01	SPAC23G3.01	rpb2	SPAC521.06	RNA polymerase II complex subunit Rpb2	56	81	55	88	50	87	41	80	34	50	50	87
SPAC23G3.02c	SPAC23G3.02c	sib1		ferrichrome synthetase Sib1	6	25	6	30	5	34	7	27	7	32	10	63
SPAC23G3.03	SPAC23G3.03	sib2		ornithine N5 monooxygenase (predicted)	31	18	31	19	27	24	34	43	55	40	50	49
SPAC23G3.04	SPAC23G3.04	ies4		Ino80 complex subunit Ies4	3	6		6	3	7		4	6	3	5
SPAC23G3.06	SPAC23G3.06			U3 snoRNP protein Nop58 (predicted)	90	146	96	166	81	151	78	135	66	98	74	141
SPAC23G3.07c	SPAC23G3.07c	snf30		SWI/SNF complex subunit Snf30	6	3	4	7		5	4		4			3
SPAC23G3.08c	SPAC23G3.08c	ubp7		ubiquitin C-terminal hydrolase Ubp7		28	4	24	11	25	8	15	9	11	10	21
SPAC23G3.09	SPAC23G3.09	taf4		transcription factor TFIID complex subunit Taf4 (predicted)	8	23	7	16	7	23	3	21	3	13	8	32
SPAC23G3.10c	SPAC23G3.10c	ssr3		SWI/SNF and RSC complex subunit Ssr3	38	64	49	54	41	56	30	59	30	40	42	61
SPAC23G3.11	SPAC23G3.11	rpn6		19S proteasome regulatory subunit Rpn6 (predicted)	68	48	60	46	58	55	65	54	65	46	70	57
SPAC23G3.12c	SPAC23G3.12c			serine protease (predicted)	64	72	62	73	56	93	52	84	55	75	57	71
SPAC23H3.02c	SPAC23H3.02c	ini1		RING finger-like protein Ini1		2						2			4
SPAC23H3.03c	SPAC23H3.03c	npr2		Npr2/3 complex subunit Npr2 (predicted)	4	4	7	3	4	2	2	2	4	2	8	7
SPAC23H3.04	SPAC23H3.04			conserved fungal protein					2	2
SPAC23H3.05c	SPAC23H3.05c	swd1		Set1C complex subunit Swd1		8		4		3		10				4
SPAC23H3.06	SPAC23H3.06	apl6		AP-3 adaptor complex subunit Apl6 (predicted)		12		12		14	6	16		9	6	17
SPAC23H3.07c	SPAC23H3.07c	mrp2		mitochondrial ribosomal protein subunit S14 (predicted)	4	4	3	4	3	7	4	7	4	3	8	8
SPAC23H3.08c	SPAC23H3.08c	bub3		mitotic spindle checkpoint protein Bub3		4			2							4
SPAC23H3.09c	SPAC23H3.09c	gly1		threonine aldolase Gly1 (predicted)	82	73	70	67	97	54	81	65	76	35	81	71
SPAC23H3.10	SPAC23H3.10	ssr2		SWI/SNF and RSC complex subunit Ssr2	10	19	16	16	11	14	13	17	10	9	11	12
SPAC23H3.11c	SPAC23H3.11c			glucosidase (predicted)		4		2					2			3
SPAC23H3.12c	SPAC23H3.12c			mitochondrial hydrogen/potassium transport system protein (predicted)		3	5	4		3		3	4		2	3
SPAC23H3.13c	SPAC23H3.13c	gpa2	git8	heterotrimeric G protein alpha-2 subunit Gpa2	7	9	4	11	5	8	3	9	3	6	7	8
SPAC23H3.14	SPAC23H3.14			LAlv9 family protein, involved in post Golgi transport (predicted)		9		9		7	2	7	3	6	3	3
SPAC23H3.15c	SPAC23H3.15c		SPAC25H1.01c	sequence orphan	27	36	30	35	64	75	159	126	184	104	189	128
SPAC23H4.01c	SPAC23H4.01c		SPAP27G11.01	sterol binding ankyrin repeat protein (predicted)	12	20	14	18	5	27		29	6	11	14	22
SPAC23H4.02	SPAC23H4.02	ppk9		serine/threonine protein kinase Ppk9 (predicted)	2	2	2			2		2				2
SPAC23H4.03c	SPAC23H4.03c	erv25		COPII-coated vesicle component Erv25 (predicted)	20	15	22	14	19	16	21	15	22	6	20	16
SPAC23H4.04	SPAC23H4.04			mitochondrialtRNA(5-methylaminomethyl-2-thiouridylate)-methyltransferase(predicted)						2	2	3				4
SPAC23H4.05c	SPAC23H4.05c			sequence orphan				2
SPAC23H4.06	SPAC23H4.06	gln1		glutamate-ammonia ligase Gln1	128	89	104	106	149	116	99	110	95	84	118	125
SPAC23H4.07c	SPAC23H4.07c	srp102		signal recognition particle receptor beta subunit Srp102 (predicted)	5	13	4	19		15	3	13	5	10	6	12
SPAC23H4.08	SPAC23H4.08	iwr1		RNA polymerase II nuclear import protein Iwr1 (predicted)		7	4	5		3	3	5	5		4
SPAC23H4.09	SPAC23H4.09	cdb4		curved DNA-binding protein Cdb4, peptidase family	122	84	102	78	81	96	85	87	82	53	88	96
SPAC23H4.10c	SPAC23H4.10c	thi4		thiamine-phosphate dipyrophosphorylase/hydroxyethylthiazole kinase	19	28	23	33	22	35	20	37	13	26	24	43
SPAC23H4.12	SPAC23H4.12	alp13		MRG family Clr6 histone deacetylase complex subunit Alp13	21	35	16	28	18	34	17	25	20	17	13	24
SPAC23H4.13c	SPAC23H4.13c			sequence orphan		2				4
SPAC23H4.14	SPAC23H4.14	vam6	vps39	guanyl-nucleotide exchange factor, HOPS complex subunit Vam6 (predicted)	2	2	5	7		5		9	5	2	2	8
SPAC23H4.15	SPAC23H4.15			ribosome biogenesis protein Tsr1 (predicted)	35	70	40	71	31	75	30	80	24	47	25	61
SPAC23H4.16c	SPAC23H4.16c			sequence orphan								3	4
SPAC23H4.17c	SPAC23H4.17c	srb10	prk1,cdk8	cyclin-dependent protein Srb mediator subunit kinase Srb10		2						3				2
SPAC23H4.18c	SPAC23H4.18c	rbx1	pip1	RING-box protein 1									3		4
SPAC23H4.21	SPAC23H4.21			conserved protein					3
SPAC24B11.05	SPAC24B11.05			pyrimidine 5'-nucleotidase (predicted)	23	13	21	18	20	26	21	23	26	19	21	28
SPAC24B11.06c	SPAC24B11.06c	sty1	spc1,phh1	MAP kinase Sty1	27	22	21	25	21	32	21	28	18	19	17	22
SPAC24B11.07c	SPAC24B11.07c			oxidoreductase (predicted)	11	12	3	9		11		7	2	4	4	8
SPAC24B11.08c	SPAC24B11.08c			COPII-coated vesicle component Erv46 (predicted)	3	2	4	7	5	5	4	6	3		5
SPAC24B11.09	SPAC24B11.09			mitochondrial protein, predicted, human BRP44 ortholog	14	19	11	19	11	21	9	21	10	12	9	20
SPAC24B11.10c	SPAC24B11.10c	cfh3		chitin synthase regulatory factor-like Cfh3 (predicted)	14	10	7	22	9	17	7	21	13	9	13	17
SPAC24B11.11c	SPAC24B11.11c	sid2		NDR kinase Sid2	18	32	21	27	30	28	14	34	18	24	21	39
SPAC24B11.12c	SPAC24B11.12c			P-type ATPase (predicted)	7	61	13	54	20	66	8	71	18	28	16	51
SPAC24B11.13	SPAC24B11.13	hem3	SPAC806.01	hydroxymethylbilane synthase (predicted)	19	26	18	14	23	23	21	20	14	11	15	18
SPAC24B11.14	SPAC24B11.14		SPAC806.10	dubious							4
SPAC24C9.02c	SPAC24C9.02c			cytochrome c1 heme lyase (predicted)	13	14	11	12	12	13	10	10	7	6	7	16
SPAC24C9.03	SPAC24C9.03	mvd1		diphosphomevalonate decarboxylase (predicted)	47	65	51	47	55	55	47	56	48	32	55	54
SPAC24C9.04	SPAC24C9.04			sequence orphan		4		4				2		5		5
SPAC24C9.05c	SPAC24C9.05c	mug70		conserved protein Mug20	20	16	10	13	10	26	10	15	7	8	9	14
SPAC24C9.06c	SPAC24C9.06c			aconitate hydratase (predicted)	186	141	180	132	158	146	168	147	168	88	178	151
SPAC24C9.07c	SPAC24C9.07c	bgs2	meu21,pgs2	1,3-beta-glucan synthase subunit Bgs2	7	15	4	11		13	2	13	5	6		10
SPAC24C9.08	SPAC24C9.08			vacuolar carboxypeptidase (predicted)	77	45	63	38	57	35	41	35	59	28	46	47
SPAC24C9.09	SPAC24C9.09			mitochondrial threonine-tRNA ligase (predicted)	4	13	2	13	2	12	9	12	5	2	2	11
SPAC24C9.10c	SPAC24C9.10c	mrp4		mitochondrial ribosomal protein subunit S2 (predicted)	7	17	14	10	11	14		16	5	5	5	13
SPAC24C9.11	SPAC24C9.11			ribosome small subunit biogenesis protein (predicted)		19	5	19	8	20	6	20	7	14	4	19
SPAC24C9.12c	SPAC24C9.12c			glycine hydroxymethyltransferase (predicted)	352	239	326	218	275	220	334	220	273	146	312	235
SPAC24C9.14	SPAC24C9.14	otu1	mug141	ubiquitin-specific cysteine protease, OTU family, Otu1	4	21	5	13	2	19	8	18	8	13	11	27
SPAC24C9.15c	SPAC24C9.15c	spn5	mde9,meu28	septin Spn5	2	2	3	4		11		8		4		8
SPAC24C9.16c	SPAC24C9.16c	cox8		cytochrome c oxidase subunit VIII (predicted)				3
SPAC24H6.01c	SPAC24H6.01c		SPAPB21F2.01	membrane bound O-acyltransferase, MBOAT (predicted)		8		11	2	7		9	3	3		5
SPAC24H6.02c	SPAC24H6.02c			TIM23 translocase complex subunit Tim15 (predicted)		2		4
SPAC24H6.03	SPAC24H6.03	cul3	pcu3	cullin 3		20	3	18	6	18	4	16		11	5	19
SPAC24H6.04	SPAC24H6.04	hxk1		hexokinase 1	174	136	167	115	172	117	140	118	137	75	136	119
SPAC24H6.05	SPAC24H6.05	cdc25	sal2	M phase inducer phosphatase Cdc25	4	3	4	3	2	8	2		2	5	6	8
SPAC24H6.06	SPAC24H6.06	sld3	mug175	DNA replication pre-initiation complex subunit Sld3	4	9		7		7		6		9	6	8
SPAC24H6.07	SPAC24H6.07	rps901	rps9-1,rps9a	40S ribosomal protein S9	204	132	189	134	154	126	194	150	179	85	166	164
SPAC24H6.08	SPAC24H6.08			sequence orphan		5				2		3		3	3	6
SPAC24H6.09	SPAC24H6.09	gef1		RhoGEF Gef1	5	14	4	7	2	7	8	8	9	5	7	8
SPAC24H6.10c	SPAC24H6.10c			phospho-2-dehydro-3-deoxyheptonate aldolase (predicted)	77	96	87	82	78	69	63	79	61	46	69	87
SPAC24H6.11c	SPAC24H6.11c			sulfate transporter (predicted)	2	24	2	26	5	31		23	3	8		19
SPAC24H6.12c	SPAC24H6.12c	uba3		NEDD8 activating enzyme		5	5	6		5		8		3		6
SPAC24H6.13	SPAC24H6.13			DUF221 family protein implicated in Golgi to plasma membrane transport (predicted)	17	43	21	50	31	57	8	31	4	8	12	25
SPAC25A8.01c	SPAC25A8.01c	fft3	snf2SR	fun thirty related protein Fft3	38	48	35	54	28	52	30	48	29	38	41	49
SPAC25A8.02	SPAC25A8.02			sequence orphan		4		3		2		7				3
SPAC25A8.03c	SPAC25A8.03c		SPAC3C7.15c	DUF185 protein, mitochondrial	4			5	3
SPAC25B8.01	SPAC25B8.01	dap1	SPAC26H5.15	cytochrome P450 regulator Dap1	9	5	7		4	3	8	4	4		6	4
SPAC25B8.02	SPAC25B8.02	sds3		Clr6 histone deacetylase complex subunit Sds3		7	3	4		7	2	7	2		3	3
SPAC25B8.03	SPAC25B8.03	psd2		phosphatidylserine decarboxylase Psd2		3				3				2
SPAC25B8.04c	SPAC25B8.04c	mss51		mitochondrial splicing suppressor Mss51 (predicted)	13	17	16	19	19	17	11	21	24	10	19	24
SPAC25B8.05	SPAC25B8.05			tRNA-pseudouridine synthase (predicted)		6		5		4		4				5
SPAC25B8.06c	SPAC25B8.06c			mitochondrial serine-tRNA ligase (predicted)		7		9		7		12		6		10
SPAC25B8.07c	SPAC25B8.07c			hypoxia induced family protein	4	8		7		6	4	7		6	7	5
SPAC25B8.08	SPAC25B8.08			conserved fungal protein	3	14	10	15	10	10	5	13	6	9	2	8
SPAC25B8.09	SPAC25B8.09			trans-aconitate 3-methyltransferase (predicted)	13	8	10	6	8	14	12	7	16	6	16	13
SPAC25B8.10	SPAC25B8.10			trans-aconitate 3-methyltransferase (predicted)	9	14	12	11	14	10	12	9	16	8	24	15
SPAC25B8.11	SPAC25B8.11			transcription factor (predicted)	5	15		16	3	16	6	14	2	10	3	18
SPAC25B8.12c	SPAC25B8.12c			nucleotide-sugar phosphatase (predicted)	178	291	151	176	168	232	186	184	171	126	167	195
SPAC25B8.13c	SPAC25B8.13c	isp7		2-OG-Fe(II) oxygenase superfamily protein	10	10	7	8	8	11	8	13	12	9	7	15
SPAC25B8.14	SPAC25B8.14	mal2		kinetochore protein, CENP-O ortholog Mal2												5
SPAC25B8.15c	SPAC25B8.15c			wybutosine biosynthesis protein Tyw3 (predicted)		11	3	11	4	9		3				8
SPAC25B8.16	SPAC25B8.16			RNase P and RNase MRP subunit (predicted)	5	9	6	7	2	7	3	9	5	4		5
SPAC25B8.17	SPAC25B8.17			peptidase family A22		2		4		2					6
SPAC25B8.19c	SPAC25B8.19c		SPAC683.01c	transcription factor zf-C2H2 type (predicted)				5		10		7			4	4
SPAC25G10.01	SPAC25G10.01		SPAC2C4.18	RNA-binding protein	5	12		10		14	4	11		14	10	22
SPAC25G10.02	SPAC25G10.02	cce1	ydc2	mitochondrial cruciform cutting endonuclease Cce1	3	5		6		4		3	3	5	5	8
SPAC25G10.04c	SPAC25G10.04c	rec10	rec20	meiotic recombination protein Rec10		2		6				5	2	4		2
SPAC25G10.05c	SPAC25G10.05c	his1		ATP phosphoribosyltransferase	67	106	54	162	78	145	55	130	46	110	54	143
SPAC25G10.07c	SPAC25G10.07c	cut7		kinesin-like protein Cut7	4	7		12	3	9		9	5	3	4	7
SPAC25G10.08	SPAC25G10.08			translation initiation factor eIF3b (p84)	221	176	220	161	196	168	200	171	182	105	183	189
SPAC25G10.09c	SPAC25G10.09c	pan1	SPAC27F1.01c	actin cortical patch component, with EF hand and WH2 motif Panl (predicted)	109	138	77	164	72	180	72	151	80	85	75	165
SPAC25H1.02	SPAC25H1.02	jmj1		histone demethylase Jmj1 (predicted)								2
SPAC25H1.03	SPAC25H1.03	mug66	mug66	meiotically upregulated gene Mug66								3		4
SPAC25H1.04	SPAC25H1.04	mug105		ubiquitin-fold modifier-specific protease (predicted)		2				2		2				2
SPAC25H1.06	SPAC25H1.06	pcf3		CAF assembly factor (CAF-1) complex subunit C, Pcf3		10		8		6		7		7		11
SPAC25H1.07	SPAC25H1.07	emc1		ER membrane protein complex subunit Emc1 (predicted)	33	58	37	42	47	47	35	46	36	39	43	44
SPAC25H1.08c	SPAC25H1.08c			ribosome biogenesis protein Sqt1 (predicted)	19	12	15	8	11	8	15	15	10	6	9	11
SPAC25H1.09	SPAC25H1.09	mde5	meu30,SPAC4A8.01	alpha-amylase homolog Mde5				8	2	3		2		7		5
SPAC25H1.10c	SPAC25H1.10c	atp19		F0-ATPase subunit K (predicted)		3	2	4							6
SPAC26A3.01	SPAC26A3.01	sxa1	SPAC2E1P5.06	aspartic protease Sxa1	7	6		7	9	16	5	8	8	4		11
SPAC26A3.02	SPAC26A3.02	myh1	myh	adenine DNA glycosylase Myh1	8	7	8	4	7	9	3	6	6	4	6	4
SPAC26A3.03c	SPAC26A3.03c	rmi1		RecQ mediated genome instability protein Rmi1 (predicted)	7	6	7	8	3	5		6		3		7
SPAC26A3.05	SPAC26A3.05	chc1		clathrin heavy chain Chc1 (predicted)	233	379	210	403	219	415	178	392	193	301	199	448
SPAC26A3.06	SPAC26A3.06			rRNA (guanine) methyltransferase (predicted)	8	13	9	12		11	5	13	7	8	7	16
SPAC26A3.08	SPAC26A3.08	smb1	smb	Sm snRNP core protein Smb1	12	17	11	18	9	22	12	18	9	5	11	15
SPAC26A3.09c	SPAC26A3.09c	rga2		Rho-type GTPase activating protein Rga2 (predicted)	3	7	4	9	3	13	3	9	3	7		12
SPAC26A3.10	SPAC26A3.10	cnt6		centaurin ADOP ribosylation factor GTPase activating protein family (predicted)	14	15	13	30	4	29	12	27	4	17	7	25
SPAC26A3.11	SPAC26A3.11			amidohydrolase	42	37	32	41	35	58	27	41	38	37	34	46
SPAC26A3.12c	SPAC26A3.12c	dhp1	rat1	5'-3' exoribonuclease Dhp1	17	35	22	32	24	40	28	39	22	31	30	42
SPAC26A3.14c	SPAC26A3.14c		SPAC23A6.14c	DUF1748 family protein		7				3		10		6		14
SPAC26A3.15c	SPAC26A3.15c	nsp1		nucleoporin Nsp1	51	107	30	79	32	90	56	92	47	67	46	97
SPAC26A3.16	SPAC26A3.16	dph1	ucp5	UBA domain protein Dph1	27	42	30	33	32	42	27	47	30	33	37	50
SPAC26A3.17c	SPAC26A3.17c		SPAC8E11.11	N-methyltransferase (predicted)	28	49	22	43	30	54	10	49	7	25	12	47
SPAC26F1.01	SPAC26F1.01	sec74	SPAPJ691.01c	guanyl-nucleotide exchange factor Sec74 (predicted)		3		5		8	2	12	2	8	2	9
SPAC26F1.02	SPAC26F1.02	pnn1		pinin ortholog, involved in splicing Pnn1 (predicted)		5		2		4	2	3				5
SPAC26F1.03	SPAC26F1.03	pda1		pyruvate dehydrogenase e1 component alpha subunit Pda1 (predicted)	143	155	144	136	157	159	137	163	127	96	139	155
SPAC26F1.04c	SPAC26F1.04c	etr1		enoyl-[acyl-carrier protein] reductase (predicted)	11	26	14	33	22	35	27	58	30	36	52	56
SPAC26F1.06	SPAC26F1.06	gpm1		monomeric 2,3-bisphosphoglycerate (BPG)-dependent phosphoglycerate mutase (PGAM), Gpm1	543	554	525	526	480	469	528	529	520	318	555	542
SPAC26F1.07	SPAC26F1.07			glucose 1-dehydrogenase (NADP+) (predicted)	130	100	144	86	131	114	126	152	130	139	165	174
SPAC26F1.08c	SPAC26F1.08c			conserved protein		4		2		5	3			3
SPAC26F1.09	SPAC26F1.09	gyp51		GTPase activating protein Gyp51 (predicted)	23	23	15	23	18	30	13	32	16	11	15	25
SPAC26F1.10c	SPAC26F1.10c	pyp1		tyrosine phosphatase Pyp1	2	8		3	3	9		6		5
SPAC26F1.11	SPAC26F1.11			dubious		2				3		3
SPAC26F1.12c	SPAC26F1.12c			conserved eukaryotic protein	28	40	18	55	24	47	17	39	21	31	11	52
SPAC26F1.13c	SPAC26F1.13c	lrs1		cytoplasmic leucine-tRNA ligase Lrs1 (predicted)	363	308	325	269	296	291	305	287	281	202	302	290
SPAC26F1.14c	SPAC26F1.14c	aif1	SPAC29A4.01c	apoptosis-inducing factor homolog Aif1 (predicted)	24	15	20	16	20	22	14	29	22	19	28	23
SPAC26H5.02c	SPAC26H5.02c			DNA replication ATPase (predicted)				2				4		3		3
SPAC26H5.03	SPAC26H5.03	pcf2	cac2	CAF assembly factor (CAF-1) complex subunit B, Pcf2		3		3	3	4		5		5		4
SPAC26H5.04	SPAC26H5.04			vacuolar import and degradation protein Vid28 (predicted)	4	29	4	15	9	26		25	4	7	7	29
SPAC26H5.05	SPAC26H5.05	mga2		IPT/TIG ankyrin repeat containing transcription regulator of fatty acid biosynthesis (predicted)	5	21	3	21	5	17	4	23	6	11	6	20
SPAC26H5.06	SPAC26H5.06	pot1		telomere end-binding protein Pot1		6		2	3	2		3		3		4
SPAC26H5.07c	SPAC26H5.07c			seven transmembrane receptor protein (predicted)	10	15	12	15	9	19	10	13	11	8	12	15
SPAC26H5.08c	SPAC26H5.08c	bgl2		glucan beta-glucosidase Bgl2 (predicted)			2					6		6		6
SPAC26H5.09c	SPAC26H5.09c			gfo/idh/mocA family oxidoreductase (predicted)	65	28	82	50	73	65	86	64	84	58	101	66
SPAC26H5.10c	SPAC26H5.10c	tif51		translation elongation factor eIF5A (predicted)	286	225	276	205	291	228	314	226	289	172	269	244
SPAC26H5.11	SPAC26H5.11	mug56		spore wall assembly protein (predicted)	4	4		3		9		11		9	2	5
SPAC26H5.12	SPAC26H5.12	rpo41		mitochondrial RNA polymerase Rpo41		10	5	12	2	19	3	15	2	10	3	12
SPAC26H5.13c	SPAC26H5.13c	kei1		inositol phoshorylceramide synthase regulatory subunit Kei1 (predicted)		3
SPAC27D7.02c	SPAC27D7.02c			GRIP domain protein (predicted)	17	26	18	23	15	36	19	31	23	28	17	25
SPAC27D7.03c	SPAC27D7.03c	mei2		RNA-binding protein involved in meiosis Mei2		7				4	3	3	4	4	2	6
SPAC27D7.04	SPAC27D7.04	omt2		4-alpha-hydroxytetrahydrobiopterin dehydratase (predicted)	5	6	5	7	5	4	4	7	4	3	7	6
SPAC27D7.06	SPAC27D7.06			electron transfer flavoprotein alpha subunit (predicted)	38	44	59	41	49	59	45	48	52	36	77	49
SPAC27D7.07c	SPAC27D7.07c	smd1		Sm snRNP core protein Smd1	6	14	20	8	19	8	12	7	20	6	11	8
SPAC27D7.08c	SPAC27D7.08c			DUF890 family protein							2	2	2	5
SPAC27D7.09c	SPAC27D7.09c		SPAC27D7.10c	But2 family protein				4		6	5	13		10	9	14
SPAC27D7.11c	SPAC27D7.11c			But2 family protein	10	12			7					10		16
SPAC27D7.12c	SPAC27D7.12c	but1	SPAC27D7.12,mug107	neddylation pathway protein But1					5	3	2
SPAC27D7.13c	SPAC27D7.13c	ssm4	SPAC637.01c	p150-Glued		5		6		3		5	2			3
SPAC27D7.14c	SPAC27D7.14c	tpr1	SPAC637.02c	RNA polymerase II associated Paf1 complex subunit Tpr1	33	30	33	44	29	35	18	40	24	31	26	47
SPAC27E2.01	SPAC27E2.01			alpha-amylase homolog (predicted)		2		6		4		4	3			4
SPAC27E2.02	SPAC27E2.02			IMPACT homolog, translational regulator (predicted)	11	18	13	8	9	23	12	16	13	7	13	13
SPAC27E2.03c	SPAC27E2.03c			Obg-Like ATPase (predicted)	157	178	117	200	179	202	154	196	126	139	126	189
SPAC27E2.05	SPAC27E2.05	cdc1	mis1	DNA polymerase delta small subunit Cdc1		8
SPAC27E2.06c	SPAC27E2.06c			mitochondrial methionine-tRNA ligase (predicted)		6	5	6		6	4	12	4	7		6
SPAC27E2.07	SPAC27E2.07	pvg2	mug53	galactose residue biosynthesis protein Pvg2		3	4	5				3		3
SPAC27E2.09	SPAC27E2.09	mak2	phk1	histidine kinase Mak2	4	13	10	11	8	21	9	10	6	7	6	9
SPAC27E2.10c	SPAC27E2.10c	rfc3	SPAPJ698.01c	DNA replication factor C complex subunit Rfc3	14	20	6	14	8	18	10	22	7	7	11	16
SPAC27F1.02c	SPAC27F1.02c	cdc8	fus4	tropomyosin	78	44	60	46	35	39	33	61	67	50	44	61
SPAC27F1.03c	SPAC27F1.03c	uch1		ubiquitin C-terminal hydrolase Uch1	7	23		18	12	21	7	19	8	8	10	18
SPAC27F1.04c	SPAC27F1.04c	nuf2		spindle pole body protein Nuf2		5	2	2		3		7				4
SPAC27F1.05c	SPAC27F1.05c			aminotransferase class-III, unknown specificty		2		4		3						4
SPAC27F1.06c	SPAC27F1.06c			FKBP-type peptidyl-prolyl cis-trans isomerase (predicted)	59	42	52	45	78	49	48	38	56	27	47	45
SPAC27F1.07	SPAC27F1.07	ost1		dolichyl-diphospho-oligosaccharide-protein glycosyltransferase Ost1 (predicted)	47	47	59	55	44	50	47	57	50	38	44	48
SPAC27F1.08	SPAC27F1.08	pdt1		Nramp family manganese ion transporter	3	7	5	12		8	2	11		4		4
SPAC27F1.09c	SPAC27F1.09c	prp10	sap155	U2 snRNP-associated protein Sap155	21	39	7	41	12	42	17	43	13	26	12	30
SPAC29A4.02c	SPAC29A4.02c			translation elongation factor EF-1 gamma subunit	306	420	266	423	306	397	246	394	233	294	300	345
SPAC29A4.03c	SPAC29A4.03c			mitochondrial ribosomal protein subunit Mrps9 (predicted)		4		3	4	5		9				7
SPAC29A4.04c	SPAC29A4.04c	cbf5		pseudouridylate synthase Cbf5 (predicted)	89	158	75	165	92	144	94	144	70	84	80	146
SPAC29A4.05	SPAC29A4.05	cam2		myosin I light chain Cam2	23	18	14	21	8	17	8	21	12	17	10	17
SPAC29A4.06c	SPAC29A4.06c			human CCDC55 ortholog	10	5		8	6	5	8	6	9	4		8
SPAC29A4.08c	SPAC29A4.08c	prp19	cwf8	ubiquitin-protein ligase E4	16	21	17	34	12	36	16	24	10	13	18	23
SPAC29A4.09	SPAC29A4.09			rRNA exonuclease Rrp17 (predicted)		3				2		4	2		3	3
SPAC29A4.10	SPAC29A4.10	rrn5		RNA polymerase I upstream activation factor complex subunit Rrn5	10	14	9	17	5	15	5	11	5	3	10	15
SPAC29A4.11	SPAC29A4.11	rga3		Rho-type GTPase activating protein Rga3	11	12	7	15	5	10	9	10	9	11	9	15
SPAC29A4.14c	SPAC29A4.14c			peroxin-3 peroxisome import protein (predicted)		6	3	6		14	7	11		9	7	10
SPAC29A4.15	SPAC29A4.15			cytoplasmic serine-tRNA ligase Srs1 (predicted)	213	161	242	147	197	172	166	163	143	123	179	146
SPAC29A4.16	SPAC29A4.16	hal4	sat4,ppk10	halotolerence protein 4	22	25	17	20	21	33	22	23	16	14	25	34
SPAC29A4.17c	SPAC29A4.17c			mitocondrial FUN14 family protein				2				3
SPAC29A4.18	SPAC29A4.18	prw1		Clr6 histone deacetylase complex subunit Prw1	15	20	15	18	22	18	11	21	10	5	16	18
SPAC29A4.19c	SPAC29A4.19c	cta5		Ca2+/Mn2+ transporting P-type ATPase P5 type Cta5		9		4		5		4		4	3	6
SPAC29A4.20	SPAC29A4.20	elp3	kat9	elongator complex, histone acetyltransferase subunit Elp3 (predicted)	23	29	21	26	12	32	15	30	18	9	21	27
SPAC29B12.01	SPAC29B12.01	ino80	SPAC3G6.12	SNF2 family helicase Ino80	19	41	26	36	18	38	18	28	23	14	17	32
SPAC29B12.02c	SPAC29B12.02c	set2	kmt3	histone lysine methyltransferase Set2	18	24	7	19	9	15	11	15	4	10	8	20
SPAC29B12.03	SPAC29B12.03	spd1		ribonucleotide reductase (RNR) inhibitor		4						2				2
SPAC29B12.04	SPAC29B12.04	snz1		pyridoxine biosynthesis protein	109	102	115	105	109	107	106	101	88	61	112	118
SPAC29B12.05c	SPAC29B12.05c			mitochondrial S-adenosylmethionine-dependent methyltransferase (predicted)				3					4
SPAC29B12.06c	SPAC29B12.06c	rcd1		RNA-binding protein, CCR4-NOT complex subunit Rcd1		3		5	3	4		4	3	3	3	5
SPAC29B12.07	SPAC29B12.07	sec16		multidomain vesicle coat component Sec16 (predicted)	50	66	19	55	26	67	33	65	36	39	41	58
SPAC29B12.08	SPAC29B12.08	clr5		Clr5 protein		7	3		7	5		5	2	4	3	5
SPAC29B12.10c	SPAC29B12.10c	pgt1		glutathione transporter Pgt1	9	17	10	12		15	11	13	8	7	8	10
SPAC29B12.11c	SPAC29B12.11c			human WW domain binding protein-2 ortholog	4		6	15	3	14	4	13	5		7	15
SPAC29B12.12	SPAC29B12.12			helper of TIM (predicted)												3
SPAC29B12.13	SPAC29B12.13			S-(hydroxymethyl)glutathione synthase activity (predicted)		4		6		6		5		5		9
SPAC29B12.14c	SPAC29B12.14c			purine transporter (predicted)		2				3						2
SPAC29E6.01	SPAC29E6.01	pof11	SPAC30.05,mug156	F-box protein Pof11	3	5		3		4		5		2		2
SPAC29E6.02	SPAC29E6.02	prp3	SPAC30.06	U4/U6 x U5 tri-snRNP complex subunit Prp3 (predicted)	3	20	5	18	4	21		16	5	14	6	15
SPAC29E6.03c	SPAC29E6.03c	uso1	SPAC30.07c	ER to Golgi tethering factor Uso1 (predicted)	16	16	15	31	15	28	10	28	8	16	8	29
SPAC29E6.04	SPAC29E6.04	nnf1	SPAC30.08	kinetochore protein Nnf1				4		3		3		5	2	4
SPAC29E6.05c	SPAC29E6.05c	mxr1	SPAC30.09c	peptide methionine sulfoxide reductase Mxr1 (predicted)	5	8	7	6	6	10	7	9	10	5	6	16
SPAC29E6.06c	SPAC29E6.06c		SPAC30.10c	cytoplasmic cysteine-tRNA ligase Crs1 (predicted)	68	98	66	104	71	118	55	103	92	77	67	110
SPAC29E6.08	SPAC29E6.08	tbp1	tdf1,tbp,SPAC30.12	TATA-binding protein (TBP)		10		13		8		7	7		8	9
SPAC29E6.09	SPAC29E6.09		SPAC30.13	sequence orphan						3	2			2
SPAC29E6.10c	SPAC29E6.10c		SPAC30.14c	conserved fungal protein	5	14	3	10		18	3	13	3	15	5	13
SPAC2C4.03c	SPAC2C4.03c	smd2	cwf9	Sm snRNP core protein Smd2	17	8	16	12	12	15	12	11	10	8	11	10
SPAC2C4.04c	SPAC2C4.04c			conserved eukaryotic protein	11	8	9	8	7	12	9	7	13		8	13
SPAC2C4.05	SPAC2C4.05			cornichon family protein (predicted)			10	9	13	4		4		8		4
SPAC2C4.06c	SPAC2C4.06c			rRNA methyltransferase (predicted)		5		4		3	3	3		9		6
SPAC2C4.07c	SPAC2C4.07c			ribonuclease II (RNB) family (predicted)	11	24	6	27	7	40	6	35	7	22	7	41
SPAC2C4.08	SPAC2C4.08			conserved fungal protein										3
SPAC2C4.09	SPAC2C4.09			DUF1640 family protein								3				7
SPAC2C4.10c	SPAC2C4.10c			sequence orphan	4		2			3	3	6		7	3
SPAC2C4.11c	SPAC2C4.11c	rbp28		RNA-binding protein Rbp28	27	35	18	30	24	37	5	28	16	15	12	25
SPAC2C4.12c	SPAC2C4.12c			tRNA 2'-phosphotransferase Tpt1 (predicted)	5	7	10	16		11		18		10		15
SPAC2C4.14c	SPAC2C4.14c	ppk11		PAK-related kinase Ppk11		13	3	19	3	19		16	3	11		17
SPAC2C4.15c	SPAC2C4.15c	ubx2	ucp13	UBX domain protein Ubx2	21	22	18	21	18	20	17	27	25	32	18	33
SPAC2C4.17c	SPAC2C4.17c			MS ion channel protein 2 (predicted)		13		6		12	2	12	4	7		11
SPAC2E12.02	SPAC2E12.02	hsf1	hstf,hsf	transcription factor Hsf1	15	19	8	17	8	17	13	18	8	19	11	25
SPAC2E1P3.01	SPAC2E1P3.01			dehydrogenase (predicted)	10	24	11	16	14	27	23	50	48	38	53	66
SPAC2E1P3.02c	SPAC2E1P3.02c	amt3		ammonium transporter Amt3		4
SPAC2E1P3.04	SPAC2E1P3.04	cao1	spao1	copper amine oxidase Cao1	17	32	18	35	22	25	20	37	22	28	21	37
SPAC2E1P5.01c	SPAC2E1P5.01c	mns1	SPAPB1E7.13c	mannosyl-oligosaccharide 1,2-alpha-mannosidase	3	8	4	5	2	4	3	6	3	4		3
SPAC2E1P5.03	SPAC2E1P5.03			DNAJ domain protein Erj5 (predicted)	21	17	21	14	23	18	18	21	20	16	22	19
SPAC2E1P5.04c	SPAC2E1P5.04c	cwg2	orb7	geranylgeranyltransferase I beta subunit Cwg2	3	8	6	10		10		13	3		5	9
SPAC2E1P5.05	SPAC2E1P5.05			U3 snoRNP-associated protein Rrp9 (predicted)	9	24	7	23	13	29	10	19	9	10	10	19
SPAC2F3.01	SPAC2F3.01	imt1	SPAC323.09	mannosyltransferase Imt1		2				3
SPAC2F3.02	SPAC2F3.02			ER protein translocation subcomplex subunit Sec72 (predicted)	14	16	14	18	12	16	13	21	8	7	15	17
SPAC2F3.03c	SPAC2F3.03c	rpa49	rpa51	DNA-directed RNA polymerase I complex subunit Rpa49 (predicted)	25	46	30	35	20	38	27	38	29	9	26	36
SPAC2F3.04c	SPAC2F3.04c	rim1		mitochondrial single-stranded DNA binding protein Rim1	17	21	18	16	13	19	17	20	20	8	16	20
SPAC2F3.05c	SPAC2F3.05c			xylose and arabinose reductase (predicted)	3	3	3	5	8	6	20	25	22	14	25	18
SPAC2F3.06c	SPAC2F3.06c	kap104		karyopherin Kap104	33	48	31	65	40	57	27	60	28	39	43	58
SPAC2F3.07c	SPAC2F3.07c			sequence orphan		5		3								8
SPAC2F3.08	SPAC2F3.08	sut1		alpha-glucoside transporter Sut1		6		13		18	4	16				11
SPAC2F3.09	SPAC2F3.09	hem1		5-aminolevulinate synthase (predicted)	75	51	70	55	54	66	57	68	62	43	61	65
SPAC2F3.10	SPAC2F3.10	vps54		GARP complex subunit Vps54 (predicted)		22	6	23	8	29	5	25	5	17	15	27
SPAC2F3.11	SPAC2F3.11			exopolyphosphatase (predicted)	37	30	32	33	28	33	26	33	20	20	26	34
SPAC2F3.12c	SPAC2F3.12c	plp1		thioredoxin fold protein Plp1 (predicted)	9	13	6	23	7	23		8	6	14		16
SPAC2F3.13c	SPAC2F3.13c			queuine tRNA-ribosyltransferase (predicted)	6	10	5	17	4	11	6	8	7	5	6	18
SPAC2F3.14c	SPAC2F3.14c	saf2		splicing associated factor Saf2		2				6		4		3
SPAC2F3.15	SPAC2F3.15	lsk1		P-TEFb-associated cyclin-dependent protein kinase Lsk1		15		13	2	14	7	12	7	10	3	10
SPAC2F3.16	SPAC2F3.16			ubiquitin-protein ligase E3 (predicted)	9	5	9	12	7	17	11	17	11	8	14	6
SPAC2F3.17c	SPAC2F3.17c	lsm6		U6 snRNP-associated protein Lsm6 (predicted)	10	3	13	5	8	4	10	6	14	3	9	6
SPAC2F7.02c	SPAC2F7.02c			NLI interacting factor family phosphatase (predicted)	3	10	4	11	3	11	3	12	5	11		8
SPAC2F7.03c	SPAC2F7.03c	pom1		DYRK family protein kinase Pom1	12	21		12		14	6	17	3	9	3	18
SPAC2F7.04	SPAC2F7.04	pmc2	med1	mediator complex subunit Pmc2/Med1	3			3		4		8		2
SPAC2F7.05c	SPAC2F7.05c			translation initiation factor eIF5 (predicted)	62	65	59	50	56	56	50	65	49	35	65	68
SPAC2F7.06c	SPAC2F7.06c	pol4		DNA polymerase X family				3	3	2			2
SPAC2F7.07c	SPAC2F7.07c	cph2	rco1	Clr6 histone deacetylase associated PHD protein-2 Cph2	13	21	10	16	6	27	12	21	8	17	10	24
SPAC2F7.08c	SPAC2F7.08c	snf5		SWI/SNF complex subunit Snf5		8	4	11		10		6	3	5	3	8
SPAC2F7.09c	SPAC2F7.09c			mitochondrial GTPase related protein (prediected)		3		2		3		2		2		3
SPAC2F7.10	SPAC2F7.10	akr1		palmitoyltransferase Akr1 (predicted)	4	5	7				4	2	3		3	3
SPAC2F7.11	SPAC2F7.11	nrd1	msa2	RNA-binding protein Nrd1	15	42	12	28	33	21	12	32	26	18	14	26
SPAC2F7.13c	SPAC2F7.13c	wrs1		tryptophan-tRNA ligase Wrs1 (predicted)	70	74	51	77	58	88	49	90	56	58	54	84
SPAC2F7.14c	SPAC2F7.14c			exosome subunit Rrp4 (predicted)	11	14	7	11	11	17	9	13	5	10		20
SPAC2F7.15	SPAC2F7.15	rsm24		mitochondrial ribosomal protein subunit S24 (predicted)	10	10	5	9	10	16	3	14	5	13	10	18
SPAC2F7.16c	SPAC2F7.16c	pld1		phospholipase D, Pld1	7	21	5	22	6	23	3	18	4	8	2	17
SPAC2F7.17	SPAC2F7.17			mitochondrial peptide chain release factor (predicted)		5			3	4		2				3
SPAC2G11.02	SPAC2G11.02	urb2		ribosome biogenesis protein Urb2 (predicted)	6	16		26		24	9	16	2	12	2	21
SPAC2G11.03c	SPAC2G11.03c	vps45		vacuolar sorting protein Vps45	20	33	16	20	11	26	15	29	18	18	23	23
SPAC2G11.04	SPAC2G11.04			RNA-binding protein, G-patch type (predicted)		4									2
SPAC2G11.05c	SPAC2G11.05c			BRO1 domain protein (predicted)				4		5		5		2
SPAC2G11.06	SPAC2G11.06	vps4		AAA family ATPase Vps4 (predicted)	32	29	23	24	25	31	19	29	21	21	26	32
SPAC2G11.07c	SPAC2G11.07c	ptc3		protein phosphatase 2c homolog 3	41	36	32	24	26	34	44	35	46	21	35	33
SPAC2G11.08c	SPAC2G11.08c	smn1	yab8	SMN family protein Smn1		4		5		4		3		3	2	2
SPAC2G11.09	SPAC2G11.09			DUF221 family protein	3	12		11		9	5	11		11		8
SPAC2G11.10c	SPAC2G11.10c			thiosulfate sulfurtransferase, URM1 activating enzyme (predicted)	10	17	8	14		16		12		14		10
SPAC2G11.11c	SPAC2G11.11c	prh1		ATP-dependent RNA helicase Prh1 (predicted)	20	15	12	15	14	23	7	22	18	6	11	14
SPAC2G11.12	SPAC2G11.12	rqh1	hus2,rad12,rec9	RecQ type DNA helicase Rqh1		17		9	2	13	2	15	3	5	2	12
SPAC2G11.14	SPAC2G11.14	taf111	taf1,taf130,kat4	transcription factor TFIID complex subunit Taf111	14	26	16	27	14	26	15	25	17	22	21	22
SPAC2G11.15c	SPAC2G11.15c	tgs1	SPAC521.01c	RNA methyltransferase Tgs1 (predicted)			3	3				4	3	2		3
SPAC2H10.01	SPAC2H10.01			transcription factor, zf-fungal binuclear cluster type (predicted)	2					5		2				2
SPAC2H10.02c	SPAC2H10.02c			26S proteasome regulatory particle assembly protein (predicted)	4	11	3	8	4	10	3	11	10	6	6	9
SPAC30.01c	SPAC30.01c	sec72	sec7b	Sec7 domain protein, ARF GEF Sec72	20	71	19	57	14	71	8	58	8	35	17	67
SPAC30.02c	SPAC30.02c			elongator complex associated protein Kti2 (predicted)		14	8	10	7	12	8	14	4	6	9	15
SPAC30.03c	SPAC30.03c	tsn1	tsn,mug90	translin	3		5			3		5		4	4
SPAC30.04c	SPAC30.04c	abc4		glutathione S-conjugate-exporting ATPase Abc4	38	71	54	72	40	78	36	63	40	54	43	72
SPAC30C2.02	SPAC30C2.02	mmd1		deoxyhypusine hydroxylase (predicted)	46	42	32	35	23	35	16	24	17	14	12	23
SPAC30C2.04	SPAC30C2.04			cofactor for methionyl-and glutamyl-tRNA synthetases (predicted)	108	136	94	118	95	126	90	117	93	74	89	134
SPAC30C2.05	SPAC30C2.05	erv14		cornichon family protein Erv14 (predicted)												2
SPAC30C2.06c	SPAC30C2.06c	dml1		mitochondrial inheritance GTPase (predicted)	5	9	7	7	7	10	5	12	3	3	4	9
SPAC30C2.07	SPAC30C2.07			sequence orphan		7		3	2	4	4	7		4		5
SPAC30C2.08	SPAC30C2.08			conserved fungal protein	30	28	22	34	33	42	33	38	27	33	47	53
SPAC30D11.01c	SPAC30D11.01c		SPAC56F8.01	alpha-glucosidase (predicted)		12		5		16	4	15	5	9	3	17
SPAC30D11.03	SPAC30D11.03	ddx27	drs1	ATP-dependent RNA helicase Ddx27/Drs1 (predicted)	16	25	14	17	15	31	10	22	10	13	12	23
SPAC30D11.04c	SPAC30D11.04c	nup124		nucleoporin Nup124	38	52	23	67	25	69	31	68	29	40	32	75
SPAC30D11.05	SPAC30D11.05	aps3		AP-3 adaptor complex subunit Aps3 (predicted)	2							3		3
SPAC30D11.06c	SPAC30D11.06c			DUF300 family protein							2	2		3		2
SPAC30D11.07	SPAC30D11.07	nth1		DNA endonuclease III	2	6		2		5		2		3
SPAC30D11.08c	SPAC30D11.08c	phf2	swp2,saf60	Lsd1/2 complex PHD finger containing protein Phf2		4		5		4		4	3	8
SPAC30D11.09	SPAC30D11.09	cwf19		complexed with Cdc5 protein Cwf19	3	7	3	7	8	8	2	6	3	5	3	9
SPAC30D11.10	SPAC30D11.10	rad52	rad22A,rad22	DNA recombination protein Rad22	6	8		14	4	11	5	9	4	9	3	14
SPAC30D11.11	SPAC30D11.11			Haemolysin-III family protein (predicted)	5	7	6	13	10	16	7	18	6	9	6	15
SPAC30D11.12	SPAC30D11.12	rpl3802	rpl38-2,rps38	60S ribosomal protein L38 (predicted)	93	69	80	63	93	50	100	44	80	48	90	53
SPAC30D11.13	SPAC30D11.13	hus5	ubc9	SUMO conjugating enzyme Hus5	7	13	6	16	7	13	6	15	3	8	5	14
SPAC30D11.14c	SPAC30D11.14c			RNA-binding protein (predicted)	11	22		36	9	38	12	37	9	18	7	40
SPAC31A2.02	SPAC31A2.02	trm112		protein and tRNA methyltransferase regulatory subunit Trm112 (predicted)	16	21	19	19	22	22	11	17	19	12	21	24
SPAC31A2.03	SPAC31A2.03	mrpl11		mitochondrial ribosomal protein subunit L11 (predicted)	4	27	7	17	6	29	6	16	3	10	6	21
SPAC31A2.04c	SPAC31A2.04c			20S proteasome component beta 4 (predicted)	8	7	11	8	7	9	10	9	13	10	16	13
SPAC31A2.05c	SPAC31A2.05c	mis4		adherin, cohesin loading factor Mis4	6	15	3	17	3	20		28	3	8		20
SPAC31A2.06	SPAC31A2.06	atp25		mitochondrial ATP synthase complex assembly protein Atp25 (predicted)		8	4	18		11	2	10	2	8		10
SPAC31A2.07c	SPAC31A2.07c	dbp10		ATP-dependent RNA helicase Dbp10 (predicted)	8	28	14	25	11	29	8	24	14	11	8	22
SPAC31A2.08	SPAC31A2.08	mrp20		mitochondrial ribosomal protein subunit L23 (predicted)	7	6	4	4		4		6	12	7	9	10
SPAC31A2.09c	SPAC31A2.09c	apm4		AP-2 adaptor complex subunit Apm4 (predicted)	5	13	3	11	2	19	2	14	3	10	4	11
SPAC31A2.10	SPAC31A2.10			Ran GTPase binding protein (predicted)		7		9		11		9		4		9
SPAC31A2.11c	SPAC31A2.11c	cuf1		nutritional copper sensing transcription factor Cuf1	2	13		7		6		6		6		8
SPAC31A2.12	SPAC31A2.12			arrestin/PY protein 1 (predicted)	6	14	7	18	3	21	5	20	5	21	7	25
SPAC31A2.13c	SPAC31A2.13c	sft1		SNARE Sft1 (predicted)	5	7		8	5	7		8	3	6	4	8
SPAC31A2.14	SPAC31A2.14	bun107	wdr48	WD repeat protein, human WDR48 family Bun107	7	18	7	12	10	20		18	7	8	6	17
SPAC31A2.15c	SPAC31A2.15c	dcc1		Ctf18 RFC-like complex subunit Dcc1		5		7	2	5		6		6		6
SPAC31A2.16	SPAC31A2.16	gef2		RhoGEF Gef2	3	15	3	16	3	11	8	11		5		9
SPAC31F12.01	SPAC31F12.01	zds1	SPAC637.14,mug88	zds family protein phosphatase type A regulator Zds1 (predicted)	6	6	5	5	5	13	8	16	8	8	13	10
SPAC31G5.01	SPAC31G5.01	sap49	SPAPB1A11.05	U2 snRNP-associated RNA-binding protein Sap49			3	3		4		4
SPAC31G5.02	SPAC31G5.02			ER chaperone Rot1 (predicted)	4	7		16		11		8		5	3	12
SPAC31G5.04	SPAC31G5.04			homoisocitrate dehydrogenase	152	135	196	156	163	167	141	158	160	88	148	169
SPAC31G5.05c	SPAC31G5.05c			ribulose phosphate 3-epimerase (predicted)	49	43	63	40	52	45	49	47	58	17	63	79
SPAC31G5.06	SPAC31G5.06	rgg8		mitochondrial protein Rgg8 (predicted)		2	2					3
SPAC31G5.08	SPAC31G5.08	ups1	ups	uroporphyrinogen-III synthase Ups1		16		14		23	2	22	4	13		16
SPAC31G5.09c	SPAC31G5.09c	spk1		MAP kinase Spk1		2					2
SPAC31G5.10	SPAC31G5.10	eta2		Myb family protein Eta2	8	9	9	16	4	14	4	20	7	9	4	14
SPAC31G5.11	SPAC31G5.11	pac2		cAMP-independent regulatory protein Pac2	10	13	7	11	9	10		8	3		10	8
SPAC31G5.12c	SPAC31G5.12c	maf1	n150	repressor of RNA polymerase III Maf1		4						2
SPAC31G5.13	SPAC31G5.13	rpn11	pad1,sks1,bfr2,mts5	19S proteasome regulatory subunit Rpn11	56	25	43	35	53	45	54	45	48	40	58	45
SPAC31G5.14	SPAC31G5.14	gcv1	n313	glycine decarboxylase T subunit (predicted)	47	35	44	38	64	45	49	54	44	36	61	49
SPAC31G5.15	SPAC31G5.15	psd3		phosphatidylserine decarboxylase Psd3	3	12	7	3	5	10	4	8		9	7	9
SPAC31G5.16c	SPAC31G5.16c	dpm1		dolichol-phosphate mannosyltransferase catalytic subunit Dpm1	50	41	47	36	42	33	32	26	38	22	34	31
SPAC31G5.17c	SPAC31G5.17c	rps1001	rps10-1	40S ribosomal protein S10 (predicted)	53	35	40	34	43	33	52	36	39	26	53	46
SPAC31G5.18c	SPAC31G5.18c	sde2		silencing defective protein Sde2	11	5	5	6	4	6	10	4	6		10	8
SPAC31G5.19	SPAC31G5.19			ATPase with bromodomain protein (predicted)	16	22	7	24	10	16	9	17	18	20	11	11
SPAC323.01c	SPAC323.01c	pos5		mitochondrial NADH kinase Pos5 (predicted)		8		4		6		7		4		8
SPAC323.02c	SPAC323.02c	pup2		20S proteasome component alpha 5, Pup2 (predicted)	40	41	42	50	65	58	34	57	66	22	65	71
SPAC323.03c	SPAC323.03c			sequence orphan	3	9						2				2
SPAC323.04	SPAC323.04			mitochondrial ATPase (predicted)	38	53	45	52	38	56	40	47	38	43	51	52
SPAC323.05c	SPAC323.05c			protein methyltransferase Mtq2 (predicted)	4	2		2		4		2				2
SPAC323.06c	SPAC323.06c	uba5		NEDD8 activating enzyme (predicted)	4	19	6	14	4	12	5	19		10		13
SPAC323.07c	SPAC323.07c			MatE family transporter (predicted)	6	10		12	4	12	4	14	4	7	4	13
SPAC328.01c	SPAC328.01c		SPAC3A11.01	karyopherin (predicted)	9	27	7	26	14	33	9	36	9	22	13	25
SPAC328.02	SPAC328.02			ubiquitin-protein ligase involved in sporulation	9	14	7	8	6	10	9	9	8	4	11	11
SPAC328.03	SPAC328.03	tps1		alpha,alpha-trehalose-phosphate synthase [UDP-forming]	78	64	72	67	71	88	87	109	90	84	114	127
SPAC328.04	SPAC328.04			AAA family ATPase, unknown biological role		14	2	13		22	5	17	3	9	2	19
SPAC328.05	SPAC328.05			RNA-binding protein involved in export of mRNAs (predicted)		10	2	4		5		5				4
SPAC328.06	SPAC328.06	ubp2		ubiquitin C-terminal hydrolase Ubp2	38	65	40	72	39	72	33	76	45	47	42	59
SPAC328.07c	SPAC328.07c			heavy metal ion homeostasis protein (predicted)	3	4			3	3		3
SPAC328.08c	SPAC328.08c	tbc1		tubulin specific chaperone cofactor C Tbc1 (predicted)								2			2
SPAC328.09	SPAC328.09			mitochondrial 2-oxoadipate and 2-oxoglutarate transporter (predicted)	9	8	10	5	6	10	5	11	4	2	5	10
SPAC328.10c	SPAC328.10c	rps502	rps5-2	40S ribosomal protein S5 (predicted)		3	15	9		12		10	12		10	11
SPAC32A11.01	SPAC32A11.01	mug8		conserved fungal protein						3
SPAC32A11.02c	SPAC32A11.02c			conserved fungal protein			2	2	13	25	48	53	76	44	70	56
SPAC32A11.03c	SPAC32A11.03c	phx1		homeobox transcription factor Phx1		6		6		4		9	2	3	4	13
SPAC32A11.04c	SPAC32A11.04c	tif212	tif22,SPAC6B12.17c	translation initiation factor eIF2 beta subunit (predicted)	113	90	120	77	89	76	83	88	76	60	102	80
SPAC343.01c	SPAC343.01c	erg8		phosphomevalonate kinase (predicted)	14	5	5	11	6	10	10	12	9	6	4	10
SPAC343.02	SPAC343.02	img1		mitochondrial ribosomal protein subunit L19 (predicted)	13	3	9	4	4	4	5	6	3	4	8
SPAC343.03	SPAC343.03	apc11		anaphase-promoting complex subunit Apc11						2					2
SPAC343.04c	SPAC343.04c			WD repeat protein, human WDR26 family, ubiquitin ligase complex subunit (predicted)	9	13	8	10	9	18	6	22	11	18	11	22
SPAC343.05	SPAC343.05	vma1		V-type ATPase V1 domain, subunit A	183	147	185	175	206	201	182	187	210	124	201	218
SPAC343.06c	SPAC343.06c			phospholipid scramblase (predicted)		17	12	10	4	13		20	8	10	13	17
SPAC343.07	SPAC343.07	mug28		RNA-binding protein Mug28	2			4					2			2
SPAC343.08c	SPAC343.08c	mrp17		mitochondrial ribosomal protein subunit Mrp17 (predicted)		5				4		5
SPAC343.09	SPAC343.09	ubx3	mug39	UBX domain protein Ubx3, Cdc48 cofactor	68	52	49	44	51	52	61	57	56	32	83	65
SPAC343.10	SPAC343.10	met11	mthfr2	methylenetetrahydrofolate reductase Met11	65	36	76	50	41	41	49	40	43	36	47	41
SPAC343.11c	SPAC343.11c	msc1		multi-copy suppressor of Chk1	9	16		18	8	12	10	11	12	8	10	21
SPAC343.12	SPAC343.12	rds1		conserved fungal protein	7	15	13	19	22	28	34	59	52	60	45	65
SPAC343.13	SPAC343.13			mitochondrial glutamyl-tRNA amidotransferase beta subunit (predicted)		7		5		5		6				5
SPAC343.14c	SPAC343.14c			translation initiation factor eIF2B beta subunit (predicted)	39	22	31	29	24	27	37	33	19	12	23	31
SPAC343.15	SPAC343.15	tit1	mod5	tRNA isopentenyltransferase (predicted)		9	3	6	2	3		2				3
SPAC343.16	SPAC343.16	lys2		homoaconitate hydratase Lys2	128	123	112	98	152	96	117	97	109	56	121	106
SPAC343.17c	SPAC343.17c			WD repeat protein, human WDR70 family		2		4				4		5
SPAC343.18	SPAC343.18	rfp2		SUMO-targeted ubiquitin-protein ligase subunit Rfp2						3
SPAC343.19	SPAC343.19	lsb6	SPAC824.01	1-phosphatidylinositol 4-kinase Lsb6 (predicted)	3	11	10	9		9		8		6		7
SPAC3A11.02	SPAC3A11.02	cps3	mug188	zinc finger protein Cps3	15	13	9	12	6	14	10	19	11	10	8	13
SPAC3A11.03	SPAC3A11.03			methyltransferase (predicted)	7									3	4	3
SPAC3A11.04	SPAC3A11.04			seipin homolog		3		3
SPAC3A11.05c	SPAC3A11.05c	kms1		meiotic spindle pole body protein Kms1	2	2		3	4	3		2
SPAC3A11.06	SPAC3A11.06	mvp1		sorting nexin Mvp1 (predicted)	4	5		3	7	5	4	4	4	4	4	8
SPAC3A11.07	SPAC3A11.07			NADH dehydrogenase (predicted)	150	114	154	117	158	119	148	120	126	75	115	108
SPAC3A11.08	SPAC3A11.08	pcu4	cul4,Cul-4	cullin 4	3	17	2	14	7	19		20		13	5	27
SPAC3A11.09	SPAC3A11.09	sod22		plasma membrane alkali metal cation/H+ antiporter Sod22		8		4	3	5		5	6	4	5	4
SPAC3A11.10c	SPAC3A11.10c			dipeptidyl peptidase (predicted)	30	28	31	20	52	35	48	22	60	29	59	44
SPAC3A11.11c	SPAC3A11.11c			pyridoxal reductase (predicted)	7	7	6	18	8	12	9	10	6	7	10	9
SPAC3A11.12c	SPAC3A11.12c	rpt5	pam2,tbp1	19S proteasome regulatory subunit Rpt5 (predicted)	52	87	48	104	64	116	49	110	60	67	72	106
SPAC3A11.13	SPAC3A11.13		SPAC3H5.02	prefoldin subunit 6 (predicted)	7	4	6	3	3	3	5	8		5	6	2
SPAC3A11.14c	SPAC3A11.14c	pkl1	klp1,SPAC3H5.03c	kinesin-like protein Pkl1		10		11	2	7		5		4		6
SPAC3A12.02	SPAC3A12.02			mitochondrial inorganic diphosphatase (predicted)		9	5	8	9	11	6	3	8	7	7	6
SPAC3A12.03c	SPAC3A12.03c	meu34	mug145	ubiquitin-protein ligase E3 Meu34 (predicted)				6							2
SPAC3A12.04c	SPAC3A12.04c			RNase P and RNase MRP subunit p30 (predicted)				5	4	2	3	5		2
SPAC3A12.05c	SPAC3A12.05c	taf2		TATA-binding protein associated factor Taf2 (predicted)	12	44	10	23	12	28	10	26	11	27	11	42
SPAC3A12.06c	SPAC3A12.06c			sodium/calcium exchanger (predicted)					4				3		2
SPAC3A12.07	SPAC3A12.07	rpb11		RNA polymerase II complex subunit Rpb11	22	12	20	12	13	16	9	14	15	17	9	11
SPAC3A12.08	SPAC3A12.08			conserved fungal protein		5		6	2	4		7	3	7		9
SPAC3A12.09c	SPAC3A12.09c			urease accessory protein UreD (predicted)	4	15	14		37	8	19	10	31	5	24	12
SPAC3A12.10	SPAC3A12.10	rpl2001	rpl20-1,rpl20,yl17b,rpl18a-2	60S ribosomal protein L20a (predicted)	303	207	253	239	222	213	232	221	224	148	236	203
SPAC3A12.11c	SPAC3A12.11c	cwf2	prp3	RNA-binding protein Cwf2	9	15	5	9	6	15	5	10	6	9	6	20
SPAC3A12.12	SPAC3A12.12	atp11		F1-ATPase chaperone Atp11 (predicted)	5	17	6	14	6	18		14	5	4		11
SPAC3A12.13c	SPAC3A12.13c			translation initiation factor eIF3j (p35)	22	9	11	12	18	9	23	15	24	11	23	9
SPAC3A12.14	SPAC3A12.14	cam1		calmodulin Cam1		13		25		19		21		12		14
SPAC3A12.15	SPAC3A12.15	vps53		GARP complex subunit Vps53 (predicted)	3	38	7	36	4	31	3	31	3	22		40
SPAC3A12.16c	SPAC3A12.16c	tim17		TIM23 translocase complex subunit Tim17 (predicted)	3			8		11	3	6	3	4		15
SPAC3A12.17c	SPAC3A12.17c	cys12	cys1b	cysteine synthase Cys12	15	20	8	9	11	17	10	17	10	13	13	15
SPAC3A12.18	SPAC3A12.18	zwf1	SPAC9.01	glucose-6-phosphate 1-dehydrogenase (predicted)	117	87	137	129	139	135	167	190	174	153	219	232
SPAC3A12.19	SPAC3A12.19			mitochondrial ribosomal protein subunit L27 (predicted)				3	3	6				4	4
SPAC3C7.01c	SPAC3C7.01c		SPAC732.03c	inositol polyphosphate phosphatase (predicted)	2	10	3	5		8		6		7		3
SPAC3C7.02c	SPAC3C7.02c	pil2		meiotic eisosome protein Pil2		3							2
SPAC3C7.03c	SPAC3C7.03c	rad55	rhp55	RecA family ATPase Rhp55				5
SPAC3C7.04	SPAC3C7.04			transcription factor (predicted)	3	18	4	10		18		17		4	2	8
SPAC3C7.05c	SPAC3C7.05c	mug191		alpha-1,6-mannanase (predicted)	2	5		6	3	8	13	10		13	12	15
SPAC3C7.06c	SPAC3C7.06c	pit1		serine/threonine protein kinase, meiotic Pit1		6		6		6	3		2	4	4	10
SPAC3C7.07c	SPAC3C7.07c			arginine-tRNA protein transferase (predicted)		7		5	3	4		5		4	4	6
SPAC3C7.08c	SPAC3C7.08c	elf1		AAA family ATPase Elf1	136	136	137	124	110	141	109	132	94	88	98	120
SPAC3C7.09	SPAC3C7.09	set8		lysine methyltransferase Set8 (predicted)		4	4	4		6		5		2		6
SPAC3C7.10	SPAC3C7.10	pex13		peroxin 13 (predicted)	6	8	3	16	6	27	7	9	6	9	6	22
SPAC3C7.11c	SPAC3C7.11c	cnx1	cal1	calnexin Cnx1	158	229	163	207	181	203	199	212	142	150	157	241
SPAC3C7.12	SPAC3C7.12	tip1	noc1	CLIP170 family protein Tip1	11	20	5	19	11	21	12	15	10	22	6	25
SPAC3C7.13c	SPAC3C7.13c			glucose-6-phosphate 1-dehydrogenase (predicted)	2	6		4	3	4	2	10	12	9	12	22
SPAC3C7.14c	SPAC3C7.14c	obr1	apt1,uhp1	ubiquitinated histone-like protein Uhp1	169	73	141	79	187	103	201	135	258	164	296	331
SPAC3F10.02c	SPAC3F10.02c	trk1	sptrk	potassium ion transporter Trk1		7				4	2	4				4
SPAC3F10.03	SPAC3F10.03	grs1		mitochondrial and cytoplasmic glycine-tRNA ligase Grs1 (predicted)	211	187	223	211	201	208	211	218	193	146	177	209
SPAC3F10.04	SPAC3F10.04	gsa1	gsh2	glutathione synthetase large subunit Gsa1	83	66	92	82	82	86	80	91	77	66	79	102
SPAC3F10.05c	SPAC3F10.05c	mug113		T5orf172 family protein								5
SPAC3F10.06c	SPAC3F10.06c			initiator methionine tRNA 2'-O-ribosyl phosphate transferase (predicted)		5		6	3	6		6		4		9
SPAC3F10.08c	SPAC3F10.08c			rRNA processing protein Faf1 (predicted)	4	10	4	13	3	10		8		3		8
SPAC3F10.09	SPAC3F10.09			1-(5-phosphoribosyl)-5-[(5-phosphoribosylamino) methylideneamino]imidazole-4-carboxamide isomerase (predicted)	13	20	14	19	20	23	13	23	13	17	20	24
SPAC3F10.11c	SPAC3F10.11c	abc2		glutathione S-conjugate-exporting ATPase Abc2	36	88	46	94	40	79	32	90	39	61	52	80
SPAC3F10.12c	SPAC3F10.12c			transcription factor (predicted)		2										2
SPAC3F10.13	SPAC3F10.13	ucp6		UBA domain protein Ucp6	2	15	4	17	11	23	5	21	9	11	15	22
SPAC3F10.15c	SPAC3F10.15c	spo12		Spo12 family protein	3									2
SPAC3F10.16c	SPAC3F10.16c			GTP binding protein, HSR1-related (predicted)	35	53	33	52	38	59	32	65	26	43	33	46
SPAC3F10.17	SPAC3F10.17			ribosome biogenesis protein Ltv1 (predicted)	15	24	16	15	18	15	15	16	12	11	12	18
SPAC3G6.01	SPAC3G6.01	hrp3		ATP-dependent DNA helicase Hrp3	25	47	35	63	20	53	18	46	18	34	9	40
SPAC3G6.03c	SPAC3G6.03c			Maf-like protein	21	20	24	29	21	29	19	28	16	20	19	29
SPAC3G6.04	SPAC3G6.04	rnp24		RNA-binding protein Rnp24	27	15	20	21	14	21	19	21	18	14	19	18
SPAC3G6.05	SPAC3G6.05			Mpv17/PMP22 family protein 1 (predicted)	13	13	15	8	16	13	15	16	12	12	12	13
SPAC3G6.06c	SPAC3G6.06c	rad2	fen1	FEN-1 endonuclease Rad2	7	14	8	8	10	8	4	13	6	7	9	11
SPAC3G6.07	SPAC3G6.07			dubious						5	6	10	5	4		7
SPAC3G6.08	SPAC3G6.08	erv1		mitochondrial sulfhydryl oxidase (predicted)	3		3	3		3	3	5
SPAC3G6.09c	SPAC3G6.09c	tps2		trehalose-phosphate synthase Tps2 (predicted)	6	21	4	14	6	15	3	17	5	15	3	20
SPAC3G6.11	SPAC3G6.11	chl1		ATP-dependent DNA helicase Chl1 (predicted)	2			7	2	5		4	3	3	2	3
SPAC3G9.01	SPAC3G9.01	nsk1		Clp1-interacting protein Nsk1		2				4		4			2	2
SPAC3G9.02	SPAC3G9.02	oar2		3-oxoacyl-[acyl-carrier-protein] reductase Oar2 (predicted)		5		4		6		5				5
SPAC3G9.03	SPAC3G9.03	rpl2301	rpl23-1	60S ribosomal protein L23	116	51	97	57	93	52	109	52	94	25	103	45
SPAC3G9.04	SPAC3G9.04	ssu72		phosphoric ester hydrolase Ssu72 (predicted)	15	12	14	12	13	12	21	12	13	6	12	9
SPAC3G9.05	SPAC3G9.05			GTPase activating protein (predicted)	14	30	21	42	13	41	11	42	11	12	11	47
SPAC3G9.06	SPAC3G9.06	frs2		cytoplasmic phenylalanine-tRNA ligase alpha subunit Frs2 (predicted)	134	67	145	84	110	86	113	96	119	49	122	88
SPAC3G9.07c	SPAC3G9.07c	hos2	hda1,phd1	histone deacetylase (class I) Hos2		7		7		4				3	6	4
SPAC3G9.08	SPAC3G9.08	png1		ING family homolog Png1	4	7	4	2	4	6	3	4	3			6
SPAC3G9.09c	SPAC3G9.09c	tif211		translation initiation factor eIF2 alpha subunit	107	190	98	160	129	171	102	163	98	120	116	170
SPAC3G9.10c	SPAC3G9.10c	rrp41	rrp41	exosomal 3'-to-5' phosphorolytic exoribonuclease Rrp41 (predicted)		3			4	3				2
SPAC3G9.11c	SPAC3G9.11c			pyruvate decarboxylase (predicted)		23	4	19	3	16	2	18	3	8		14
SPAC3G9.12	SPAC3G9.12	peg1	cls1	CLASP family microtubule-associated protein	22	18	13	18	20	25	18	28	13	6	19	17
SPAC3G9.13c	SPAC3G9.13c	msw1		mitochondrial tryptophan-tRNA ligase Msw1 (predicted)	4	5	5	12		7	3	4		3	3	7
SPAC3G9.14	SPAC3G9.14	sak1		transcriptional repressor Sak1	3	14		17	2	10		13	2	6		9
SPAC3G9.15c	SPAC3G9.15c	fcf2		rRNA processing protein Fcf2 (predicted)	9	12	6	11	10	18	7	14	4	13	6	15
SPAC3G9.16c	SPAC3G9.16c	bet5		TRAPP complex subunit Bet5 (predicted)		6				8		5		4		7
SPAC3H1.01c	SPAC3H1.01c	orc3	orp3,SPAP14E8.06c	origin recognition complex subunit Orp3 (predicted)	4	7		5		12	3	9		6	3	6
SPAC3H1.02c	SPAC3H1.02c			metallopeptidase (predicted)	19	25	23	21	20	24	15	22	22	17	12	25
SPAC3H1.03	SPAC3H1.03	mug151		mouse transcriptional regulator, HCNGP-like (predicted)	3		3	3		8	3	4		4	3	5
SPAC3H1.04c	SPAC3H1.04c	mdm31		mitochondrial inner membrane protein Mdm31 (predicted)		8	8		5	2	8	2			10	5
SPAC3H1.05	SPAC3H1.05			CAAX prenyl protease (predicted)	46	46	37	59	49	55	42	63	38	40	46	57
SPAC3H1.06c	SPAC3H1.06c			membrane transporter (predicted)		4				2			8
SPAC3H1.07	SPAC3H1.07	aru1	car3	arginase Aru1	119	82	131	88	117	87	109	85	109	48	127	91
SPAC3H1.09c	SPAC3H1.09c	avt3		vacuolar amino acid efflux transporter Avt3	14	21	7	24	25	33	19	26	17	17	20	27
SPAC3H1.10	SPAC3H1.10			phytochelatin synthetase	4	11	2	7	3	14		12	3	6		7
SPAC3H1.11	SPAC3H1.11	hsr1		transcription factor Hsr1	2	2						3
SPAC3H1.12c	SPAC3H1.12c	snt2		Lid2 complex subunit Snt2	10	8	4	9	7	19	5	28	7	6	8	18
SPAC3H1.13	SPAC3H1.13	ppk13		serine/threonine protein kinase Ppk13 (predicted)		3	4	4				4		8		3
SPAC3H1.14	SPAC3H1.14		SPAC9G1.01	cytoplasmic vesicle protein, Vid24 family (predicted)				3				3
SPAC3H5.04	SPAC3H5.04	aar2		U5 snRNP-associated protein Aar2 (predicted)		9		5		10		4		5		9
SPAC3H5.06c	SPAC3H5.06c	pol1	swi7,polA	DNA polymerase alpha catalytic subunit	21	27	19	21	7	37	11	26	12	14	10	20
SPAC3H5.07	SPAC3H5.07	rpl702	rpl7-2,rpl7,rpl7b	60S ribosomal protein L7	206	148	155	146	162	149	163	152	165	95	142	148
SPAC3H5.08c	SPAC3H5.08c			WD repeat protein, human WDR44 family	5	9		12		13	4	5	4	12	6	9
SPAC3H5.09c	SPAC3H5.09c			conserved eukaryotic mitochondrial protein (predicted)	7	29	11	21	9	15	13	23	18	14	15	29
SPAC3H5.10	SPAC3H5.10	rpl3202	rpl32-2,rpl32	60S ribosomal protein L32 (predicted)	69	60	80	61	65	44	70	49	67	38	65	43
SPAC3H5.11	SPAC3H5.11			NAD/NADH kinase (predicted)		8	8	3	4	7		7	8		6	4
SPAC3H5.12c	SPAC3H5.12c	rpl501	rpl5-1,rpl5	60S ribosomal protein L5 (predicted)	514	439	473	449	660	489	571	492	504	354	482	506
SPAC3H8.02	SPAC3H8.02			sec14 cytosolic factor family phosphatidylinositol transporter (predicted)	22	28	23	34	23	48	18	36	15	21	22	45
SPAC3H8.03	SPAC3H8.03	img2		mitochondrial ribosomal protein subunit Img2 (predicted)				3		7		5
SPAC3H8.04	SPAC3H8.04			chromosome segregation protein (predicted)		2						3				2
SPAC3H8.05c	SPAC3H8.05c	mms1		E3 ubiquitin ligase complex subunit Mms1 (predicted)				3						2		2
SPAC3H8.06	SPAC3H8.06	aur1		inositol phosphorylceramide synthase Aur1 (predicted)		4	3	6	3	6		7		6		6
SPAC3H8.07c	SPAC3H8.07c	pac10		prefoldin subunit 3 Pac10 (predicted)	23	14	14	15	17	11	20	16	17	11	13	16
SPAC3H8.08c	SPAC3H8.08c			transcription factor (predicted)		12	3	4	2	11		11	5	6	5	8
SPAC3H8.09c	SPAC3H8.09c	nab3		poly(A) binding protein Nab3 (predicted)	3	4		3		2
SPAC3H8.10	SPAC3H8.10	spo20	sec14	sec14 cytosolic factor family Sec14	71	68	60	78	53	71	57	79	54	54	70	74
SPAC458.02c	SPAC458.02c			mRNP complex (predicted)	96	66	108	57	81	63	98	69	88	43	94	70
SPAC458.03	SPAC458.03	tel2		Tel2/Rad-5/Clk-2 family protein Tel2	5	6	5	7	6	16	3	10	9	9	20	8
SPAC458.04c	SPAC458.04c	dli1	dil1	dynein intermediate light chain Dli1/Dil1		2				2		10
SPAC458.05	SPAC458.05	pik3	vps34	phosphatidylinositol 3-kinase Pik3		8	5	9		12	5	13	4	11	6	14
SPAC458.06	SPAC458.06		atg18c	WD repeat protein involved in autophagy Atg18c		7		12		10		15		5		5
SPAC458.07	SPAC458.07	tfa1	SPAPYUG7.01	transcription factor TFIIE alpha subunit, TFIIEA, Tfa1	5	6		5		8	6	11	3	3	4	8
SPAC4A8.02c	SPAC4A8.02c			conserved protein, UPF0047 family	8	12	12	6		7	9	14	5	5	7	12
SPAC4A8.03c	SPAC4A8.03c	ptc4		protein phosphatase 2C Ptc4	10	15	4	22	10	23	4	20	10	14	7	16
SPAC4A8.04	SPAC4A8.04	isp6	prb1	vacuolar serine protease Isp6	14	6	11	10	14	15	15	19	15	14	20	16
SPAC4A8.05c	SPAC4A8.05c	myp2	myo3	myosin II heavy chain Myo3	3	12	3	17	6	17	5	17	4	8	6	16
SPAC4A8.06c	SPAC4A8.06c			esterase/lipase (predicted)	5	11	6	6		4		5				7
SPAC4A8.07c	SPAC4A8.07c			sphingoid long chain base kinase (predicted)	10	20	8	35	13	34	9	33	10	24	13	30
SPAC4A8.08c	SPAC4A8.08c	vrs2	vas2,ValRS2	mitochondrial valine-tRNA ligase Vrs2/Vas2	5	3	3	13		11	7	11		8	5	8
SPAC4A8.09c	SPAC4A8.09c	cwf21		complexed with Cdc5 protein Cwf21	2	6		5	3	3		5				6
SPAC4A8.10	SPAC4A8.10			lipase (predicted)	2	5	3	5	2	5	2	7		5	3	6
SPAC4A8.11c	SPAC4A8.11c	fas2	lsd1	fatty acid synthase alpha subunit Lsd1	745	669	791	651	794	668	707	620	630	423	725	690
SPAC4A8.12c	SPAC4A8.12c	sds22		protein phosphatase regulatory subunit Sds22	17	13	16	12	11	14	10	16	15	13	16	14
SPAC4A8.13c	SPAC4A8.13c	pts1		20S proteasome component beta 5	22	23	25	32	19	35	28	31	23	22	32	34
SPAC4A8.14	SPAC4A8.14			ribose-phosphate pyrophosphokinase (predicted)	20	32	24	29	33	32	11	29	20	17	20	30
SPAC4A8.15c	SPAC4A8.15c	cdc3		profilin											20
SPAC4A8.16c	SPAC4A8.16c	tif33	SPAC823.01c	translation initiation factor eIF3c	177	165	188	175	186	182	164	202	180	118	170	198
SPAC4C5.01	SPAC4C5.01			haloacid dehalogenase-like hydrolase	26	22	21	22	23	17	19	22	23	7	18	11
SPAC4C5.02c	SPAC4C5.02c	ryh1	hos1	GTPase Ryh1	13	10	12	10	13	11	9	16	9	7	14	13
SPAC4C5.03	SPAC4C5.03			CTNS domain protein (SMART)	5	2					6		5	2		5
SPAC4C5.04	SPAC4C5.04	rad31	uba4	SUMO E1-like activator enzyme Rad31	9	11		5	5	9	6	14	6	6	4	13
SPAC4D7.01c	SPAC4D7.01c	sec71	sec7a,SPAP8A3.15c	Sec7 domain protein, ARF GEF (predicted)	20	50	22	54	16	51	24	42	19	25	23	53
SPAC4D7.02c	SPAC4D7.02c			glycerophosphoryl diester phosphodiesterase (predicted)		9		9		9	3	13	5	5	9	12
SPAC4D7.03	SPAC4D7.03	pop2	sud1	F-box/WD repeat protein Pop2		4	3	4		5		2		3		3
SPAC4D7.04c	SPAC4D7.04c			cis-prenyltransferase (predicted)	13	17	10	26	5	19	6	17	9	8	5	19
SPAC4D7.05	SPAC4D7.05	sum1	tif34	translation initiation factor eIF3i	152	96	188	102	151	106	144	120	151	95	148	120
SPAC4D7.06c	SPAC4D7.06c			siroheme synthase (predicted)	3	9		6	4	10	4	11	3	10	5	14
SPAC4D7.07c	SPAC4D7.07c			sequence orphan		3										4
SPAC4D7.08c	SPAC4D7.08c	ade4	min13,aza1	amidophosphoribosyltransferase Ade4	56	51	55	59	48	62	43	74	45	39	48	51
SPAC4D7.09	SPAC4D7.09	tif223		translation initiation factor eIF2B gamma subunit (predicted)	40	24	37	38	35	38	32	28	36	20	36	33
SPAC4D7.10c	SPAC4D7.10c	spt20		SAGA complex subunit Spt20		7		4		6		4	3	2		8
SPAC4D7.11	SPAC4D7.11	dsc4		conserved fungal protein		4				4		5				3
SPAC4D7.12c	SPAC4D7.12c	fet5		ATP binding protein Fet5 (predicted)	3	5		5	3	6						3
SPAC4D7.13	SPAC4D7.13	usp104	prp40	U1 snRNP-associated protein Usp104	10	32	9	28	14	18	12	17	10	9	14	30
SPAC4F10.02	SPAC4F10.02	aap1		aspartyl aminopeptidase Aap1	30	29	17	30	22	31	31	31	26	26	22	33
SPAC4F10.03c	SPAC4F10.03c			tRNA 2'-O-ribose methyltransferase (predicted)		6		8		5		6		5		7
SPAC4F10.04	SPAC4F10.04	rrd1		protein phosphatase type 2A, intrinsic regulator Rrd1 (predicted)	4	20	7	19	8	24	3	25		11	4	19
SPAC4F10.05c	SPAC4F10.05c			mitochondrial lipoate-protein ligase (predicted)								3
SPAC4F10.06	SPAC4F10.06			ribosome small subunit biogenesis protein, BUD22 family (predicted)	8	10	6	10	9	14	7	11	5	5	6	7
SPAC4F10.07c	SPAC4F10.07c	atg13	apg13,mug78	autophagy associated protein kinase regulatory subunit Atg13		3		5		5		2		3		6
SPAC4F10.08	SPAC4F10.08	mug126		sequence orphan		6		5		4		3		2		3
SPAC4F10.09c	SPAC4F10.09c			ribosome biogenesis protein Noc1 (predicted)	29	34	25	39	24	29	21	38	20	19	20	39
SPAC4F10.10c	SPAC4F10.10c	mnn9		mannosyltransferase complex subunit, Anp family Mnn9 (predicted)	21	47	26	37	16	42	20	33	18	25	17	43
SPAC4F10.11	SPAC4F10.11	spn1		septin Spn1	24	30	12	25	16	36	18	27	21	23	26	28
SPAC4F10.12	SPAC4F10.12	fta1	sma1	CENP-L homolog Fta1						2
SPAC4F10.13c	SPAC4F10.13c	mpd2		GYF domain protein	74	66	57	62	55	89	80	80	72	44	69	97
SPAC4F10.14c	SPAC4F10.14c	btf3	egd1,btt1,nac2	nascent polypeptide-associated complex beta subunit	143	228	148	195	122	181	122	193	127	132	127	187
SPAC4F10.15c	SPAC4F10.15c	wsp1		WASp homolog	29	31	16	22	16	30	30	32	24	13	23	30
SPAC4F10.16c	SPAC4F10.16c			P-type ATPase (predicted)	2	7		13		10	4	8	4	10	3	5
SPAC4F10.18	SPAC4F10.18	nup37		WD repeat protein, nucleoporin Nup37 (predicted)	8	7	10	15	9	14	7	11		10	9	12
SPAC4F10.19c	SPAC4F10.19c			zf-HIT protein Hit1 (predicted)	2	5		6		5		4
SPAC4F10.20	SPAC4F10.20	grx1		glutaredoxin Grx1	8	10	10	7	9	12	20	21	36	34	51	45
SPAC4F8.01	SPAC4F8.01	did4	SPAC644.03c,vps2	ESCRT III complex subunit Did4	10	11	8	6	7	7	6	9	8	4	8	6
SPAC4F8.02c	SPAC4F8.02c	mrpl40	SPAC644.02	mitochondrial ribosomal protein subunit L40 (predicted)	12	16	22	18	13	24	13	17	11	16	14	20
SPAC4F8.03	SPAC4F8.03	sdo1	SPAC644.01c	SBDS family ribosome maturation protein Sdo1 (predicted)	28	24	18	26	17	34	20	34	18	23	20	23
SPAC4F8.04	SPAC4F8.04			Brix domain protein Rpf1 (predicted)	9	13	11	19	5	12	4	12		6	6	15
SPAC4F8.05c	SPAC4F8.05c	mrpl28		mitochondrial ribosomal protein subunit L28 (predicted)	6	4	3	3	4	4	10	7	5	2	5	9
SPAC4F8.06	SPAC4F8.06			mitochondrial ribosomal protein subunit S12 (predicted)				2	3			5			4
SPAC4F8.07c	SPAC4F8.07c	hxk2		hexokinase 2	327	323	296	297	343	338	331	351	285	280	337	393
SPAC4F8.10c	SPAC4F8.10c	stg1		SM22/transgelin-like actin modulating protein Stg1	6	3	4	4	4	6		3	9		4	4
SPAC4F8.11	SPAC4F8.11			WD repeat protein, human WDR24 family	2	11	4	8		12		7	4	4		3
SPAC4F8.12c	SPAC4F8.12c	spp42	cwf6	U5 snRNP complex subunit Spp42	41	97	51	96	44	102	37	100	55	66	42	94
SPAC4F8.13c	SPAC4F8.13c	rng2		IQGAP		15	6	14	3	18		18	4	6	3	16
SPAC4F8.14c	SPAC4F8.14c	hcs1	hcs	3-hydroxy-3-methylglutaryl-CoA synthase	107	190	96	184	94	191	86	184	77	99	93	181
SPAC4F8.15	SPAC4F8.15	itr1	SPAC7D4.01	myo-inositol transporter Itr1		5	5			6		4				3
SPAC4G8.03c	SPAC4G8.03c			RNA-binding protein (predicted)		16	4	10	7	10		15		4	4	16
SPAC4G8.04	SPAC4G8.04			GTPase activating protein (predicted)	4	3		5	3			3			6	4
SPAC4G8.05	SPAC4G8.05	ppk14		serine/threonine protein kinase Ppk14 (predicted)	14	6		14	9	12	10	11	5	9	13	14
SPAC4G8.06c	SPAC4G8.06c	trm12		tRNA methyltransferase Trm12 (predicted)		7		3	6			3	4		2	5
SPAC4G8.07c	SPAC4G8.07c			tRNA (m5U54) methyltransferase Trm2 (predicted)	17	23	21	26	15	19	11	23	11	12	15	17
SPAC4G8.09	SPAC4G8.09			mitochondrial leucine-tRNA ligase (predicted)	12	14	6	11	2	13	5	12		9	2	11
SPAC4G8.10	SPAC4G8.10	gos1		SNARE Gos1 (predicted)	5	8	3	9	4	9	7	13	9	11		12
SPAC4G8.11c	SPAC4G8.11c	atp10		F1-F0 ATPase assembly protein (predicted)		3			3	8	2	3		2	4	2
SPAC4G8.12c	SPAC4G8.12c			alpha-1,2-mannosyltransferase (predicted)		4				7				3		5
SPAC4G8.13c	SPAC4G8.13c	prz1		calcineurin responsive transcription factor Prz1	3			2		2	5	2		4
SPAC4G9.02	SPAC4G9.02	rnh201		ribonuclease H2 complex subunit Rnh201 (predicted)		5				3	2	2				3
SPAC4G9.03	SPAC4G9.03	adk1		adenylate kinase Adk1	70	104	84	126	91	117	69	109	85	87	87	117
SPAC4G9.04c	SPAC4G9.04c			cleavage and polyadenylation specificity factor (predicted)		13		11		16		10	2	9	2	14
SPAC4G9.05	SPAC4G9.05	mpf1		meiotic PUF family protein 1 (predicted)	2		2		3	3	2	3
SPAC4G9.06c	SPAC4G9.06c	chz1		histone chaperone Chz1 (predicted)	5				2
SPAC4G9.07	SPAC4G9.07	mug133		S. pombe specific UPF0300 family protein 2		9		3		4		5		2
SPAC4G9.08c	SPAC4G9.08c	rpc2		DNA-directed RNA polymerase III complex subunit Rpc2	35	43	30	40	29	59	21	44	27	24	27	37
SPAC4G9.09c	SPAC4G9.09c	arg11		N-acetyl-gamma-glutamyl-phosphate reductase/acetylglutamate kinase	118	114	126	126	136	143	125	123	135	77	120	154
SPAC4G9.10	SPAC4G9.10	arg3		ornithine carbamoyltransferase Arg3	45	69	40	61	47	67	30	72	33	31	39	68
SPAC4G9.11c	SPAC4G9.11c	cmb1		cytosine-mismatch binding protein 1	9	15	21	21	26	25	18	27	22	15	29	32
SPAC4G9.12	SPAC4G9.12			gluconokinase	17	15	21	19	17	18	20	19	21	14	18	16
SPAC4G9.13c	SPAC4G9.13c	vps26	pep8	retromer complex subunit Vps26	9	14	7	11	9	17	5	9	8	9	7	11
SPAC4G9.15	SPAC4G9.15			ketoreductase (predicted)	22	30	27	27	28	28	31	42	23	26	30	36
SPAC4G9.16c	SPAC4G9.16c	rpl901	rpl9-1	60S ribosomal protein L9	35	23	31	49	26	40	23	29	26	23	28	38
SPAC4G9.17c	SPAC4G9.17c	mrps5		mitochondrial ribosomal protein subunit S5 (predicted)	15	22	14	12	12	19	7	20	6	7	9	22
SPAC4G9.19	SPAC4G9.19			DNAJ domain protein DNAJB family (predicted)		6		4		2				3	2	2
SPAC4G9.20c	SPAC4G9.20c			mitochondrial carrier with solute carrier repeats (predicted)		7		8		4		5		3		4
SPAC4G9.22	SPAC4G9.22			conserved fungal protein		2								2
SPAC4H3.01	SPAC4H3.01			DNAJ domain protein Caj1/Djp1 type (predicted)	22	38	25	49	30	52	19	47	25	32	28	54
SPAC4H3.02c	SPAC4H3.02c	swc3		Swr1 complex subunit Swc3	7	3		2			2	5				2
SPAC4H3.03c	SPAC4H3.03c			glucan 1,4-alpha-glucosidase (predicted)		2		4	2	7	3	6	6	11	8	13
SPAC4H3.04c	SPAC4H3.04c			UPF0103 family		2		2		2				4
SPAC4H3.05	SPAC4H3.05	srs2		ATP-dependent DNA helicase, UvrD subfamily	2	3				3		6				2
SPAC4H3.06	SPAC4H3.06			sequence orphan	5	5		5		6		4	6	5		5
SPAC4H3.07c	SPAC4H3.07c			protein phosphatase Fmp31 (predicted)	6	3	11	8	13	7	14	11	18	9	17	13
SPAC4H3.08	SPAC4H3.08			3-hydroxyacyl-CoA dehydrogenase (predicted)	3	7		10	2	15	2	18		15	6	21
SPAC4H3.10c	SPAC4H3.10c	pyk1		pyruvate kinase (predicted)	1487	1149	1429	935	1685	959	1565	1003	1505	707	1630	1147
SPAC4H3.11c	SPAC4H3.11c	ppc89	mug127	spindle pole body protein Ppc89	8	11	4	4		7	13	10	9		5	7
SPAC4H3.12c	SPAC4H3.12c			dubious	2
SPAC4H3.14c	SPAC4H3.14c			sequence orphan	3	10	4	8		10	5	10	5	5		9
SPAC513.01c	SPAC513.01c	eft201	eft2-1,etf2,SPAPYUK71.04c	translation elongation factor 2 (EF-2) Eft2,A	1055	661	889	719	898	760	979	731	903	483	815	750
SPAC513.02	SPAC513.02			phosphoglycerate mutase family		4			6	6	12	21	17	18	23	25
SPAC513.04	SPAC513.04			sequence orphan		2	3
SPAC513.05	SPAC513.05	ams1		alpha-mannosidase (predicted)	18	46	17	47	15	54	15	61	21	45	35	70
SPAC513.06c	SPAC513.06c			dihydrodiol dehydrogenase (predicted)	4	10		5		7	5	22	17	18	16	42
SPAC513.07	SPAC513.07			flavonol reductase/cinnamoyl-CoA reductase family	22	16	29	18	28	33	38	36	61	24	57	51
SPAC521.02	SPAC521.02			WLM domain protein				2
SPAC521.03	SPAC521.03			short chain dehydrogenase (predicted)	70	71	67	67	83	72	71	78	94	59	111	113
SPAC521.04c	SPAC521.04c			calcium permease (predicted)		6		5	4	11		5	2	7	5	7
SPAC521.05	SPAC521.05	rps802	rps8-2	40S ribosomal protein S8 (predicted)	135	136	138	126	127	119	142	115	131	99	132	145
SPAC56E4.02c	SPAC56E4.02c	alg13		N-acetylglucosaminyldiphosphodolichol N-acetylglucosaminyltransferase Alg13 (predicted)		6		4				6				4
SPAC56E4.03	SPAC56E4.03			aromatic aminotransferase (predicted)	309	217	236	281	246	304	260	296	246	259	272	379
SPAC56E4.04c	SPAC56E4.04c	cut6		acetyl-CoA/biotin carboxylase	455	515	454	553	518	571	392	560	389	376	415	573
SPAC56E4.05	SPAC56E4.05	mug69		ENV10 family protein (predicted)		5	2	9		10		5		4	5	6
SPAC56E4.06c	SPAC56E4.06c	ggt2		gamma-glutamyltranspeptidase Ggt2	6	10	11	12	8	10	5	11	9	4	8	9
SPAC56E4.07	SPAC56E4.07			N-acetyltransferase (predicted)	13	6	9	14	12	5	13	14	12	7	15	14
SPAC56F8.02	SPAC56F8.02			AMP binding enzyme (predicted)	7	19		19	2	11	4	8	7	20		16
SPAC56F8.03	SPAC56F8.03			translation initiation factor IF2 (predicted)	97	131	67	116	80	139	85	129	79	82	74	137
SPAC56F8.04c	SPAC56F8.04c	ppt1	coq2	para-hydroxybenzoate--polyprenyltransferasePpt1	5	5	4	7	5	5	4	5	4	5	6	12
SPAC56F8.05c	SPAC56F8.05c	mug64		BAR domain protein (predicted)	82	90	79	66	101	63	74	63	62	34	77	51
SPAC56F8.07	SPAC56F8.07			conserved eukaryotic ER membrane protein		5		4
SPAC56F8.08	SPAC56F8.08	mud1	ucp1,ddi1	UBA domain protein Mud1	13	15	8	10	8	13	15	13	14	7	20	12
SPAC56F8.09	SPAC56F8.09	rrp8		rRNA methyltransferase Rrp8 (predicted)	4	13	4	13	5	15		9		7		9
SPAC56F8.10	SPAC56F8.10	met9	met5	methylenetetrahydrofolate reductase Met9	39	86	35	61	29	74	28	67	27	52	32	91
SPAC56F8.11	SPAC56F8.11	spc3		signal peptidase subunit Spc3 (predicted)	7	8	8	9	4	10	6	15	6	9	9	10
SPAC56F8.12	SPAC56F8.12			conserved fungal protein		2		3		7		4		6	2	2
SPAC56F8.16	SPAC56F8.16	esc1		transcription factor Esc1 (predicted)						5		2		2		2
SPAC57A10.02	SPAC57A10.02	cdr2		serine/threonine protein kinase Cdr2	4	19	3	20	4	19	5	17		13	5	21
SPAC57A10.03	SPAC57A10.03	cyp1		cyclophilin family peptidyl-prolyl cis-trans isomerase Cyp1	4	10	3	10		9	5	9	5	3	6	10
SPAC57A10.05c	SPAC57A10.05c	pof1		F-box/WD repeat protein protein Pof1		6	8	11	3	10		7	5	2	2	5
SPAC57A10.07	SPAC57A10.07			conserved protein (fungal and protazoan)	4	7		4		11	2	9				7
SPAC57A10.08c	SPAC57A10.08c			carboxylic ester hydrolase activity (predicted)		7	3	5		6	2	5	3	3		3
SPAC57A10.09c	SPAC57A10.09c	nhp6		High-mobility group non-histone chromatin protein (predicted)	9	9	13	8	14	6	15	9	16	4	20	5
SPAC57A10.10c	SPAC57A10.10c	sla1		La protein homolog	98	73	93	63	87	65	77	73	70	40	100	64
SPAC57A10.11c	SPAC57A10.11c	tim40		TIM22 inner membrane protein import complex subunit Tim40 (predicted)	8	18	5	20	5	20	5	18	6	14	7	21
SPAC57A10.12c	SPAC57A10.12c	ura3		dihydroorotate dehydrogenase Ura3	160	163	198	135	161	144	151	127	142	82	151	130
SPAC57A10.14	SPAC57A10.14	sgf11		SAGA complex subunit Sgf11			3								3
SPAC57A7.04c	SPAC57A7.04c	pabp		mRNA export shuttling protein	404	377	366	323	387	334	421	323	352	204	366	333
SPAC57A7.05	SPAC57A7.05			conserved protein	2	12	7	6	3	11	7	7	5	2	6	14
SPAC57A7.06	SPAC57A7.06			U3 snoRNP protein Utp14 (predicted)	14	35	14	30	17	32	15	25	16	22	10	28
SPAC57A7.07c	SPAC57A7.07c			homocysteine methyltransferase (predicted)	8	10	6	5	7	9	9	12	7	4	9	10
SPAC57A7.08	SPAC57A7.08	pzh1		serine/threonine protein phosphatase Pzh1		14	6	9		11		14	7	10	8	11
SPAC57A7.09	SPAC57A7.09			human RNF family homolog		4				2
SPAC57A7.10c	SPAC57A7.10c	sec21		coatomer gamma subunit Sec21 (predicted)	81	112	94	138	84	146	74	122	67	67	84	116
SPAC57A7.11	SPAC57A7.11	mip1		WD repeat protein, Raptor homolog Mip1		18	6	26	5	30	4	25	4	13	3	26
SPAC57A7.12	SPAC57A7.12			heat shock protein Pdr13 (predicted)	215	146	177	129	154	150	182	136	161	86	174	149
SPAC57A7.13	SPAC57A7.13			RNA-binding protein, involved in splicing (predicted)	2	10		5	4	4	2	8	3	4		7
SPAC57A7.15c	SPAC57A7.15c			sequence orphan						3
SPAC589.02c	SPAC589.02c	med13	spTrap240,srb9	mediator complex subunit Srb9		6	2	7		5		4		5	2	7
SPAC589.03c	SPAC589.03c			sequence orphan				5				6				7
SPAC589.04	SPAC589.04			metaxin 1 (predicted)	5	24	11	21	13	22	10	22	7	13	6	17
SPAC589.05c	SPAC589.05c			conserved eukaryotic protein	5	6	6	6	6	4	5	10		6	3	2
SPAC589.06c	SPAC589.06c			pho88 family protein (predicted)	57	45	47	31	37	39	62	44	50	23	56	36
SPAC589.07c	SPAC589.07c	atg18	atg18a	WD repeat protein involved in autophagy Atg18a	3		3	2								3
SPAC589.09	SPAC589.09			sec14 cytosolic factor family (predicted)	7	19	8	16	7	13	4	14	10	9	4	15
SPAC589.10c	SPAC589.10c			ribomal-ubiquitin fusion protein Ubi5 (predicted)	210	110	147	121	166	141	180	137	170	93	212	169
SPAC589.11	SPAC589.11	mug82		mitochondrial translation release factor (predicted)					3
SPAC589.12	SPAC589.12		SPAC688.01	glycosylceramide biosynthesis protein (predicted)	14	37	18	45	26	43	22	51	22	34	23	50
SPAC5D6.04	SPAC5D6.04			auxin family transmembrane transporter (predicted)		7	2	2		6		6		3		7
SPAC5D6.05	SPAC5D6.05	2012-09-11	pmc6,med18	mediator complex subunit Pmc6		4				4
SPAC5D6.06c	SPAC5D6.06c	alg14		UDP-GlcNAc transferase associated protein Alg14 (predicted)		8	5	5	4	5	4	4	3	3	3	5
SPAC5D6.07c	SPAC5D6.07c	pxa1		PXA domain protein Pxa1		2		2		3
SPAC5D6.08c	SPAC5D6.08c	mes1		meiosis II protein Mes1											4
SPAC5D6.09c	SPAC5D6.09c	mug86		acetate transmembrane transporter (predicted)	3	4	9	5		3	2	5		2
SPAC5D6.12	SPAC5D6.12			mitochondrial translation protein (predicted)	3	10	5	7		4	6	5	5		4	5
SPAC5D6.13	SPAC5D6.13		SPAPJ735.02c	Golgi phosphoprotein 3 family (predicted)	14	35	14	35	7	33	8	24	12	16	12	34
SPAC5H10.01	SPAC5H10.01			DUF1445 family protein		2		2						2		4
SPAC5H10.02c	SPAC5H10.02c			ThiJ domain protein											2	2
SPAC5H10.03	SPAC5H10.03			phosphoglycerate mutase family	74	69	76	72	122	67	68	83	93	44	107	73
SPAC5H10.04	SPAC5H10.04			NADPH dehydrogenase (predicted)		2	3	4		2		2	3	2		4
SPAC5H10.05c	SPAC5H10.05c			FAD binding oxidoreductase (predicted)	17	20	19	13	15	14	22	18	17	12	21	27
SPAC5H10.06c	SPAC5H10.06c	adh4		alcohol dehydrogenase Adh4	18	26	22	38	37	47	19	44	21	26	23	32
SPAC5H10.07	SPAC5H10.07			sequence orphan				2				3
SPAC5H10.08c	SPAC5H10.08c	pan6		pantoate-beta-alanine ligase	15	20	16	16	20	13	13	18	14	18	14	21
SPAC5H10.09c	SPAC5H10.09c			3-methyl-2-oxobutanoatehydroxymethyltransferase(predicted)	5	8	5	5		10	7	8	3	3	4	8
SPAC5H10.10	SPAC5H10.10			NADPH dehydrogenase (predicted)	38	30	53	37	41	33	41	39	38	18	39	44
SPAC5H10.12c	SPAC5H10.12c			acetylglucosaminyltransferase (predicted)	10	12	9	13	14	10	11	17	8	10	6	18
SPAC5H10.13c	SPAC5H10.13c	gmh2		alpha-1,2-galactosyltransferase Gmh2 (predicted)	19	10	18	17	12	15	14	12	14	14	9	14
SPAC607.02c	SPAC607.02c			conserved fungal protein	2	7	4	6				2		4		7
SPAC607.03c	SPAC607.03c	snu13		U3 snoRNP-associated protein Snu13	17	59	12	63	12	70	12	58	8	37	9	63
SPAC607.04	SPAC607.04			inositol polyphosphate kinase (predicted)	2	9		4		8		9		4		9
SPAC607.05	SPAC607.05	rpn9		19S proteasome regulatory subunit Rpn9	57	43	66	50	55	51	61	55	47	49	61	69
SPAC607.06c	SPAC607.06c			metallopeptidase		13		16		14	2	17	3	9	10	16
SPAC607.07c	SPAC607.07c			sequence orphan	13	14	10	13	6	9	14	11	7	6	10	16
SPAC607.08c	SPAC607.08c			DUF726 family protein	2	7	2	4		8	3	12		3		11
SPAC607.10	SPAC607.10	spo3		sporulation protein Spo3		6	2	9	4	4	4	8	4	6	5	4
SPAC630.03	SPAC630.03	arp3	act2	actin-like protein Arp3	65	50	76	55	72	62	80	59	75	40	82	58
SPAC630.04c	SPAC630.04c			sequence orphan		2
SPAC630.05	SPAC630.05	gyp7		GTPase activating protein Gyp7 (predicted)	4	15		13	4	17	2	12		11	2	17
SPAC630.06c	SPAC630.06c			conserved fungal protein								3				3
SPAC630.07c	SPAC630.07c			sequence orphan		4		2	4				5
SPAC630.08c	SPAC630.08c	erg25		C-4 methylsterol oxidase (predicted)	12	19	8	18	6	15	7	22	7	15	9	23
SPAC630.09c	SPAC630.09c	mug58		GLYK family kinase of unknown specificity (predicted)	11	32	7	25	10	32	9	23	8	21	10	39
SPAC630.10	SPAC630.10			conserved eukaryotic protein, DUF3321 family								4		8
SPAC630.11	SPAC630.11	vps55		vacuolar sorting protein Vps55 (predicted)	3	7	6	11	6	13		8	7	7	7	7
SPAC630.12	SPAC630.12			ER lipid phosphatase (predicted)	15	36	22	28	22	30	14	28	8	18	14	26
SPAC630.13c	SPAC630.13c	tsc2		tuberin	6	22	15	14	14	15	11	22	21	11	13	16
SPAC630.14c	SPAC630.14c	tup12		transcriptional corepressor Tup12	58	46	38	46	47	56	59	50	43	44	51	57
SPAC630.15	SPAC630.15	mug177		sequence orphan			5									2
SPAC631.01c	SPAC631.01c	acp2		F-actin capping protein beta subunit (predicted)	32	25	35	26	31	26	30	34	28	9	37	33
SPAC631.02	SPAC631.02			bromodomain protein (predicted)	5	8	3	9		4		2		2		6
SPAC637.03	SPAC637.03			conserved fungal protein					2
SPAC637.04	SPAC637.04			cargo-transport protein Ypp1 (predicted)	17	19	14	26	16	23	19	23	20	21	25	25
SPAC637.05c	SPAC637.05c	vma2		V-type ATPase V1 subunit B	138	126	122	129	118	137	119	133	139	97	158	161
SPAC637.06	SPAC637.06			alpha-1,2-galactosyltransferase (predicted)		22	19	18	15	22	15	20	11	17	19	28
SPAC637.07	SPAC637.07	moe1		translation initiation factor eIF3d Moe1	172	115	185	121	152	125	166	126	139	83	155	126
SPAC637.08	SPAC637.08			iron-sulfur cluster assembly ATPase Nbp35 (predicted)	6	18	9	8	4	17	7	12	8	6	8	13
SPAC637.09	SPAC637.09			ribonuclease H70 (predicted)	30	24	13	11	14	27	15	24	16	10	17	23
SPAC637.10c	SPAC637.10c	rpn10	pus1	19S proteasome regulatory subunit Rpn10	13	14	17	12	20	10	13	15	20	8	22	15
SPAC637.11	SPAC637.11	rpm2	pah1,suv3	mitochondrial ATP-dependent RNA helicase Rpm2					2	6		5			2	5
SPAC637.12c	SPAC637.12c	mst1	kat5	KAT5 family histone acetyltransferase Mst1		8		4		3	3	5		4		11
SPAC637.13c	SPAC637.13c	slm1		cytoskeletal signaling protein Slm1 (predicted)	17	21	22	34	25	34	22	38	27	15	34	31
SPAC644.04	SPAC644.04	pct1		RNA 5'-triphosphatase		14		13	6	13		13	4	8	2	16
SPAC644.05c	SPAC644.05c			deoxyuridine 5'-triphosphate nucleotidohydrolase (predicted)	25	32	16	53	17	42	26	43	20	33	17	43
SPAC644.06c	SPAC644.06c	cdr1	nim1	NIM1 family serine/threonine protein kinase Cdr1/Nim1		6				6		5		6		5
SPAC644.07	SPAC644.07			mitochondrial Rieske ISP assembly ATPase (predicted)	2	2		2	2	3				7	3	3
SPAC644.08	SPAC644.08			methionine salvage haloacid dehalogenase-like hydrolase (predicted)	12	15	12	34	14	26	12	23	11	14	14	35
SPAC644.09	SPAC644.09			alanine racemase (predicted)	21	20	22	21	21	28	26	33	24	31	27	29
SPAC644.10	SPAC644.10	med11		mediator complex subunit Med11 (predicted)		3		3		2		5
SPAC644.11c	SPAC644.11c	pkp1		mitochondrial pyruvate dehydrogenase (lipoamide) kinase Pkp1 (predicted)		10		12	3	7		10	2	4		11
SPAC644.12	SPAC644.12	cdc5		cell division control protein, splicing factor Cdc5	10	25	15	20	11	28	11	32	17	11	14	18
SPAC644.13c	SPAC644.13c			Rab GTPase binding (predicted)	6	13	8	11	9	9	8	15	6	10	9	11
SPAC644.14c	SPAC644.14c	rad51	rhp51	RecA family recombinase Rhp51	5	10	12	7	7	5	8	3	9		9	8
SPAC644.15	SPAC644.15	rpp101	rpp1-1	60S acidic ribosomal protein Rpp1-1	37	80	58	55	60	60	37	63	44	36	52	63
SPAC644.16	SPAC644.16			RNA-binding protein (predicted)	13	18	7	22	14	16	15	18	14	16	14	22
SPAC644.17c	SPAC644.17c	mrpl9		mitochondrial ribosomal protein subunit L9 (predicted)	16	11	9	8	8	14	19	8	16	9	16	17
SPAC644.18c	SPAC644.18c	bet3		TRAPP complex subunit Bet3 (predicted)	4	4	7	7	6		3	6			5	6
SPAC652.01	SPAC652.01			BC10 family protein		3						2
SPAC664.01c	SPAC664.01c	swi6	SPAC824.10c	chromodomain protein Swi6	20	16	13	12	17	17	26	15	19	9	17	16
SPAC664.02c	SPAC664.02c	arp8		actin-like protein, Ino80 complex subunit Arp8	12	23	12	16	15	19	9	18	11	3	11	15
SPAC664.03	SPAC664.03			RNA polymerase II associated Paf1 complex (predicted)	19	14	20	16	11	17	16	22	10	10	16	17
SPAC664.05	SPAC664.05	rpl13		60S ribosomal protein L13 (predicted)	243	178	205	177	214	191	234	188	209	126	204	187
SPAC664.06	SPAC664.06	rlp7	rpl7	ribosomal protein L7-like Rlp7 involved in ribosome biogenesis (predicted)	26	20	31	22	35	29	34	24	19	8	30	17
SPAC664.07c	SPAC664.07c	rad9		checkpoint clamp complex protein Rad9		2							2	2		3
SPAC664.08c	SPAC664.08c			traub family protein involved in ribosome biogenesis (predicted)	25	41	13	38	12	44	12	33	11	18	21	35
SPAC664.09	SPAC664.09	ggt1		gamma-glutamyltranspeptidase Ggt1	9	17	9	13	4	20		21	6	13	4	22
SPAC664.10	SPAC664.10	klp2		kinesin-like protein Klp2	3	15	6	9	5	12	10	21	8	12	9	14
SPAC664.11	SPAC664.11	ssc1	ssp1	mitochondrial heat shock protein Hsp70	381	296	378	237	323	250	363	249	358	142	367	303
SPAC664.12c	SPAC664.12c			mitochondrial succinate dehydrogenase assembly factor 1 (predicted)	5	8	3	8		4	4	6	4			7
SPAC664.13	SPAC664.13			sequence orphan						3						4
SPAC664.14	SPAC664.14	amt2		ammonium transporter Amt2	9	10	14	9	9	9	11	13	7			4
SPAC664.15	SPAC664.15	caf4		CCR4-Not complex subunit Caf4/Mdv1 (predicted)		4			6	10			4	6	3
SPAC683.02c	SPAC683.02c		SPAC694.01c	zf-CCHC type zinc finger protein	6	9	4	10	4	6	5	6		8	5	3
SPAC688.02c	SPAC688.02c	mis14		kinetochore protein Mis14						3		3				2
SPAC688.03c	SPAC688.03c			human AMMECR1 homolog	3	2							2	4		2
SPAC688.04c	SPAC688.04c	gst3		glutathione S-transferase Gst3	18	25	25	34	52	38	30	49	30	39	43	52
SPAC688.06c	SPAC688.06c	slx4		structure-specific endonuclease subunit		3				2		6		5		5
SPAC688.07c	SPAC688.07c			sequence orphan	26	21	10	21	16	18	15	18	16	10	20	21
SPAC688.08	SPAC688.08	srb8	med12	mediator complex subunit Srb8		7	7	3	5	5	5	6	8	6	7	2
SPAC688.09	SPAC688.09			mitochondrial pyrimidine nucletide transporter (predicted)				4		9		4	2	3		5
SPAC688.10	SPAC688.10	rev3		DNA polymerase zeta catalytic subunit Rev3 (predicted)	6	11	3	7		21		8	2	12	3	13
SPAC688.11	SPAC688.11	end4	sla2	Huntingtin-interacting protein homolog	85	91	79	101	77	128	78	120	86	58	98	106
SPAC688.12c	SPAC688.12c			sequence orphan	6	6	4	4	4	5			5	5	6	3
SPAC688.13	SPAC688.13	scn1		TatD DNase family Scn1				3		6		6				3
SPAC688.14	SPAC688.14	set13		ribosome L32 lysine methyltransferase Set13	3	11		9	5	8	4	9		4	3	8
SPAC688.16	SPAC688.16			sequence orphan		2				4						6
SPAC694.02	SPAC694.02			DEAD/DEAH box helicase	181	211	188	217	194	232	193	210	170	145	171	241
SPAC694.03	SPAC694.03			conserved fungal protein		7	4	8	3	9		10				8
SPAC694.04c	SPAC694.04c			conserved eukaryotic protein	69	70	87	61	52	64	50	65	54	47	49	59
SPAC694.05c	SPAC694.05c	rps2502	rps25-2,rps25	40S ribosomal protein S25 (predicted)	77	62	47	88	71	86	81	97	67	60	65	87
SPAC694.06c	SPAC694.06c	mrc1		mediator of replication checkpoint 1	8	7		11	6	9		10	2	3	6	10
SPAC6B12.02c	SPAC6B12.02c	mus7	mms22	DNA repair protein Mus7/Mms22	3	12	6	9	5	14	3	14	4	12	4	15
SPAC6B12.03c	SPAC6B12.03c			HbrB family protein				2
SPAC6B12.04c	SPAC6B12.04c			aminotransferase class I and II (predicted)	31	45	26	41	20	55	20	55	15	25	21	57
SPAC6B12.05c	SPAC6B12.05c	ies2		Ino80 complex subunit Ies2	2	8		11		9		6		11		8
SPAC6B12.06c	SPAC6B12.06c	rrg9		mitochondrial genome maintenance protein Rrg9 (predicted)		5		4		3						7
SPAC6B12.07c	SPAC6B12.07c			ubiquitin-protein ligase E3 (predicted)	2	14		9		11		16	3	8	3	11
SPAC6B12.08	SPAC6B12.08	mug185		Co-chaperone for ATPase activity (predicted)		8		12	2	7	5	13		3		19
SPAC6B12.09	SPAC6B12.09	trm10		tRNA m(1)G methyltransferase Trm10 (predicted)	14	16	8	14	14	9	8	15	12	8	11	9
SPAC6B12.10c	SPAC6B12.10c	spp1	pri1	DNA primase catalytic subunit Spp1	8	24	14	15	4	13	5	17	7	4	10	17
SPAC6B12.11	SPAC6B12.11	drc1	sld2	DNA replication checkpoint protein Drc1	4	2						2			2	5
SPAC6B12.12	SPAC6B12.12	tom70		mitochondrial TOM complex subunit Tom70 (predicted)	160	117	143	119	141	135	130	130	126	90	135	137
SPAC6B12.13	SPAC6B12.13			protein phosphatase inhibitor (predicted)		2
SPAC6B12.14c	SPAC6B12.14c			conserved fungal protein				4		2
SPAC6B12.15	SPAC6B12.15	cpc2	rkp1	RACK1 ortholog Cpc2	667	350	648	446	623	409	697	451	599	329	564	407
SPAC6B12.16	SPAC6B12.16	meu26		conserved fungal protein		3						3				2
SPAC6B12.18	SPAC6B12.18	gon7	prl55,SPNCRNA.55	EKC/KEOPS complex subunit Gon7 (predicted)		2				4	4					2
SPAC6C3.02c	SPAC6C3.02c			mitochondrial CHCH domain protein (predicted)	3	3		4		3	4	3				3
SPAC6C3.03c	SPAC6C3.03c			sequence orphan				5								3
SPAC6C3.04	SPAC6C3.04	cit1		citrate synthase Cit1	103	88	104	107	108	114	102	102	93	66	99	96
SPAC6C3.05	SPAC6C3.05			sequence orphan		2		3		4
SPAC6C3.06c	SPAC6C3.06c			P-type ATPase, calcium transporting (predicted)	7	12	3	15	7	20	4	14	4	6		13
SPAC6C3.07	SPAC6C3.07	mug68		sequence orphan	5	10		7	3	6	5	8	6	4	3	2
SPAC6C3.08	SPAC6C3.08			proteasome regulatory particle, gankyrin (predicted)	10	10	10	9	11	11	9	13	10	10	9	16
SPAC6C3.09	SPAC6C3.09			RNase P subunit (predicted)		5		5		3		3	4			4
SPAC6F12.02	SPAC6F12.02	rst2		transcription factor Rst2	10	14	4	8		19	10	10		8	7	20
SPAC6F12.03c	SPAC6F12.03c	fsv1		SNARE Fsv1	4	8		8	3	5	3	16	4	15	3	8
SPAC6F12.04	SPAC6F12.04			COPI-coated vesicle associated protein (predicted)		2	4	3	4	5		5	5	5	6	6
SPAC6F12.05c	SPAC6F12.05c	tnr3		thiamine diphosphokinase Tnr3	8	17	8	19	7	18	10	18	6	13	9	14
SPAC6F12.06	SPAC6F12.06			Rho GDP dissociation inhibitor Rdi1 (predicted)	24	29	20	34	26	32	23	30	27	21	38	27
SPAC6F12.07	SPAC6F12.07	tom20		mitochondrial TOM complex subunit Tom20 (predicted)	43	15	46	31	36	29	37	26	32	17	37	22
SPAC6F12.08c	SPAC6F12.08c			exocyst complex subunit Exo84 (predicted)	2	16		12	3	14	8	24	3	9	8	17
SPAC6F12.09	SPAC6F12.09	rdp1	rdr1	RNA-directed RNA polymerase Rdp1	3	5	5		4		4	6	3	3	7	8
SPAC6F12.10c	SPAC6F12.10c	ade3	min11	phosphoribosylformylglycinamidine synthase Ade3 (predicted)	178	191	173	178	185	198	170	199	182	130	198	206
SPAC6F12.11c	SPAC6F12.11c	sfc1		transcription factor TFIIIC complex A box associated subunit Sfc1	4	18	6	10	9	19		14	8	11		14
SPAC6F12.12	SPAC6F12.12	par2	pbp2	protein phosphatase regulatory subunit Par2		6	4	9		7		7		8	3
SPAC6F12.13c	SPAC6F12.13c	fps1		geranyltranstransferase Fps1	61	125	74	131	108	136	65	111	72	90	106	159
SPAC6F12.14	SPAC6F12.14	cut23	apc8	anaphase-promoting complex subunit Apc8		13	5	10	3	9		9		12		15
SPAC6F12.15c	SPAC6F12.15c	cut9	dre1	anaphase-promoting complex subunit Cut9	5	23	10	20		15	6	23	7	10	5	15
SPAC6F12.16c	SPAC6F12.16c	mtr4		ATP-dependent RNA helicase, TRAMP complex subunit Mtr4	40	63	32	59	26	78	37	64	35	40	29	55
SPAC6F12.17	SPAC6F12.17	rna14		mRNA cleavage and polyadenylation specificity factor complex subunit Rna14 (predicted)	22	38	29	36	19	35	21	35	25	31	18	44
SPAC6F6.01	SPAC6F6.01	cch1		calcium channel Cch1		3		4		5	2	10	4	5	2	10
SPAC6F6.02c	SPAC6F6.02c	pof5		F-box protein Pof5						3				2
SPAC6F6.03c	SPAC6F6.03c			ribosome export GTPase (predicted)	52	54	35	48	48	49	45	49	25	19	33	43
SPAC6F6.04c	SPAC6F6.04c			membrane transporter (predicted)	2	2				6		5		2	3	4
SPAC6F6.05	SPAC6F6.05	ost2		oligosaccharyltransferase epsilon subunit Ost2 (predicted)		8	3	6	10	8		9		9	7	7
SPAC6F6.06c	SPAC6F6.06c	rax2		cell polarity factor Rax2		9				5		5				4
SPAC6F6.07c	SPAC6F6.07c	rps13		40S ribosomal protein S13 (predicted)	241	140	247	95	177	112	170	110	178	75	183	117
SPAC6F6.08c	SPAC6F6.08c	cdc16	bub2	two-component GAP Cdc16		6		4		3				2		5
SPAC6F6.09	SPAC6F6.09	eaf6		NuA4 histone acetyltransferase complex subunit Eaf6 (predicted)		4		4		9		5		5	2	4
SPAC6F6.10c	SPAC6F6.10c	arc2	arc34	ARP2/3 actin-organizing complex subunit Arc34	57	30	44	37	53	46	57	58	59	43	68	62
SPAC6F6.11c	SPAC6F6.11c			pyridoxine-pyridoxal-pyridoxamine kinase (predicted)	14	33	17	32	26	28	17	36	21	22	21	31
SPAC6F6.12	SPAC6F6.12			autophagy associated protein Atg24 (predicted)	7	22	7	12	12	22	11	21	10	15	15	22
SPAC6F6.13c	SPAC6F6.13c			DUF726 family protein		7		3		5		5			6	5
SPAC6F6.15	SPAC6F6.15	ypt5		GTPase Ypt5	35	27	37	23	30	45	27	44	37	21	35	38
SPAC6F6.16c	SPAC6F6.16c	tpz1	SPAC6F6.18c,mug169	Tppl homolog Tpz1				3		3				3		3
SPAC6F6.17	SPAC6F6.17	rif1	tap1,tap11,SPAPJ736.01	telomere length regulator protein Rif1	4	10		17	5	11	4	17		9	10	10
SPAC6G10.02c	SPAC6G10.02c	tea3		cell end marker Tea3	10	30	10	33	14	29	7	23	7	14	11	19
SPAC6G10.03c	SPAC6G10.03c			mitochondrial cardiolipin-specific phospholipase (predicted)	10	15	8	11	10	15	15	15	20	17	17	17
SPAC6G10.04c	SPAC6G10.04c			20S proteasome component alpha 6 subunit Pre5 (predicted)	98	45	73	38	65	50	83	42	88	23	86	52
SPAC6G10.05c	SPAC6G10.05c	trs120		TRAPP complex subunit Trs120 (predicted)	3	18	7	22	5	9	8	15	4	7	5	10
SPAC6G10.06	SPAC6G10.06			FAD-dependent amino acid oxidase involved in late endosome to Golgi transport (predicted)		3				4			3		4	3
SPAC6G10.07	SPAC6G10.07			nuclear cap-binding complex large subunit (predicted)	35	63	34	69	25	70	25	64	22	44	23	70
SPAC6G10.08	SPAC6G10.08	idp1		isocitrate dehydrogenase Idp1 (predicted)	155	101	159	123	154	120	138	141	151	94	183	143
SPAC6G10.09	SPAC6G10.09			alpha glucosidase I Gls1 (predicted)	155	116	156	121	161	126	147	112	123	93	144	121
SPAC6G10.10c	SPAC6G10.10c			human hmmtag2 homolog		3				4		5		4		6
SPAC6G10.12c	SPAC6G10.12c	ace2		transcription factor Ace2	2			2		4		2		3
SPAC6G9.01c	SPAC6G9.01c			conserved protein		2								3		5
SPAC6G9.02c	SPAC6G9.02c	nop9		RNA-binding protein Nop9 (predicted)	25	22	19	36	15	23	16	26	14	12	15	27
SPAC6G9.03c	SPAC6G9.03c	mug183		histone chaperone Rtt106-like (predicted)				4		4	2	5		5	3	2
SPAC6G9.04	SPAC6G9.04	spo7	mug79	sporulation protein Spo7		11	2	7		7		7		5	3	7
SPAC6G9.05	SPAC6G9.05	pcd1		coenzyme A diphosphatase (predicted)						3		2				3
SPAC6G9.06c	SPAC6G9.06c	pcp1		pericentrin Pcp1	3	20	9	22	3	22	3	19	3	10	7	18
SPAC6G9.07c	SPAC6G9.07c	arc4		ARP2/3 actin-organizing complex subunit Arc4	31	21	30	18	15	21	23	23	21	5	27	21
SPAC6G9.08	SPAC6G9.08	ubp6		ubiquitin C-terminal hydrolase Ubp6	14	17	13	13	15	24	12	22	13	7	12	25
SPAC6G9.10c	SPAC6G9.10c	sen1		ATP-dependent 5' to 3' DNA/RNA helicase Sen1	20	31	14	41	17	30	4	31	6	21	9	26
SPAC6G9.11	SPAC6G9.11	syb1		SNAP receptor, synaptobrevin family	9	5		4	8	4	12	10	14		8	6
SPAC6G9.12	SPAC6G9.12	cfr1		Chs five related protein Cfr1	28	51	14	39	26	50	31	58	33	27	38	54
SPAC6G9.14	SPAC6G9.14			RNA-binding protein (predicted)		10	3	8	3	12		20	4	6	8	12
SPAC6G9.15c	SPAC6G9.15c			sequence orphan		6		4		2						2
SPAC6G9.16c	SPAC6G9.16c			sequence orphan	8	5		8		2		3		3		3
SPAC732.01	SPAC732.01	vma11		V-type ATPase V0 proteolipid subunit (predicted)				7	4	4			3
SPAC732.02c	SPAC732.02c			fructose-2,6-bisphosphate 2-phosphatase activity (predicted)	10	24	9	17	9	26	7	20	10	16	6	20
SPAC750.02c	SPAC750.02c			membrane transporter (predicted)		4		2		3		6		3
SPAC750.05c	SPAC750.05c			S. pombe specific 5Tm protein family				4		4
SPAC750.06c	SPAC750.06c			S. pombe specific DUF999 protein family 4	2						5
SPAC750.07c	SPAC750.07c			S. pombe specific GPI anchored protein family 1										2
SPAC750.08c	SPAC750.08c			NAD-dependent malic enzyme (predicted), partial						3
SPAC767.01c	SPAC767.01c	vps1	SPAC9G1.14c	dynamin family protein Vps1	38	47	64	63	61	69	61	69	59	48	70	72
SPAC7D4.02c	SPAC7D4.02c	sfp47		Ubp4 interactor Sfp47	9	18	8	15	11	18	14	19	12	10	8	14
SPAC7D4.03c	SPAC7D4.03c			conserved fungal family		11		14		11		10	2	5	3	10
SPAC7D4.04	SPAC7D4.04	taf1	cvt9,atg11	Taz1 interacting factor 1, autophagy protein	8	17	3	23	8	24	8	21	5	17	7	31
SPAC7D4.05	SPAC7D4.05			hydrolase (predicted)	3	11		11		9		13		8		12
SPAC7D4.06c	SPAC7D4.06c	alg3		dolichol-P-Man dependent alpha(1-3) mannosyltransferase Alg3 (predicted)	5	3		4	5		4	8				4
SPAC7D4.07c	SPAC7D4.07c	trx1		cytosolic thioredoxin Trx1	19	61	24	77	32	69	16	105	50	107	52	149
SPAC7D4.08	SPAC7D4.08			sequence orphan								2		2		2
SPAC7D4.09c	SPAC7D4.09c			steroid dehydrogenase (predicted)								2
SPAC7D4.10	SPAC7D4.10	vma13		V-type ATPase V1 subunit H (predicted)	27	71	25	72	30	86	23	82	26	66	27	82
SPAC7D4.11c	SPAC7D4.11c	sec39		secretory pathway protein Sec39 (predicted)	14	35	17	20	9	24	12	22	8	11	14	23
SPAC7D4.12c	SPAC7D4.12c			DUF1212 family protein	6	8	2	10	3	5	8	15	7	8	7	13
SPAC7D4.13c	SPAC7D4.13c			sequence orphan		2						4
SPAC7D4.14c	SPAC7D4.14c			sequence orphan		8		11	4	5	6	15	3	5	3	8
SPAC806.02c	SPAC806.02c			Par A family ATPase/WD repeat iron cluster assembly fusion protein (predicted)	44	28	40	38	26	43	26	45	23	13	29	37
SPAC806.03c	SPAC806.03c	rps2601	rps26-1,rps26	40S ribosomal protein S26 (predicted)	17	19	9	11	16	12	13	12	12	5	14	16
SPAC806.04c	SPAC806.04c			DUF89 family protein	35	31	38	39	38	36	38	39	39	29	37	35
SPAC806.06c	SPAC806.06c			nicotinamide mononucleotide (NMN) adenylyltransferase (predicted)	12	3		7	8	9	7	8	6	8	11	9
SPAC806.07	SPAC806.07	ndk1		nucleoside diphosphate kinase Ndk1	38	15	40	11	31	12	40	17	39	10	44	19
SPAC806.08c	SPAC806.08c	mod21		gamma tubulin complex subunit Mod21		5	2	6		8		8	2	7		15
SPAC821.03c	SPAC821.03c			sequence orphan	18	39	18	22	20	37	16	29	15	22	16	29
SPAC821.04c	SPAC821.04c	cid13		poly(A) polymerase Cid13		3	2	5		3				5
SPAC821.05	SPAC821.05			translation initiation factor eIF3h (p40)	72	44	66	44	67	46	69	52	54	28	71	52
SPAC821.06	SPAC821.06	spn2		septin Spn2	23	28	20	27	15	30	19	29	21	26	19	34
SPAC821.07c	SPAC821.07c	moc3		transcription factor Moc3	3	3		5	4	5	3	5		3		9
SPAC821.09	SPAC821.09	eng1		endo-1,3-beta-glucanase Eng1	16	10	18	13	11	14	11	12	7	5	6	12
SPAC821.10c	SPAC821.10c	sod1		superoxide dismutase Sod1	30	71	39	55	75	74	50	62	63	33	65	61
SPAC821.11	SPAC821.11	pro1		gamma-glutamyl phosphate reductase Pro1 (predicted)	53	66	45	69	68	82	46	75	40	39	37	70
SPAC821.12	SPAC821.12	orb6		serine/threonine protein kinase Orb6	7	17	4	8	3	9		10		9	3	12
SPAC821.13c	SPAC821.13c		SPAC955.01c	P-type ATPase (predicted)		15	2	9		14	5	8	3	7	7	10
SPAC823.03	SPAC823.03	ppk15		serine/threonine protein kinase Ppk15 (predicted)	9	29	8	25	4	25	10	27	8	19	7	32
SPAC823.04	SPAC823.04			rRNA processing protein Rrp36, DUF947 family (predicted)	3
SPAC823.05c	SPAC823.05c	tlg2		SNARE Tlg2 (predicted)	4	17	3	17	8	25	4	16	2	5	6	17
SPAC823.06	SPAC823.06	taf3		transcription factor TFIID complex subunit Taf3 (predicted)	8	12	8	14	3	18	5	13	3	4	4	16
SPAC823.08c	SPAC823.08c			ATP-dependent RNA helicase Rrp3 (predicted)	14	28	13	33	9	38	11	31	8	24	6	27
SPAC823.09c	SPAC823.09c			threonine aspartase (predicted)		2		2
SPAC823.10c	SPAC823.10c			mitochondrial carrier with solute carrier repeats (predicted)		5		8		12		7		11		7
SPAC823.11	SPAC823.11			sphingosine-1-phosphate phosphatase (predicted)		2	2	4	5	3		2
SPAC823.12	SPAC823.12	vps11		HOPs complex subunit Pep5/Vps11 (predicted)		15	4	16		13		11	2	5	2	8
SPAC823.13c	SPAC823.13c			mitochondrial inner membrane protein (predicted)				4				8		2		4
SPAC823.14	SPAC823.14	ptf1		phosphoric monoester hydrolase (predicted)	35	23	40	29	31	25	40	27	40	20	40	25
SPAC823.15	SPAC823.15	ppa1		minor serine/threonine protein phosphatase Ppa1	14	7	17	9	14	7	10	6	18	6	11	11
SPAC823.16c	SPAC823.16c	mug179	atg18b	WD repeat protein involved in autophagy Atg18b								3
SPAC824.02	SPAC824.02	bst1		GPI inositol deacylase Bst1 (predicted)	12	13	7	12	6	6	5	10	4	7	3	16
SPAC824.04	SPAC824.04			WD repeat protein (predicted)	6	10	5	10	4	8	5	7	5	5	7	6
SPAC824.05	SPAC824.05	vps16		HOPS complex subunit Vps16 (predicted)	4	10	3	12		14		9	4	6	4	18
SPAC824.06	SPAC824.06	tim14		TIM23 translocase complex subunit Tim14 (predicted)				3	2	3		7		2	3	3
SPAC824.07	SPAC824.07			hydroxyacylglutathione hydrolase (predicted)	29	20	25	19	22	22	30	18	31	10	26	19
SPAC824.08	SPAC824.08	gda1	gdp1	guanosine-diphosphatase Gda1	19	28	21	33	11	27	15	27	13	17	8	25
SPAC824.09c	SPAC824.09c			GTPase activating protein (predicted)	8	14	6	7	6	9		8		11	10	13
SPAC869.01	SPAC869.01			amidase (predicted)		2				2		6	2
SPAC869.02c	SPAC869.02c			nitric oxide dioxygenase (predicted)	16	14	20	22	19	16	19	24	36	25	45	47
SPAC869.03c	SPAC869.03c			urea transporter (predicted)						4		2	2			3
SPAC869.04	SPAC869.04			formamidase-like protein (predicted)		2		5						5		2
SPAC869.05c	SPAC869.05c			sulfate transporter (predicted)				3	3	3						3
SPAC869.06c	SPAC869.06c			HHE domain cation binding protein (predicted)		7		12			2	10		9		10
SPAC869.07c	SPAC869.07c	mel1		alpha-galactosidase, melibiase	17	11	10	6	17	7	9	11	17	4	9	5
SPAC869.08	SPAC869.08	pcm2		protein-L-isoaspartate O-methyltransferase Pcm2 (predicted)								6
SPAC869.09	SPAC869.09			conserved fungal protein								4			4
SPAC869.10c	SPAC869.10c	put4		proline specific plasma membrane permease Put4 (predicted)		2		3
SPAC869.11	SPAC869.11	cat1	SPAC922.08c	cationic amino acid transporter Cat1	7	9	8	11	5	11	5	6	6	3	6	8
SPAC890.02c	SPAC890.02c	alp7	mia1	centrosomal transforming acidic coiled-coil (TACC) protein ortholog Alp7	8	17	7	16	5	19	6	12	7	9	7	16
SPAC890.03	SPAC890.03	ppk16	mug92	serine/threonine protein kinase Ppk16 (predicted)		6	2	7		3		4		3	2	4
SPAC890.04c	SPAC890.04c			ribosome biogenesis protein Ytm1 (predicted)	56	38	46	43	41	44	36	36	30	31	37	37
SPAC890.05	SPAC890.05			ribosome biogenesis protein, G-pathc domain, PINX1 family (predicted)		4		13		4		7		3		4
SPAC890.06	SPAC890.06	nup155	nup157,nup170	nucleoporin Nup155	52	91	49	85	48	83	41	97	36	67	44	95
SPAC890.07c	SPAC890.07c	rmt1	prmt1	type I protein arginine N-methyltransferase Rmt1	55	44	60	55	57	59	46	53	43	41	33	54
SPAC890.08	SPAC890.08	rpl31		60S ribosomal protein L31 (predicted)	129	59	113	56	103	55	123	81	105	45	91	63
SPAC8C9.03	SPAC8C9.03	cgs1		cAMP-dependent protein kinase regulatory subunit Cgs1	10	37	14	37	18	51	16	54	28	36	32	52
SPAC8C9.04	SPAC8C9.04			sequence orphan	98	67	52	47	67	60	89	60	91	43	85	66
SPAC8C9.05	SPAC8C9.05			D-Tyr-tRNA deacylase (predicted)	15	12	11	11	12	9	12	12	14	9	10	10
SPAC8C9.06c	SPAC8C9.06c	ppr4		mitochondrial translation regulator Ppr4		4	3	9		3	5	2		3	4	6
SPAC8C9.07	SPAC8C9.07			rRNA processing protein Fyv7 (predicted)				2						2	3
SPAC8C9.08	SPAC8C9.08	rps5		40S ribosomal protein S5 (predicted)	201	119	181	105	197	111	222	113	178	57	209	132
SPAC8C9.09c	SPAC8C9.09c	mug129		sequence orphan	3	8	3	8		6	3	6		5		6
SPAC8C9.10c	SPAC8C9.10c			ribosome biogenesis protein Rrp14-N (predicted)		16		10		14		16	4	8	2	11
SPAC8C9.12c	SPAC8C9.12c			mitochondrial iron ion transporter (predicted)	5	4	7	5	11	5	4	7	7	5	6	4
SPAC8C9.14	SPAC8C9.14	prr1		transcription factor Prr1	6	24	3	19	6	26	8	29	7	17		29
SPAC8C9.15c	SPAC8C9.15c	tif225		translation initiation factor eIF2B epsilon subunit (predicted)	56	52	50	60	48	60	36	55	47	35	49	61
SPAC8C9.16c	SPAC8C9.16c	mug63		TLDc domain protein 1	4	5		5			3	5	3		4	7
SPAC8C9.17c	SPAC8C9.17c	spc34		DASH complex subunit Spc34								2
SPAC8E11.01c	SPAC8E11.01c		SPAC959.01	beta-fructofuranosidase (predicted)	9	12	10	18	7	14	6	15	8	11	14	15
SPAC8E11.02c	SPAC8E11.02c	rad24		14-3-3 protein Rad24	275	180	201	136	247	131	263	135	247	93	263	176
SPAC8E11.03c	SPAC8E11.03c	dmc1	dmp1	RecA family ATPase Dmc1		7		5	3	5		4	2	6	2	6
SPAC8E11.04c	SPAC8E11.04c			phospholipase (predicted)	20	33	19	28	19	26	17	38	24	10	13	26
SPAC8E11.05c	SPAC8E11.05c			conserved fungal protein	6	10	3	8	7	13		14	4	6	5	19
SPAC8E11.07c	SPAC8E11.07c	alp31		tubulin specific chaperone cofactor A, Alp31											4	5
SPAC8E11.10	SPAC8E11.10			sorbose reductase (predicted)	144	64	124	50	128	73	137	74	123	50	119	66
SPAC8F11.03	SPAC8F11.03	msh3	swi4	MutS protein homolog 3		3		5		3			2
SPAC8F11.04	SPAC8F11.04			U3 snoRNP-associated protein Cic1/Utp30 family (predicted)	27	36	24	28	41	25	22	34	19	13	28	32
SPAC8F11.05c	SPAC8F11.05c	mug130		sequence orphan		3			3	3		4				2
SPAC8F11.06	SPAC8F11.06	brr6	brl1	nuclear envelope protein Brr6/Brl1		4		3		6		4				9
SPAC8F11.07c	SPAC8F11.07c	cdc24		DNA replication protein Cdc24		2		3		2		4		2		3
SPAC8F11.08c	SPAC8F11.08c			esterase/lipase (predicted)	12	16	12	15	8	16	7	20	14	10	20	13
SPAC8F11.09c	SPAC8F11.09c	nnt1		nicotinamide N-methyltransferase Nnt1 (predicted)	18	9	20	11	14	12	11	12	10	10	13	17
SPAC8F11.10c	SPAC8F11.10c	pvg1	SPACUNK4.18	pyruvyltransferase Pvg1	19	11	14	17	19	12	13	12	7	3	15	8
SPAC9.02c	SPAC9.02c			polyamine N-acetyltransferase (predicted)	45	35	29	36	30	42	38	41	28	37	34	53
SPAC9.03c	SPAC9.03c	brr2	spp41	U5 snRNP complex subunit Brr2 (predicted)	54	105	52	111	48	112	42	110	42	65	43	103
SPAC9.05	SPAC9.05	fml1		ATP-dependent 3' to 5' DNA helicase, FANCM ortholog Fml1	3	3		7		5		6	2	5		3
SPAC9.06c	SPAC9.06c			5'-methylthioribulose-1-phosphate dehydratase, adducin (predicted)				8		11		8	2	10		11
SPAC9.07c	SPAC9.07c			GTPase Rbg1 (predicted)	41	50	32	52	38	52	32	62	29	34	37	52
SPAC9.08c	SPAC9.08c			steroid reductase (predicted)		3				5	4	5				7
SPAC9.09	SPAC9.09	met26		homocysteine methyltransferase Met26	1087	805	1041	884	949	823	1014	769	940	544	929	830
SPAC9.10	SPAC9.10	thi9		thiamine transporter Thi9				4		2					2	2
SPAC9.11	SPAC9.11			sequence orphan				2								4
SPAC9.12c	SPAC9.12c	atp12		F1-ATPase chaperone Atp12 (predicted)	5	13	5	11		18	5	17	5	12	6	17
SPAC9.13c	SPAC9.13c	cwf16	SPAPJ735.01c	splicing factor (predicted)		8		8		9		11		4		7
SPAC922.03	SPAC922.03			1-aminocyclopropane-1-carboxylate deaminase (predicted)			3			2	3			3	12	11
SPAC922.04	SPAC922.04			sequence orphan	16	4	14	6	16	7	12	7	14	4	15	10
SPAC922.05c	SPAC922.05c			membrane transporter (predicted)		2						2		4	2
SPAC922.07c	SPAC922.07c			aldehyde dehydrogenase (predicted)		16	3	13		19	5	15	3	14	6	17
SPAC926.02	SPAC926.02			conserved fungal protein	4	5		2	3			2			3	4
SPAC926.03	SPAC926.03	rlc1		myosin II regulatory light chain Rlc1		9		5		8		7		3		6
SPAC926.04c	SPAC926.04c	hsp90	swo1,git10	Hsp90 chaperone	851	725	781	670	760	692	788	710	721	496	857	909
SPAC926.06c	SPAC926.06c			leucine-rich repeat protein, unknown	6	15	7	10	4	17		16	3	10	4	13
SPAC926.07c	SPAC926.07c	dlc2		dynein light chain Dlc2 (predicted)		5		3		7		8		4	3
SPAC926.08c	SPAC926.08c			Brix domain protein Rpf2 (predicted)	62	53	65	50	52	56	46	46	41	42	61	59
SPAC926.09c	SPAC926.09c	fas1		fatty acid synthase beta subunit Fas1	698	549	730	595	631	611	674	599	628	408	631	630
SPAC959.02	SPAC959.02	sec17		alpha SNAP (predicted)	27	31	33	28	31	24	23	28	37	27	27	36
SPAC959.03c	SPAC959.03c			U3 snoRNP-associated protein Utp7 (predicted)	12	22	19	22	29	26	12	21	17	16	19	26
SPAC959.04c	SPAC959.04c	omh6		alpha-1,2-mannosyltransferase Omh6 (predicted)		9		3		7		8			3	9
SPAC959.05c	SPAC959.05c			protein disulfide isomerase (predicted)	3	6			2	3	3		2			3
SPAC959.06c	SPAC959.06c			conserved fungal protein						3
SPAC959.07	SPAC959.07	rps403	rps4-3,rps4	40S ribosomal protein S4 (predicted)	244	129	228	117	209	107	215	146	185	84	212	122
SPAC959.08	SPAC959.08	rpl2102	rpl21-2,rpl21	60S ribosomal protein L21 (predicted)	42	35	29	33	40	36	43	41	38	38	43	44
SPAC959.09c	SPAC959.09c	apc5	SPAP32A8.01c	anaphase-promoting complex subunit Apc5	5	8	2	8		8	5	14	5	9	3	13
SPAC977.03	SPAC977.03			methyltransferase (predicted)						3
SPAC977.09c	SPAC977.09c			phospholipase (predicted)	6	7	8	4	6	7	3	10	5	3	5	6
SPAC977.14c	SPAC977.14c			aldo/keto reductase, unknown biological role	239	107	235	115	249	129	236	155	278	137	290	207
SPAC977.15	SPAC977.15			dienelactone hydrolase family		4		5		4		3	2	2
SPAC977.16c	SPAC977.16c	dak2		dihydroxyacetone kinase Dak2						3						4
SPAC977.17	SPAC977.17			MIP water channel (predicted)		3		2			2	4			2
SPAC9E9.03	SPAC9E9.03	leu2		3-isopropylmalate dehydratase Leu2 (predicted)	312	248	338	229	281	235	286	255	285	143	279	230
SPAC9E9.04	SPAC9E9.04			bcap family homolog (predicted)	24	27	25	18	18	21	30	33	27	12	31	36
SPAC9E9.05	SPAC9E9.05			sequence orphan		5	2			3				2
SPAC9E9.06c	SPAC9E9.06c			threonine synthase (predicted)	193	331	203	283	191	320	209	287	193	202	209	317
SPAC9E9.07c	SPAC9E9.07c	ypt2		GTPase Ypt2	32	29	32	27	32	34	24	34	34	22	35	40
SPAC9E9.08	SPAC9E9.08	rad26		ATRIP, ATR checkpoint kinase regulatory subunit Rad26		4		2			2
SPAC9E9.09c	SPAC9E9.09c			aldehyde dehydrogenase (predicted)	184	118	175	96	162	115	145	128	137	74	145	125
SPAC9E9.10c	SPAC9E9.10c	cbh1	cbh	CENP-B homolog Cbh1	10	25	10	23	10	33	4	26	5	12	8	27
SPAC9E9.11	SPAC9E9.11	plr1	plr	pyridoxal reductase Plr1	114	75	141	61	158	65	136	93	189	82	235	165
SPAC9E9.12c	SPAC9E9.12c	ybt1	abc1	ABC transporter Ybt1	3	6		7		5	2	5	3	2		7
SPAC9E9.13	SPAC9E9.13	wos2		p23 homolog, predicted co-chaperone Wos2	96	35	76	44	102	57	91	66	96	49	100	72
SPAC9E9.14	SPAC9E9.14	vps24		ESCRT III complex subunit Vps24		4		5		7		7		3		5
SPAC9E9.15	SPAC9E9.15			CIA30 protein (predicted)		6		4	10	11	4	17	9	10	8	12
SPAC9E9.17c	SPAC9E9.17c			dubious					3						4
SPAC9G1.02	SPAC9G1.02	wis4	wak1,wik1	MAP kinase kinase kinase Wis4	14	25	12	33	5	29	3	17	6	13	11	29
SPAC9G1.03c	SPAC9G1.03c	rpl3001	rpl30-1,rpl30	60S ribosomal protein L30 (predicted)	117	36	102	41	85	44	90	49	71	27	71	45
SPAC9G1.04	SPAC9G1.04	oxa101	oxa1,oxa1-1,oxa1sp1	mitochondrial inner membrane translocase Oxa101	2	7	3	8	5	7	5	4	5		11	5
SPAC9G1.05	SPAC9G1.05			actin cortical patch component Aip1 (predicted)	70	38	72	49	49	46	65	47	63	34	64	55
SPAC9G1.06c	SPAC9G1.06c	cyk3		cytokinesis protein Cyk3 (predicted)	14	31	13	25	9	25	10	27	9	12	12	23
SPAC9G1.07	SPAC9G1.07			sequence orphan		5						2
SPAC9G1.08c	SPAC9G1.08c			phospholipase (predicted)				3				5
SPAC9G1.09	SPAC9G1.09	sid1		PAK-related GC kinase Sid1		3		3		2				2
SPAC9G1.10c	SPAC9G1.10c			inositol polyphosphate phosphatase (predicted)		16	4	19		13	4	26		7	4	14
SPAC9G1.11c	SPAC9G1.11c	spn4		septin Spn4	14	9	12	15	8	17	10	17	9	14	13	18
SPAC9G1.12	SPAC9G1.12	cpd1		tRNA (m1A) methyltransferase complex catalytic subunit Cpd1	28	36	31	29	11	31	24	37	20	12	17	32
SPAC9G1.13c	SPAC9G1.13c	swc4		Swr1 complex subunit Swc4		7		7		6		8
SPACUNK12.02c	SPACUNK12.02c	cmk1		calcium/calmodulin-dependent protein kinase Cmk1				2								2
SPACUNK4.06c	SPACUNK4.06c	rpb7	SPAPYUK71.02	DNA-directed RNA polymerase complex II subunit Rpb7	6	9	6	7	4	7	6	10	4	3	3	9
SPACUNK4.07c	SPACUNK4.07c	cta4	sev4,SPAPYUK71.01	P-type ATPase, calcium transporting Cta4	78	96	74	112	66	100	74	99	65	72	70	114
SPACUNK4.08	SPACUNK4.08			dipeptidyl peptidase (predicted)	3	6	5	13	2	10		7	4	12		9
SPACUNK4.09	SPACUNK4.09			conserved protein	4	6	5	5		8	3	6		3		6
SPACUNK4.10	SPACUNK4.10			glyoxylate reductase (predicted)	82	63	79	64	82	79	90	87	103	59	126	99
SPACUNK4.11c	SPACUNK4.11c			M-phase phosphoprotein 6 family protein			2		3
SPACUNK4.12c	SPACUNK4.12c	mug138		metallopeptidase (predicted)	28	57	29	84	23	83	28	75	29	61	31	82
SPACUNK4.13c	SPACUNK4.13c			mitochondrial NTPase Ylf2 (predicted)		3		3		3				8		5
SPACUNK4.14	SPACUNK4.14	mdb1		BRCT domain protein	6	12	4	7	3	4	8	9	5	3	10	9
SPACUNK4.15	SPACUNK4.15			2',3'-cyclic-nucleotide 3'-phosphodiesterase (predicted)	7	11	10	9	16	10	16	17	17	10	15	16
SPACUNK4.16c	SPACUNK4.16c			alpha,alpha-trehalose-phosphate synthase (predicted)	65	70	71	65	98	66	78	73	98	65	145	117
SPACUNK4.17	SPACUNK4.17			NAD binding dehydrogenase family protein	5	13	17	31	69	60	119	87	134	53	124	68
SPACUNK4.19	SPACUNK4.19	mug153		sequence orphan				2				2
SPAP11E10.01	SPAP11E10.01			ornithine cyclodeaminase family (predicted)	13	23	10	23	26	21	6	24	4	17	11	25
SPAP14E8.02	SPAP14E8.02			FHA domain protein Tos4 (predicted)		3			3	3	3		3			5
SPAP14E8.03	SPAP14E8.03	bos1		SNARE Bos1 (predicted)	6	4	7	8	9	12	4	11	8	7	4	11
SPAP14E8.04	SPAP14E8.04	oma1		metallopeptidase Oma1 (predicted)	2	4		5		6	2	10	3	6	6	8
SPAP14E8.05c	SPAP14E8.05c			UPF0136 family protein												2
SPAP19A11.05c	SPAP19A11.05c	mrp7	SPBP19A11.05c	mitochondrial ribosomal protein subunit L27 (predicted)	4			4	4	4	5	7	5	5	3
SPAP27G11.02	SPAP27G11.02			TPR repeat protein, involved in mitochondrial protein turnover (predicted)	6	13	11	19	5	15	8	18	9	13	6	12
SPAP27G11.03	SPAP27G11.03			D123 family protein	5	16	4	17	4	13		15		5	4	16
SPAP27G11.04c	SPAP27G11.04c	tad3		tRNA specific adenosine deaminase subunit Tad3		2		8		7		6		5		9
SPAP27G11.05c	SPAP27G11.05c	vps41		HOPS complex subunit Vps41 (predicted)		16	3	19		17		16	2	6		15
SPAP27G11.06c	SPAP27G11.06c	vas2	aps1	AP-1 adaptor complex sigma subunit Aps1	4	15	4	8	6	10	4	10	4	8	4	11
SPAP27G11.07c	SPAP27G11.07c			serine/threonine protein kinase (predicted)	7	8	9	7	5	6	14	7	4		9	6
SPAP27G11.08c	SPAP27G11.08c	meu32	mug11	sequence orphan Meu32		4		6		4		4	2		5	4
SPAP27G11.09c	SPAP27G11.09c			GTP cyclohydrolase (predicted)	8	22	6	17	6	18	12	25	10	13	18	24
SPAP27G11.10c	SPAP27G11.10c	nup184		nucleoporin Nup184	20	37	11	40	11	39	11	39	12	29	18	34
SPAP27G11.12	SPAP27G11.12			human C17orf28 ortholog 1	3	9	2	3		4	4	13	5	7		11
SPAP27G11.13c	SPAP27G11.13c	nop10		snoRNP pseudouridylase box H/ACA snoRNP complex protein (predicted)	29	9	31	8	25	15	19	6	22	11	21	11
SPAP27G11.14c	SPAP27G11.14c			sequence orphan		3		6		9		5	3	4		9
SPAP27G11.15	SPAP27G11.15	slx1		structure-specific endonuclease catalytic subunit				3				2		3
SPAP32A8.02	SPAP32A8.02			xylose and arabinose reductase (predicted)	4	7	7	8	5	9	8	14	14	16	16	15
SPAP32A8.03c	SPAP32A8.03c			ubiquitin-protein ligase E3 (predicted)	6	10			3	7	3	8	4	12	4	9
SPAP4C9.02	SPAP4C9.02	emc5		ER membrane protein complex subunit 5 (predicted)		5				2		6				3
SPAP7G5.02c	SPAP7G5.02c	gua2		GMP synthase [glutamine-hydrolyzing] Gua2 (predicted)	241	219	215	217	253	191	209	196	178	146	210	192
SPAP7G5.03	SPAP7G5.03	prm1		conjugation protein Prm1 (predicted)	2			3		2	3				4	6
SPAP7G5.04c	SPAP7G5.04c	lys1		aminoadipate-semialdehyde dehydrogenase	391	348	342	324	324	364	340	349	298	248	303	348
[truncated: 2,646 more rows]

## Sheet: Normalized averaged Log2 values
Raw spectral counts were normalized as described in the Methods section, and biological replicates were averaged. Log2 ratios for each protein at each time point are shown relative to the 0 min time point.
					Proteins
ID#	ID	Common_gene_name	Synonyms	description	0	10	30	60	120	180	min H2O2
SPAC1002.03c	SPAC1002.03c	gls2		glucosidase II Gls2	0	0.240276	0.192004	0.204005	-0.134588	0.00356771
SPAC1002.07c	SPAC1002.07c	ats1		N-acetyltransferase Ats1 (predicted)	0	0.392304	0.486548	0.488901	0.729369	0.567216
SPAC1002.09c	SPAC1002.09c	dld1	dldh	dihydrolipoamide dehydrogenase Dld1	0	-0.0198248	-0.174355	-0.134149	-0.279178	-0.0622756
SPAC1002.10c	SPAC1002.10c	sgt1		SGT1 family transcriptional regulator Sgt1	0	-1.41847	-1.09258	-0.964578	-0.950899	-0.602914
SPAC1002.12c	SPAC1002.12c			succinate-semialdehyde dehydrogenase (predicted)	0	-0.0243174	-0.0134518	-0.0318378	0.118972	0.113771
SPAC1002.17c	SPAC1002.17c	urg2		uracil phosphoribosyltransferase (predicted)	0	0.391943	-0.0850267	0.628891	0.64257	0.568786
SPAC1002.18	SPAC1002.18	urg3		DUF1688 family protein	0	0.84379	0.484749	0.291372	0.349248	0.380468
SPAC1002.19	SPAC1002.19	urg1		GTP cyclohydrolase II (predicted)	0	0.169194	-0.0361321	0.733073	1.37072	1.70096
SPAC1006.01	SPAC1006.01	psp3		vacuolar serine protease Psp3 (predicted)	0	0.183835	0.0480366	0.323053	0.0231643	0.312787
SPAC1006.05c	SPAC1006.05c	och1		alpha-1,6-mannosyltransferase Och1	0	-0.820275	-0.794115	-0.658861	-1.22118	-0.463484
SPAC1006.07	SPAC1006.07			translation initiation factor eIF4A (predicted)	0	0.070721	0.0678466	0.0548168	0.0121558	-0.105016
SPAC1006.09	SPAC1006.09	win1	SPAC1250.06c,SPAPJ730.01	MAP kinase kinase kinase Win1	0	-0.0625553	-0.0441521	-0.386144	-0.359228	0.272702
SPAC1039.02	SPAC1039.02			phosphoprotein phosphatase (predicted)	0	0.0982057	0.121236	-0.029648	0.129833	0.502356
SPAC1039.06	SPAC1039.06			alanine racemase (predicted)	0	0.491537	0.213134	0.448892	0.486336	0.844852
SPAC105.02c	SPAC105.02c			ankyrin repeat protein, implicated in meiosis	0	0.018761	0.00686915	-0.420642	-0.524195	-0.262265
SPAC1071.01c	SPAC1071.01c	pta1	SPAC4H3.15c	mRNA cleavage and polyadenylation specificity factor complex subunit Pta1	0	-0.073755	0.064938	-0.486536	-0.387895	-0.200874
SPAC1071.02	SPAC1071.02	mms19		TFIIH regulator Mms19	0	-0.176264	0.197171	0.263624	-0.272898	-0.16648
SPAC1071.06	SPAC1071.06	arp9		SWI/SNF and RSC complex subunit Arp9	0	-0.484008	-0.165879	-0.188668	-0.0158304	0.099642
SPAC1071.07c	SPAC1071.07c	rps1502	rps15-2,rps15	40S ribosomal protein S15 (predicted)	0	0.196009	1.26625	0.660873	0.562337	1.08558
SPAC1071.08	SPAC1071.08	rpp203	rpp2-3,rla6	60S acidic ribosomal protein P2C subunit	0	0.066389	0.175408	-0.00548043	-0.153138	-0.00222673
SPAC1071.10c	SPAC1071.10c	pma1		P-type proton ATPase, P3-type Pma1	0	-0.0135167	0.0417466	-0.0866656	-0.122812	0.00927153
SPAC1093.02	SPAC1093.02			pyridoxamine 5'-phosphate oxidase (predicted)	0	0.151834	0.119951	-0.128587	0.161033	0.166376
SPAC1093.05	SPAC1093.05			ATP-dependent RNA helicase Hca4 (predicted)	0	0.249933	0.312975	0.265731	-0.540888	-0.598214
SPAC1093.06c	SPAC1093.06c	dhc1	SPAC30C2.01c	dynein heavy chain Dhc1	0	-0.227166	-0.0977805	0.097982	0.332275	-0.106185
SPAC10F6.01c	SPAC10F6.01c	sir1	SPAC4C5.05c	sulfite reductase Sir1	0	0.122871	0.124737	0.0359883	-0.0367069	-0.163235
SPAC10F6.02c	SPAC10F6.02c	prp22		ATP-dependent RNA helicase Prp22	0	-0.321683	-0.118348	0.302138	0.00301506	-0.17241
SPAC10F6.03c	SPAC10F6.03c	cts1		CTP synthase Cts1 (predicted)	0	0.0353371	-0.0440902	-0.0107672	-0.207435	-0.137074
SPAC10F6.06	SPAC10F6.06	vip1		RNA-binding protein Vip1	0	-0.219181	-0.299856	-0.0440098	0.396238	0.434047
SPAC10F6.08c	SPAC10F6.08c	nht1		Ino80 complex HMG box protein Nht1	0	-0.22211	-0.206963	-0.340409	-0.322	-0.6578
SPAC10F6.09c	SPAC10F6.09c	psm3	smc3	mitotic cohesin complex subunit Psm3	0	0.224161	0.382427	0.330484	0.573879	0.148417
SPAC10F6.10	SPAC10F6.10			protein kinase, RIO family (predicted)	0	0.22628	-0.136364	-0.188307	-0.902468	-0.305733
SPAC10F6.13c	SPAC10F6.13c			aspartate aminotransferase (predicted)	0	0.0044047	0.234112	0.125734	0.297554	0.339263
SPAC10F6.15	SPAC10F6.15			S. pombe specific UPF0300 family protein 1	0	0.141317	0.391206	0.387694	0.354819	0.29059
SPAC10F6.17c	SPAC10F6.17c		SPAC56E4.01c	mitochondrial pyruvate dehydrogenase (lipoamide) phosphatase (predicted)	0	0.0947625	-0.251671	-0.429145	-0.00248033	0.00929228
SPAC110.04c	SPAC110.04c	pss1	ssp1,SPAP14E8.01c	heat shock protein Pss1	0	-0.124498	-0.0668177	0.0267621	-0.0807773	-0.00897247
SPAC1142.01	SPAC1142.01		SPAC17G6.18	DUF654 family protein	0	0.0357346	0.222689	-0.238689	0.0623373	-0.0854466
SPAC1142.02c	SPAC1142.02c		SPAC17G6.19c	TPR repeat protein, SGT2 family (predicted)	0	-0.411274	-0.424177	-0.0176681	-0.516173	-0.400422
SPAC1142.04	SPAC1142.04			Noc complex subunit Noc2 family (predicted)	0	-0.0677945	-0.104563	-0.121917	-0.178173	-0.288957
SPAC1142.06	SPAC1142.06	get3		GET complex ATPase subunit Get3 (predicted)	0	-0.00240752	0.0739082	-0.0273434	0.105487	-0.217484
SPAC1142.07c	SPAC1142.07c	vps32	snf7	ESCRT III complex subunit Vps32	0	0.471216	0.0784041	0.521434	0.28473	0.159072
SPAC11D3.02c	SPAC11D3.02c			ELLA family acetyltransferase (predicted)	0	-0.415211	-0.408851	-0.415635	-0.159096	-0.35704
SPAC11D3.04c	SPAC11D3.04c			SnoaL	0	0.168075	-0.283518	-0.0636573	-0.260115	-0.340928
SPAC11D3.07c	SPAC11D3.07c			transcription factor (predicted)	0	0.14453	-0.143988	0.256177	-1.04886	0.0013215
SPAC11D3.15	SPAC11D3.15			5-oxoprolinase (ATP-hydrolizing) (predicted)	0	-0.0865225	-0.360815	-0.72556	0.149352	-0.106185
SPAC11E3.01c	SPAC11E3.01c	swr1	SPAC2H10.03c	SNF2 family helicase Swr1	0	-0.10672	-0.271275	-0.410111	-0.59259	-0.249929
SPAC11E3.02c	SPAC11E3.02c			C2 domain protein	0	-0.87168	-0.414272	0.188712	-0.256378	-0.894385
SPAC11E3.04c	SPAC11E3.04c	ubc13	spu13	ubiquitin conjugating enzyme Ubc13	0	0.0157301	0.110955	0.100827	0.170953	0.0304416
SPAC11E3.07	SPAC11E3.07	vma4		V-type ATPase V1 subunit E (predicted)	0	0.0878264	-0.343569	0.163298	0.0448704	0.0915061
SPAC11E3.11c	SPAC11E3.11c			guanyl-nucleotide exchange factor (predicted)	0	-0.4902	-0.0406757	-1.0056	-0.68457	-0.310227
SPAC11E3.13c	SPAC11E3.13c	gas5		cell wall protein Gas5, 1,3-beta-glucanosyltransferase (predicted)	0	0.495793	0.713134	0.151884	0.29708	-0.106185
SPAC11E3.14	SPAC11E3.14			conserved eukaryotic protein	0	0.352049	0.799078	0.694749	0.632426	1.13284
SPAC11E3.15	SPAC11E3.15	rpl22	SPAP8A3.01	60S ribosomal protein L22 (predicted)	0	-0.00754888	-0.168443	0.0401529	-0.0451691	0.308853
SPAC11G7.02	SPAC11G7.02	pub1		HECT-type ubiquitin-protein ligase E3 Pub1	0	-0.0698913	0.0406286	-0.10276	-0.354338	-0.00905778
SPAC11G7.03	SPAC11G7.03	idh1	glu3	isocitrate dehydrogenase (NAD+) subunit 1 Idh1	0	0.101661	0.0216397	0.0992631	0.0878744	0.273326
SPAC11H11.06	SPAC11H11.06	arp2	SPAC22F8.01	ARP2/3 actin-organizing complex subunit Arp2	0	0.397623	0.438117	0.176961	0.305407	0.514972
SPAC1250.01	SPAC1250.01	snf21	SPAC29A4.21,brg1	ATP-dependent DNA helicase Snf21	0	0.317449	0.0873651	0.0192113	-0.194949	-0.144769
SPAC1250.05	SPAC1250.05	rpl3002	rpl30-2,rpl30	60S ribosomal protein L30 (predicted)	0	0.295837	0.138083	-0.167465	0.0479387	-0.304783
SPAC1296.01c	SPAC1296.01c		SPAC22F3.01	phosphoacetylglucosamine mutase (predicted)	0	0.216725	-0.583153	0.00965692	-0.135752	0.0322854
SPAC12B10.01c	SPAC12B10.01c		SPAC31F12.02c,SPAC637.15c	ubiquitin-protein ligase E3 (predicted)	0	0.493946	0.850897	0.114553	0.496715	0.528809
SPAC12B10.02c	SPAC12B10.02c			endoplasmic reticulum resident protein required for packaging into COPII vesicles (predicted)	0	0.695579	0.436399	0.222442	-0.0696775	0.612518
SPAC12B10.03	SPAC12B10.03	bun62	wdr20	WD repeat protein, human WDR20 family, Bun62	0	0.120528	0.483419	-0.319825	-0.450899	0.257033
SPAC12B10.06c	SPAC12B10.06c			succinate dehydrogenase subunit Emi5 (predicted)	0	0.205959	0.183688	0.256177	0.354819	0.0830709
SPAC12B10.07	SPAC12B10.07	acp1		F-actin capping protein alpha subunit	0	0.0681062	0.0351968	0.21297	0.293942	-0.06542
SPAC12B10.16c	SPAC12B10.16c	mug157		conserved protein Mug157	0	-0.697719	-0.439859	-0.347049	-0.487431	-0.903693
SPAC12G12.02	SPAC12G12.02		SPAC630.01c	rRNA processing protein, unnamed (predicted)	0	0.0532346	0.14216	-0.0426375	0.165563	-0.617198
SPAC12G12.03	SPAC12G12.03	cip2		RNA-binding protein Cip2	0	-0.0211026	-0.389733	0.0822999	-0.0870849	0.0349632
SPAC12G12.04	SPAC12G12.04	mcp60	hsp60	mitochondrial heat shock protein Hsp60/Mcp60	0	-0.0663563	-0.0823755	-0.151098	-0.214989	0.0851464
SPAC12G12.05c	SPAC12G12.05c	taf9		SAGA complex/ transcription initiation factor Taf9	0	0.476243	0.387096	0.0911026	0.210065	0.0720577
SPAC12G12.06c	SPAC12G12.06c			rRNA processing protein (predicted)	0	0.389245	0.294884	0.265138	-0.3527	0.207035
SPAC12G12.07c	SPAC12G12.07c			conserved fungal protein	0	-0.524579	-0.285086	0.193073	-0.184633	0.0882361
SPAC12G12.13c	SPAC12G12.13c	cid14		poly(A) polymerase Cid14	0	1.23952	1.32433	0.548658	1.16054	0.138751
SPAC1327.01c	SPAC1327.01c		SPAC1783.09c,SPAC18G6.16c	transcription factor, zf-fungal binuclear cluster type (predicted)	0	0.739516	-0.0572469	0.610087	0.43082	0.401786
SPAC139.01c	SPAC139.01c		SPAC955.02c	nuclease, XP-G family (predicted)	0	0.304384	0.296863	-0.0590783	-0.249475	0.181269
SPAC139.02c	SPAC139.02c	oac1		mitochondrial anion transporter (predicted)	0	-0.0572406	0.12745	-0.136761	-0.246823	-0.160444
SPAC139.05	SPAC139.05			succinate-semialdehyde dehydrogenase (predicted)	0	1.20596	3.61681	4.67499	4.97342	4.86642
SPAC139.06	SPAC139.06	hat1	SPAC23C4.01,kat1	histone acetyltransferase Hat1	0	-0.279468	-0.0295789	0.188712	-0.171415	-0.29116
SPAC13A11.01c	SPAC13A11.01c	rga8	SPAC2F7.18c	Rho-type GTPase activating protein Rga8	0	0.0730843	-0.0569197	-0.181354	-0.153135	-0.0725739
SPAC13A11.02c	SPAC13A11.02c	erg11		sterol 14-demethylase (predicted)	0	-0.0127516	-0.173863	-0.316426	-0.305237	-0.484051
SPAC13A11.05	SPAC13A11.05			peptidase family M17	0	0.15756	0.229573	0.0856585	0.0270258	-0.0837578
SPAC13C5.01c	SPAC13C5.01c		SPAC31A2.17c	20S proteasome component alpha 3 (predicted)	0	-0.247733	0.30565	0.474189	0.76292	0.788105
SPAC13C5.04	SPAC13C5.04			amidotransferase (predicted)	0	0.163514	0.232118	1.07811	1.42901	1.62739
SPAC13C5.05c	SPAC13C5.05c			N-acetylglucosamine-phosphate mutase (predicted)	0	-0.123523	0.259689	-0.0318099	0.097532	0.0111395
SPAC13D6.03c	SPAC13D6.03c	trm9		tRNA (uridine) methyltransferase Trm9 (predicted)	0	0.501033	0.189724	0.483685	0.487345	0.285266
SPAC13D6.05	SPAC13D6.05	alp11	SPAC4G9.01	tubulin specific chaperone cofactor B	0	-0.368237	-0.118348	0.575279	0.304275	0.349787
SPAC13F5.02c	SPAC13F5.02c	ptr6	taf7	transcription factor TFIID complex subunit Taf7	0	-0.586523	-0.664309	-0.243823	-0.230144	-0.414706
SPAC13F5.06c	SPAC13F5.06c	sec10		exocyst complex subunit Sec10 (predicted)	0	0.594762	0.242581	0.578105	0.691031	0.612518
SPAC13G6.01c	SPAC13G6.01c	rad8	SPAC5H10.14c	ubiquitin-protein ligase E3 Rad8	0	-0.448969	-0.623078	-0.202592	-0.785235	-0.6885
SPAC13G6.02c	SPAC13G6.02c	rps101	rps1-1,rps3a-1	40S ribosomal protein S3a	0	-0.250395	-0.207127	-0.23807	-0.47743	-0.424343
SPAC13G6.06c	SPAC13G6.06c	gcv2		glycine cleavage complex subunit P (predicted)	0	0.0774699	-0.0309472	0.00355927	0.0614131	-0.159925
SPAC13G6.09	SPAC13G6.09			SSU-rRNA maturation protein Tsr4 homolog 2 (predicted)	0	0.116297	0.302134	-0.238379	0.0513242	0.297839
SPAC13G6.10c	SPAC13G6.10c	asl1		cell wall protein Asl1, predicted O-glucosyl hydrolase	0	0.433798	0.0259367	0.231944	0.051958	-0.0132517
SPAC13G6.14	SPAC13G6.14	aps1	SPAC24B11.03	diadenosine 5',5'''-p1,p6-hexaphosphate hydrolase Aps1	0	-0.054721	0.0540966	-0.0416279	-0.338693	-0.431214
SPAC13G7.01c	SPAC13G7.01c	erg7	SPAC4G9.21c	lanosterol synthase Erg7 (predicted)	0	0.0956427	-0.0229509	0.0669211	-0.30088	-0.215158
SPAC13G7.02c	SPAC13G7.02c	ssa1		heat shock protein Ssa1 (predicted)	0	-0.400347	0.183688	1.15912	1.21441	1.33063
SPAC13G7.04c	SPAC13G7.04c	mac1		membrane anchored protein Mac1	0	-0.171954	-0.272581	-0.596095	-0.402468	-0.6932
SPAC13G7.05	SPAC13G7.05	are1		acyl-coA-sterol acyltransferase Are1 (predicted)	0	0.0392468	0.663367	0.332178	0.173534	-0.340928
SPAC13G7.06	SPAC13G7.06	met16		phosphoadenosine phosphosulfate reductase	0	0.216394	0.375559	0.200914	0.530633	0.5555
SPAC13G7.08c	SPAC13G7.08c	crb3		WD repeat protein Crb3	0	0.470799	0.463043	0.170621	-0.0504425	0.250335
SPAC13G7.12c	SPAC13G7.12c			choline kinase (predicted)	0	-0.11023	0.161194	0.0673955	0.315817	-0.029709
SPAC140.01	SPAC140.01	sdh2		succinate dehydrogenase (ubiquinone) iron-sulfur protein subunit (predicted)	0	0.0326301	-0.0180606	0.164454	0.0437333	-0.0850356
SPAC140.02	SPAC140.02	gar2		nucleolar protein required for rRNA processing	0	0.0271827	-0.0914109	-0.158861	-0.823957	-0.497507
SPAC1420.02c	SPAC1420.02c	cct5		chaperonin-containing T-complex epsilon subunit Cct5	0	0.251622	0.141354	0.143523	0.229259	0.0288136
SPAC1420.03	SPAC1420.03	rpn501	rpn5-a,rpn5	19S proteasome regulatory subunit Rpn501	0	-0.0470138	0.115747	0.0647958	0.0970242	0.0925283
SPAC144.02	SPAC144.02	iec1	iec1	Ino80 complex subunit Iec1	0	-0.50156	0.0521704	-0.290378	-0.241504	-0.157766
SPAC144.03	SPAC144.03	ade2	min10,min3	adenylosuccinate synthetase Ade2	0	-0.247709	-0.280771	-0.268658	-0.31449	-0.176811
SPAC144.11	SPAC144.11	rps1102	rps11-2,rps11	40S ribosomal protein S11 (predicted)	0	-0.039654	-0.246148	-0.20372	-0.279598	-0.121225
SPAC144.12	SPAC144.12			ribose 5-phosphate isomerase (predicted)	0	-0.240407	-0.147932	-0.236997	-0.226871	-0.493627
SPAC144.16	SPAC144.16			sister chromatid cohesion protein (predicted)	0	-0.0367547	-0.175669	0.00210347	0.223301	0.41297
SPAC144.17c	SPAC144.17c			6-phosphofructo-2-kinase (predicted)	0	0.00230364	0.0467263	-0.424721	-0.502898	0.478175
SPAC1486.01	SPAC1486.01			manganese superoxide dismutase (predicted)	0	0.199489	0.398914	-0.0738981	0.271264	0.320841
SPAC1486.03c	SPAC1486.03c			RNA-binding splicing factor (predicted)	0	-0.230266	-0.69908	-0.541628	-0.688913	-0.320017
SPAC1486.04c	SPAC1486.04c	alm1		medial ring protein Alm1	0	-0.115832	0.00916766	-0.229538	-0.00098645	-0.197613
SPAC1486.05	SPAC1486.05	nup189	nup98,nup96,nup189N,nup189C	nucleoporin Nup98 and Nup96	0	-0.0725385	-0.237687	0.152911	-0.0488589	-0.0318151
SPAC1486.06	SPAC1486.06			nicotinate phosphoribosyltransferase (predicted)	0	0.138002	-0.194453	-0.198946	-0.125944	-0.0104719
SPAC1486.09	SPAC1486.09			ribosome biogenesis protein Nob1 (predicted)	0	-0.339757	-0.727372	-0.767884	-0.405739	-0.66895
SPAC1486.10	SPAC1486.10	thi1	ntf1,SPAC6G10.01	transcription factor Thi1	0	0.210153	0.198261	0.122079	-0.660055	-0.0521361
SPAC14C4.02c	SPAC14C4.02c	smc5	spr18	Smc5-6 complex SMC subunit Smc5	0	-1.19772	-0.489061	-0.743823	-0.694949	-1.17041
SPAC14C4.04	SPAC14C4.04	B22918-2		hypothetical protein	0	0.527298	0.39442	0.374697	0.236069	0.401556
SPAC14C4.11	SPAC14C4.11			polyphosphate synthetase (predicted)	0	0.0724991	0.10401	0.0801765	-0.12267	0.0264228
SPAC14C4.14	SPAC14C4.14	atp1		F1-ATPase alpha subunit	0	0.21426	0.00620918	-0.164697	-0.0266281	-0.143339
SPAC1527.01	SPAC1527.01	mok11	SPAC23D3.15	alpha-1,3-glucan synthase Mok11	0	-0.612756	0.0763519	0.452336	-0.552969	0.575517
SPAC1527.03	SPAC1527.03			RNA-binding protein (predicted)	0	-0.00457426	-0.287022	0.142833	-0.257158	0.0895404
SPAC1556.02c	SPAC1556.02c	sdh1		succinate dehydrogenase Sdh1 (predicted)	0	0.181366	0.396831	0.211388	0.0791174	0.104644
SPAC1556.07	SPAC1556.07	pmm1		phosphomannomutase Pmm1	0	-0.0381466	-0.0667683	-0.125093	-0.0635097	-0.0941903
SPAC1556.08c	SPAC1556.08c	cbs2	SPAC1F12.01c	protein kinase activator (predicted)	0	-0.0326444	-0.0124711	0.072311	0.12639	0.29059
SPAC1565.01	SPAC1565.01			conserved fungal protein	0	0.98009	0.871876	1.01623	0.816148	0.996683
SPAC1565.05	SPAC1565.05			sequence orphan	0	0.426245	0.192224	-0.15397	-0.319143	-0.151106
SPAC1565.08	SPAC1565.08	cdc48	SPAC6F12.01,dsc6	AAA family ATPase Cdc48	0	0.0400848	0.193924	0.17453	0.122439	0.186681
SPAC15A10.01	SPAC15A10.01	atm1	SPAC8C9.18	mitochondrial ABC family iron transporter Atm1	0	-0.675522	-0.48483	-0.208628	-0.498791	-0.463484
SPAC15A10.02	SPAC15A10.02	taf12		transcription factor TFIID complex subunit A/ SAGA complex subunit	0	-0.783749	-0.918553	-0.248104	-0.55314	-0.0484463
SPAC15A10.04c	SPAC15A10.04c	zpr1		EF-1 alpha binding zinc finger protein Zpr1 (predicted)	0	0.115083	0.0537541	-0.136487	-0.143598	0.0621608
SPAC15A10.11	SPAC15A10.11	ubr11		N-end-recognizing protein (predicted)	0	-0.587112	-0.205116	-0.0919849	-0.242093	-0.504472
SPAC15A10.13	SPAC15A10.13	ppk3		HEAT repeat protein Ppk3	0	1.12421	1.15299	0.887694	0.354819	0.451554
SPAC15A10.16	SPAC15A10.16	bud6	aip3,fat1,SPAC15E1.01	actin interacting protein 3 homolog Bud6	0	-0.2012	-0.456565	-0.252558	-0.436968	-0.169961
SPAC15E1.03	SPAC15E1.03	rpl42	rpl36a	60S ribosomal protein L36/L42	0	-0.0199784	-0.0878835	0.250853	0.264532	-0.431214
SPAC15E1.04	SPAC15E1.04			thymidylate synthase (predicted)	0	0.705959	0.655693	0.48346	0.542016	0.654046
SPAC15E1.08	SPAC15E1.08	naa10	ard1	NatA N-acetyltransferase complex catalytic subunit Naa10 (predicted)	0	0.195579	0.314847	0.0689792	0.308264	0.140809
SPAC15F9.02	SPAC15F9.02	seh1		nucleoporin Seh1	0	-0.0452915	0.382908	0.201085	0.17957	0.245605
SPAC15F9.03c	SPAC15F9.03c	nxt2	ntf2,nft2,SPAC1B9.01c	nuclear transport factor Nxt2	0	0.0740242	0.294606	0.322624	0.328044	0.36805
SPAC16.02c	SPAC16.02c	srp2		mRNA export factor Srp2	0	0.0730434	-0.0777946	-0.112904	-0.211618	-0.269843
SPAC16.03c	SPAC16.03c	ura2		dihydroorotase Ura2 (predicted)	0	0.289045	0.304192	0.180175	0.502547	0.375552
SPAC16.04	SPAC16.04	dus3		tRNA dihydrouridine synthase Dus3 (predicted)	0	-0.101396	-0.0124711	-0.308465	-0.248407	-0.41884
SPAC1635.01	SPAC1635.01			mitochondrial outer membrane voltage-dependent anion-selective channel (predicted)	0	-0.178318	-0.107946	0.156283	-0.106118	0.576697
SPAC167.02	SPAC167.02	ptb1		geranylgeranyltransferase II beta subunit Ptb1	0	-0.70569	-0.472011	-0.251794	-0.314116	-0.237702
SPAC167.05	SPAC167.05		SPAC57A7.01	Usp (universal stress protein) family protein, implicated in meiotic chromosome segregation	0	0.218726	0.344652	0.693411	0.543303	0.516195
SPAC167.07c	SPAC167.07c		SPAC57A7.03c	ubiquitin-protein ligase E3 (predicted)	0	0.802281	0.378209	0.937462	1.28735	1.07007
SPAC167.08	SPAC167.08	Tf2-2	SPAC1705.01c	retrotransposable element	0	0.0319971	-0.0441521	-0.979634	-0.626919	-0.994989
SPAC1687.01	SPAC1687.01	rpc19	rpa17,SPAPYUL23.01	DNA-directed RNA polymerase I and III subunit Rpc19	0	0.302281	-0.143988	-0.0363043	0.0666183	-0.146406
SPAC1687.03c	SPAC1687.03c	rfc4		DNA replication factor C complex subunit Rfc4 (predicted)	0	-0.159408	-0.619807	-0.569861	-0.978123	-0.439126
SPAC1687.04	SPAC1687.04	mcb1		MCM binding protein homolog Mcb1 (predicted)	0	-0.802012	-0.429567	-0.23692	-0.645181	-0.334025
SPAC1687.06c	SPAC1687.06c	rpl44	rpl28	60S ribosomal protein L28/L44 (predicted)	0	-0.0272003	0.0591699	-0.118466	0.178981	0.0882321
SPAC1687.09	SPAC1687.09			ENTH/VHS domain protein (predicted)	0	0.124209	0.259689	-0.158861	0.515783	-0.179964
SPAC1687.11	SPAC1687.11	spb1		rRNA methyltransferase Spb1 (predicted)	0	-0.305042	-0.134728	-0.417954	-0.489831	-1.09264
SPAC1687.12c	SPAC1687.12c	coq4		ubiquinone biosynthesis protein Coq4 (predicted)	0	-0.0944933	-0.374051	-0.585082	0.0045987	-0.0484463
SPAC1687.15	SPAC1687.15	gsk3	skp1	serine/threonine protein kinase Gsk3	0	0.343746	0.118002	-0.27077	0.1473	0.21792
SPAC1687.19c	SPAC1687.19c			queuine tRNA-ribosyltransferase (predicted)	0	0.229612	0.00561573	0.0952129	-0.230144	-0.0247935
SPAC1687.21	SPAC1687.21		SPAC222.01	phosphoglycerate mutase family (predicted)	0	0.0399503	0.105729	-0.110988	-0.144478	0.120775
SPAC16C9.02c	SPAC16C9.02c			S-methyl-5-thioadenosine phosphorylase (predicted)	0	0.141657	0.0341358	-0.183269	-0.0321117	-0.444467
SPAC16C9.03	SPAC16C9.03	nmd3		export adaptor Nmd3 (predicted)	0	0.142955	0.0904811	0.164709	0.0766219	-0.267422
SPAC16C9.04c	SPAC16C9.04c	mot2		CCR4-Not complex subunit Mot2 (predicted)	0	-0.145304	0.178364	0.0257563	-0.285235	-0.277499
SPAC16C9.06c	SPAC16C9.06c	upf1		ATP-dependent RNA helicase Upf1	0	0.256752	0.209225	0.15441	0.0184455	0.224271
SPAC16E8.01	SPAC16E8.01	shd1	sla1	cytoskeletal protein binding protein Sla1 family, Shd1 (predicted)	0	0.26785	0.00805684	0.142173	-0.205253	0.132046
SPAC16E8.04c	SPAC16E8.04c			chorismate mutase (predicted)	0	0.220532	-0.0234842	0.415265	0.057638	-0.0578758
SPAC16E8.06c	SPAC16E8.06c	nop12		RNA-binding protein Nop12 (predicted)	0	0.0647501	-0.291858	-0.123319	-0.167378	0.146527
SPAC16E8.07c	SPAC16E8.07c	vph1		V-type ATPase V0 subunit a (predicted)	0	-0.0194761	-0.255498	-0.201379	0.0655181	-0.0706434
SPAC16E8.11c	SPAC16E8.11c	tfb1		transcription factor TFIIH complex subunit Tfb1 (predicted)	0	0.820197	0.268176	0.755109	0.0895612	0.145065
SPAC16E8.15	SPAC16E8.15	tif45	tif1	translation initiation factor eIF4E, 4F complex subunit	0	0.37532	0.443495	0.261515	0.173428	0.302228
SPAC16E8.16	SPAC16E8.16			transcription factor TFIIB	0	-0.405238	-0.655348	-0.0476644	-0.560219	0.0161952
SPAC16E8.17c	SPAC16E8.17c			succinate-CoA ligase alpha subunit (predicted)	0	0.176512	0.465402	0.241604	-0.11689	-0.250641
SPAC1751.03	SPAC1751.03		SPAC31A2.01	translation initiation factor eIF3m	0	0.256936	0.289022	0.0901365	-0.0158365	-0.0612302
SPAC1782.05	SPAC1782.05			phosphotyrosyl phosphatase activator homolog (predicted)	0	-0.384917	-0.512471	0.437462	0.486336	-0.320607
SPAC1782.06c	SPAC1782.06c	phb1		prohibitin Phb1 (predicted)	0	0.139521	0.0645438	0.242317	0.285443	0.361268
SPAC1782.07	SPAC1782.07	qcr8		ubiquinol-cytochrome-c reductase complex subunit 7	0	0.226991	0.413791	0.399862	0.145876	-0.0274143
SPAC1782.09c	SPAC1782.09c	clp1	flp1	Cdc14-related protein phosphatase Clp1/Flp1	0	0.107999	0.578404	-0.0990698	-0.361661	-0.264926
SPAC1782.10c	SPAC1782.10c	nhp2		box H/ACA snoRNP complex subunit Nhp2	0	0.189859	-0.0517148	-0.166659	0.160647	-0.444813
SPAC1782.11	SPAC1782.11	met14		adenylyl-sulfate kinase (predicted)	0	0.250735	0.212276	-0.109951	-0.099485	-0.091749
SPAC1783.05	SPAC1783.05	hrp1	chd1	ATP-dependent DNA helicase Hrp1	0	0.102561	0.079733	-0.151062	-0.344902	-0.168297
SPAC1783.07c	SPAC1783.07c	pap1	caf3	transcription factor Pap1/Caf3	0	-0.468003	0.393082	-0.0476644	0.521769	0.826768
SPAC1783.08c	SPAC1783.08c	rpl1502	rpl15-2	60S ribosomal protein L15b (predicted)	0	0.0525689	0.0909211	-0.0469386	0.00678026	-0.129641
SPAC1786.01c	SPAC1786.01c		SPAC31G5.20c	triacylglycerol lipase (predicted)	0	-0.0746766	0.322941	0.282428	-0.00914167	0.241655
SPAC1786.02	SPAC1786.02			phospholipase (predicted)	0	-0.0186635	-0.0457897	-0.30192	-0.200697	-0.328863
SPAC1786.03	SPAC1786.03	cut11	SPAC24C9.01	spindle pole body docking protein Cut11	0	0.22878	-0.218114	-0.547664	-0.3897	-0.095001
SPAC17A2.03c	SPAC17A2.03c	vma6		V-type ATPase V0 subunit d (predicted)	0	0.356729	0.274476	0.201898	0.165563	0.234006
SPAC17A2.04c	SPAC17A2.04c	cns1		HSP chaperone complex subunit Cns1 (predicted)	0	0.255727	0.0245997	-0.0901088	-0.3527	-0.548446
SPAC17A2.05	SPAC17A2.05	osm1		fumerate reductase (predicted)	0	-0.0164337	0.310767	0.548658	0.613743	0.699933
SPAC17A2.09c	SPAC17A2.09c	csx1		RNA-binding protein Csx1	0	-0.281274	-0.418383	0.27013	0.0509773	0.0247319
SPAC17A2.13c	SPAC17A2.13c	rad25		14-3-3 protein Rad25	0	0.0788062	-0.0872293	0.129024	-0.00455875	0.149915
SPAC17A2.14	SPAC17A2.14		SPAC17G6.01	CorA family magnesium ion transporter	0	-0.279707	-0.61478	-0.0536507	-0.282685	-0.0604691
SPAC17A5.03	SPAC17A5.03	rpl301	rpl3-1,rpl3	60S ribosomal protein L3	0	0.0345364	-0.0571276	0.00273626	-0.0585305	-0.0949321
SPAC17A5.12	SPAC17A5.12	ucp7		UBA/TPR/DNAJ domain protein Ucp7	0	0.387244	0.084596	0.721138	-0.344456	0.315044
SPAC17A5.13	SPAC17A5.13			GTP cyclohydrolase (predicted)	0	0.755727	0.875166	1.31392	0.562337	0.527555
SPAC17A5.14	SPAC17A5.14	exo2		exonuclease II Exo2	0	0.142725	0.0611314	0.161912	-0.201906	-0.155148
SPAC17A5.15c	SPAC17A5.15c			glutamate-tRNA ligase (predicted)	0	0.0339849	0.258858	0.112956	0.0382671	-0.0924226
SPAC17A5.16	SPAC17A5.16	ftp105		Ubp5 interacting protein Ftp105	0	0.424072	-0.190543	-0.158861	-0.62486	0.464321
SPAC17C9.03	SPAC17C9.03	tif471		translation initiation factor eIF4G	0	0.079434	-0.146768	-0.000589647	-0.0111255	0.0235559
SPAC17C9.06	SPAC17C9.06	sam50		mitochondrial sorting and assembly machinery complex subunit Sam50 (predicted)	0	0.251446	-0.142656	0.509183	-0.0309428	0.473621
SPAC17C9.08	SPAC17C9.08	pnu1	nuc1,end1	mitochondrial endodeoxyribonuclease Pnu1	0	0.0482078	-0.240311	-0.514107	-0.3527	-0.125701
SPAC17C9.09c	SPAC17C9.09c	tim13		TIM22 inner membrane protein import complex subunit Tim13 (predicted)	0	-0.24145	-0.00982393	0.175445	-0.349877	-0.1885
SPAC17C9.10	SPAC17C9.10	stm1		G-protein coupled receptor Stm1	0	0.0482078	-0.336633	-0.421895	-0.3527	-0.679964
SPAC17C9.12	SPAC17C9.12			VAP family protein (predicted)	0	-0.00996418	0.131555	-0.00317118	0.178	0.620106
SPAC17D4.04	SPAC17D4.04		SPAC458.01	tRNA (cytosine-5-)-methyltransferase (predicted)	0	0.00255021	-0.234233	-0.397884	-0.278922	-0.587201
SPAC17G6.05c	SPAC17G6.05c			Rhophilin-2 homolog (predicted)	0	0.158086	0.160128	-0.159699	-0.0473942	-0.224009
SPAC17G6.06	SPAC17G6.06	rps2401	rps24-1,rps24	40S ribosomal protein S24 (predicted)	0	0.0539721	-0.0604845	-0.117005	-0.30303	-0.527518
SPAC17G6.08	SPAC17G6.08	pep7	vac1	prevacuole/endosomal FYVE tethering component Pep7 (predicted)	0	0.387244	-0.362867	0.0486582	0.515783	0.147712
SPAC17G6.09	SPAC17G6.09	sec62		ER protein translocation subcomplex subunit Sec62 (predicted)	0	-0.405238	-0.137085	-0.536304	-0.446971	-0.737702
SPAC17G6.10	SPAC17G6.10	ssr1		SWI/SNF and RSC complex subunit Ssr1	0	-0.271048	-0.424836	0.170621	-0.101278	-0.354935
SPAC17G6.11c	SPAC17G6.11c			glucosidase (predicted)	0	0.231545	-0.616764	-0.705239	-0.20292	-0.217381
SPAC17G6.13	SPAC17G6.13	slt1		sequence orphan Slt1	0	0.419309	0.730946	1.354	1.20251	1.48948
SPAC17G6.14c	SPAC17G6.14c	uap56		ATP-dependent RNA helicase Uap56	0	0.0704322	0.179878	-0.0420544	0.215586	0.0244791
SPAC17G6.15c	SPAC17G6.15c			MTC tricarboxylate transporter (predicted)	0	-0.121717	0.402951	-0.135756	-0.798896	-0.301926
SPAC17G8.01c	SPAC17G8.01c	trl1	SPAC6C3.10c	tRNA ligase Trl1 (predicted)	0	0.302281	0.0816173	-0.062538	0.0493397	-0.289159
SPAC17G8.02	SPAC17G8.02			uridine ribohydrolase (predicted)	0	-0.782681	-0.164309	-0.167822	-0.118948	-0.340928
SPAC17G8.03c	SPAC17G8.03c	dpb3		DNA polymerase epsilon subunit Dpb3	0	0.170764	-0.164309	-0.460303	-0.654142	0.511344
SPAC17G8.04c	SPAC17G8.04c	arc5	arc15	ARP2/3 actin-organizing complex subunit Arc5	0	-0.0516005	-0.235319	0.0913411	-0.672405	0.0512081
SPAC17G8.06c	SPAC17G8.06c			dihydroxy-acid dehydratase (predicted)	0	0.128999	0.389901	0.0490029	-0.0206587	-0.00542642
SPAC17G8.08c	SPAC17G8.08c			human TMEM165 homolog	0	0.127188	0.211474	-0.0584042	-0.413208	-0.127217
SPAC17G8.14c	SPAC17G8.14c	pck1	SPAC22H10.01c	protein kinase C (PKC)-like Pck1	0	-0.596838	-0.516874	-0.04662	-0.182721	-1.06772
SPAC17H9.02	SPAC17H9.02			TRAMP complex ATP-dependent RNA helicase (predicted)	0	0.452232	0.228989	-0.176066	-0.667378	-0.739161
SPAC17H9.04c	SPAC17H9.04c			RNA-binding protein	0	0.430544	0.531907	-0.321826	-0.19695	0.157071
SPAC17H9.05	SPAC17H9.05	ebp2		rRNA processing protein Ebp2 (predicted)	0	-0.126349	-0.136364	-0.188307	-0.419147	-0.232312
SPAC17H9.09c	SPAC17H9.09c	ras1	ste5	GTPase Ras1	0	0.146531	0.17794	-0.393603	-0.0659668	-0.00471491
SPAC17H9.11	SPAC17H9.11	gmf1		cofilin/tropomyosin family Glia Maturation Factor homolog Gmf1	0	0.157528	0.140249	-0.155745	-0.325129	0.175283
SPAC17H9.12c	SPAC17H9.12c			mitochondrial cytochrome c-heme linkage protein Cyc2 (predicted)	0	0.0775747	-0.013325	-0.0654858	-0.0894438	-0.216859
SPAC17H9.13c	SPAC17H9.13c			glutamate 5-kinase (predicted)	0	0.0413049	-0.129115	0.0854867	-0.294785	-0.272176
SPAC17H9.14c	SPAC17H9.14c			protein disulfide isomerase	0	-0.149314	0.104543	-0.163724	-0.0410715	-0.160494
SPAC17H9.16	SPAC17H9.16	tom22		mitochondrial TOM complex subunit Tom22 (predicted)	0	-0.0952894	-0.0563786	0.234643	0.311087	0.0365162
SPAC1805.02c	SPAC1805.02c			electron transfer flavoprotein beta subunit (predicted)	0	0.565425	0.0646078	0.286877	0.378471	0.183736
SPAC1805.04	SPAC1805.04	nup132	Nup133b	nucleoporin Nup132	0	-0.764352	-0.511882	-0.729816	-1.11291	-1.2607
SPAC1805.05	SPAC1805.05	cki3		serine/threonine protein kinase Cki3	0	0.0773798	0.231498	-0.062538	-0.142672	-0.01409
SPAC1805.06c	SPAC1805.06c	hem2		porphobilinogen synthase Hem2 (predicted)	0	0.0955874	0.139148	-0.300016	-0.0253125	-0.0193297
SPAC1805.11c	SPAC1805.11c	rps2602	rps26-2	40S ribosomal protein S26 (predicted)	0	-0.0263588	0.0972693	0.200254	0.0681313	-0.121867
SPAC1805.13	SPAC1805.13	rpl14		60S ribosomal protein L14 (predicted)	0	0.162072	0.334898	0.382667	0.229301	0.407051
SPAC1805.16c	SPAC1805.16c			purine nucleoside phosphorylase (predicted)	0	0.220532	0.388588	-0.00239092	0.303769	0.444802
SPAC1805.17	SPAC1805.17	crm1	caf2,SPAC1B2.01	importin family nuclear export receptor Crm1	0	0.327173	0.148493	0.140894	0.207765	0.32491
SPAC1834.01	SPAC1834.01	sup45		translation release factor eRF1	0	0.097892	0.0828707	-0.0517346	-0.0808035	-0.117715
SPAC1834.02	SPAC1834.02	aro1		pentafunctional aromatic polypeptide Aro1 (predicted)	0	0.0827485	0.0369141	-0.061128	-0.167288	-0.104077
SPAC1834.03c	SPAC1834.03c	hhf1	h4.1	histone H4 h4.1	0	-0.0542542	-0.120571	-0.0715008	-0.251333	-0.300537
SPAC1834.05	SPAC1834.05	alg9		mannosyltransferase complex subunit Alg9 (predicted)	0	0.387244	0.455848	0.146857	0.1473	0.516195
SPAC1834.08	SPAC1834.08	mak1	phk3	histidine kinase Mak1	0	0.100207	0.436864	-0.0200936	-0.0246774	0.175283
SPAC1834.11c	SPAC1834.11c	sec18		secretory pathway protein Sec18 (predicted)	0	0.297594	0.41404	-0.00168627	-0.101712	0.229232
SPAC1851.02	SPAC1851.02	slc1		1-acylglycerol-3-phosphate O-acyltransferase Slc1 (predicted)	0	0.200202	0.30739	-0.146355	-0.271442	0.0638958
SPAC1851.03	SPAC1851.03	ckb1		CK2 family regulatory subunit Ckb1	0	1.12996	1.79488	1.02109	1.50853	1.61252
SPAC18B11.02c	SPAC18B11.02c			tRNA pseudouridylate synthase (predicted)	0	-0.308915	-0.462703	0.144981	0.132426	-0.478358
SPAC18B11.04	SPAC18B11.04	ncs1		related to neuronal calcium sensor Ncs1	0	0.811242	0.420653	1.0304	0.193855	-0.00189163
SPAC18B11.06	SPAC18B11.06			U3 snoRNP-associated protein Lcp5 (predicted)	0	0.387244	-0.295402	0.497373	-0.0279488	0.437269
SPAC18B11.10	SPAC18B11.10	tup11		transcriptional corepressor Tup11	0	0.100594	-0.112904	-0.0188066	0.098869	-0.345627
SPAC18G6.03	SPAC18G6.03	ypt3		GTPase Ypt3	0	0.379145	0.192123	0.550812	0.115548	0.264452
SPAC18G6.04c	SPAC18G6.04c	shm2		serine hydroxymethyltransferase Shm2 (predicted)	0	0.0623369	0.0171491	0.181056	0.0830917	-0.0247296
SPAC18G6.05c	SPAC18G6.05c			translation elongation regulator Gcn1 (predicted)	0	0.329548	0.103263	-0.0228448	0.0711216	0.0744695
SPAC18G6.07c	SPAC18G6.07c	mra1		ribosome biogenesis protein Mra1	0	-0.127528	-0.230628	-0.504425	-0.392785	-0.425509
SPAC18G6.12c	SPAC18G6.12c			hypothetical protein	0	0.652501	0.609909	0.402568	0.390013	0.433291
SPAC18G6.14c	SPAC18G6.14c	rps7		40S ribosomal protein S7 (predicted)	0	-0.00467038	0.143225	-0.137618	0.0378868	0.045416
SPAC18G6.15	SPAC18G6.15	mal3		EB1 family Mal3	0	0.376713	0.276382	0.132816	0.349977	0.132034
SPAC1952.08c	SPAC1952.08c			pyridoxamine 5'-phosphate oxidase (predicted)	0	-0.0430547	0.178149	0.016593	0.0302721	0.359698
SPAC1952.09c	SPAC1952.09c			acetyl-CoA hydrolase (predicted)	0	0.159404	0.0964909	0.142472	0.126979	0.193014
SPAC1952.11c	SPAC1952.11c	ure2		urease Ure2	0	0.102675	0.132403	0.112086	-0.0508507	0.0439427
SPAC1952.13	SPAC1952.13	ned1		lipin Ned1	0	-0.197719	-0.444023	-0.439982	0.101339	-0.0222126
SPAC1952.17c	SPAC1952.17c		SPAC890.01c	GTPase activating protein (predicted)	0	-0.0550176	0.344652	0.0303952	-0.402468	-0.095001
SPAC19A8.04	SPAC19A8.04	erg5		C-22 sterol desaturase Erg5	0	0.133527	0.0349262	0.04289	-0.0557138	-0.120476
SPAC19A8.05c	SPAC19A8.05c	sst4	vps27	sorting receptor for ubiquitinated membrane proteins, ESCRT 0 complex subunit Sst4	0	-0.289575	-1.12465	-0.062538	-0.41996	-0.101904
SPAC19A8.07c	SPAC19A8.07c			U3 snoRNP-associated protein Imp4 (predicted)	0	0.513013	-0.00128717	0.0134635	0.515783	0.0013215
SPAC19A8.12	SPAC19A8.12	dcp2		mRNA decapping complex catalytic subunit Dcp2	0	0.337476	0.0521704	0.291372	0.390013	0.305463
SPAC19A8.15	SPAC19A8.15	trp2		tryptophan synthase (predicted)	0	-0.255588	-0.211923	-0.119414	-0.28674	-0.243769
SPAC19B12.01	SPAC19B12.01		SPAC4F10.21	TPR repeat protein, TTC27 family	0	0.244713	0.192439	-0.129511	-0.533985	-0.464834
SPAC19B12.02c	SPAC19B12.02c	gas1		cell wall protein Gas1, 1,3-beta-glucanosyltransferase (predicted)	0	-0.662524	-0.171559	-0.262086	-0.0986267	-0.346964
SPAC19B12.03	SPAC19B12.03	bgs3		1,3-beta-glucan synthase subunit Bgs3	0	0.0295275	-0.417559	-0.210957	-0.605096	-0.370968
SPAC19B12.04	SPAC19B12.04	rps3001	rps30-1	40S ribosomal protein S30 (predicted)	0	0.504476	0.0582068	0.0606809	0.103568	0.0940993
SPAC19B12.05c	SPAC19B12.05c	fcp1		CTD phosphatase Fcp1	0	0.0817649	0.236787	0.0486582	-0.145181	-0.29116
SPAC19B12.09	SPAC19B12.09	srp14		signal recognition particle subunit Srp14	0	-0.112756	-0.0441521	0.341139	0.0623373	-0.0484463
SPAC19B12.11c	SPAC19B12.11c			zinc finger protein, human ZNF593 ortholog	0	-0.112756	-0.474063	0.098426	0.258496	-0.159643
SPAC19B12.12c	SPAC19B12.12c	yip11	yip1,yip1-a	SMN family protein Yip11	0	-0.0164337	-0.0590258	0.305945	-0.256378	0.0013215
SPAC19B12.13	SPAC19B12.13	cox1102	cox11,cox11-b,SPAPB8E5.01	fusion cytochrome c oxidase assembly protein Cox1102, mitochondrial ribosomal protein Rsm2202 (predicted)	0	-0.263341	0.0201053	-0.0285059	-0.0324933	-0.114069
SPAC19D5.04	SPAC19D5.04	ptr1		HECT-type ubiquitin ligase E3 Ptr1	0	-0.0233229	0.242128	-0.691734	-0.350022	0.0810409
SPAC19D5.05c	SPAC19D5.05c	imp3		U3 snoRNP-associated protein Imp3 (predicted)	0	0.0449947	0.101225	-0.0423407	-0.306145	-0.501892
SPAC19G12.03	SPAC19G12.03	cda1		chitin deacetylase Cda1	0	0.2159	0.364973	0.456446	0.243622	0.540626
SPAC19G12.05	SPAC19G12.05			mitochondrial citrate transporter (predicted)	0	0.135927	-0.234961	-0.140598	0.0189973	-0.22616
SPAC19G12.06c	SPAC19G12.06c	hta2		histone H2A beta	0	0.223511	0.341883	0.371507	0.361695	0.265515
SPAC19G12.07c	SPAC19G12.07c	rsd1		RNA-binding protein Rsd1 (predicted)	0	0.0887261	-0.171559	-0.158861	0.186301	-0.04246
SPAC19G12.08	SPAC19G12.08	scs7		sphingosine hydroxylase Scs7	0	0.0325539	0.0692348	-0.13207	-0.115178	-0.671436
SPAC19G12.09	SPAC19G12.09			NADH/NADPH dependent indole-3-acetaldehyde reductase AKR3C2	0	0.207542	0.313147	0.659359	1.31928	1.22328
SPAC19G12.10c	SPAC19G12.10c	cpy1	pcy1	vacuolar carboxypeptidase Y	0	0.365906	0.62518	0.466598	0.821115	0.88346
SPAC19G12.11	SPAC19G12.11	coq9		ubiquinone biosynthesis protein Coq9 (predicted)	0	0.26455	-0.0650622	-0.122786	-0.306145	0.00501127
SPAC19G12.14	SPAC19G12.14	its3		1-phosphatidylinositol-4-phosphate 5-kinase Its3	0	0.22628	-0.240311	1.13362	0.278817	0.29059
SPAC19G12.15c	SPAC19G12.15c	tpp1		trehalose-6-phosphate phosphatase Tpp1	0	0.0239854	0.140206	0.198636	0.426764	0.310232
SPAC1A6.03c	SPAC1A6.03c			phospholipase (predicted)	0	-0.233534	0.0245997	0.135622	0.1473	0.060169
SPAC1A6.04c	SPAC1A6.04c	plb1		phospholipase B homolog Plb1	0	-0.469942	-0.481686	-0.13524	-0.161392	-0.55887
SPAC1A6.07	SPAC1A6.07			sequence orphan	0	0.357797	-0.21999	0.36146	0.714176	0.132839
SPAC1A6.10	SPAC1A6.10		SPAC30D11.15c	Moeb/ThiF domain	0	-0.00404178	-0.0975737	0.0118799	-0.0345881	-0.148596
SPAC1B1.03c	SPAC1B1.03c	kap95		karyopherin Kap95	0	0.324478	0.188243	0.230412	-0.061157	-0.0513523
SPAC1B2.03c	SPAC1B2.03c			GNS1/SUR4 family protein (predicted)	0	-0.274788	-0.342757	0.102116	-0.173473	0.00600145
SPAC1B2.04	SPAC1B2.04	cox6		cytochrome c oxidase subunit VI (predicted)	0	0.221785	0.332604	0.341139	-0.0647133	0.108023
SPAC1B2.05	SPAC1B2.05	mcm5	nda4,SPAC3F10.01	MCM complex subunit Mcm5	0	-0.317188	0.124365	-0.50111	-0.386378	-0.178447
SPAC1B3.01c	SPAC1B3.01c			uracil phosphoribosyltransferase (predicted)	0	-0.132335	-0.0717933	-0.109315	-0.0428891	-0.0355736
SPAC1B3.03c	SPAC1B3.03c	wis2	cyp5	cyclophilin family peptidyl-prolyl cis-trans isomerase Wis2	0	0.176765	0.429361	0.334015	0.0235892	0.488206
SPAC1B3.05	SPAC1B3.05	not3		CCR4-Not complex subunit Not3/5 (predicted)	0	0.168541	0.233702	0.182023	-0.151871	0.078432
SPAC1B3.06c	SPAC1B3.06c			UbiE family methyltransferase (predicted)	0	0.629957	0.409293	0.133621	0.801014	0.763312
SPAC1B3.12c	SPAC1B3.12c	rpb10		DNA-directed RNA polymerase I, II, and III subunit Rpb10	0	0.0689973	0.109909	0.0261644	-0.157949	-0.0709401
SPAC1B3.13	SPAC1B3.13			U3 snoRNP-associated protein Nan1 (predicted)	0	-0.050381	-0.110356	0.0825698	-0.399298	-0.0775032
SPAC1B3.16c	SPAC1B3.16c	vht1		vitamin H transporter Vth1	0	-0.316886	-0.640775	-0.661508	-1.31412	-1.59886
SPAC1B9.02c	SPAC1B9.02c	sck1		serine/threonine protein kinase Sck1	0	-0.140397	-0.584791	0.181981	-0.0584133	-0.587448
SPAC1B9.03c	SPAC1B9.03c		SPAC6B12.01	RNA-binding protein involved in ribosomal large subunit assembly and maintenance (predicted)	0	0.420259	-0.0501384	-0.206078	-0.593429	-0.157658
SPAC1D4.02c	SPAC1D4.02c			human GRASP protein family Golgi protein (predicted)	0	-0.298771	0.153192	0.239484	0.629802	0.159072
SPAC1D4.04	SPAC1D4.04	cct2		chaperonin-containing T-complex beta subunit Cct2	0	0.0902189	0.10811	-0.22593	0.0184792	0.0110139
SPAC1D4.14	SPAC1D4.14	tho2	SPAC22F3.14c	THO complex subunit Tho2 (predicted)	0	-0.155201	-0.36977	-0.171858	-0.469933	-0.351307
SPAC1F12.02c	SPAC1F12.02c		p23fy	translationally controlled tumor protein homolog (predicted)	0	0.0273782	0.014233	0.202561	-0.139953	-0.0461686
SPAC1F12.07	SPAC1F12.07			phosphoserine aminotransferase (predicted)	0	0.124228	0.0579115	0.0686938	0.16826	0.0868181
SPAC1F12.10c	SPAC1F12.10c			NADPH-hemoprotein reductase (predicted)	0	-0.520297	-0.505568	-0.25783	-0.299243	-0.106185
SPAC1F3.01	SPAC1F3.01	rrp6	SPAC3H8.11	exosome 3'-5' exoribonuclease subunit Rrp6 (predicted)	0	0.354155	0.32421	0.268722	0.145892	0.234124
SPAC1F3.02c	SPAC1F3.02c	mkh1		MEK kinase (MEKK) Mkh1	0	-0.0715252	0.00843901	-0.265357	-0.235468	0.487758
SPAC1F3.05	SPAC1F3.05			Golgi localized Arf binding gamma-adaptin ortholog (predicted)	0	-0.0750525	0.0067877	-0.0253911	0.347746	-0.00161678
SPAC1F3.06c	SPAC1F3.06c	spo15		sporulation protein Spo15	0	-0.0154672	-0.318498	-0.21688	-0.552588	-0.400454
SPAC1F3.09	SPAC1F3.09	mug161		CwfJ family protein, splicing factor (predicted)	0	0.0661405	0.304488	0.217176	0.6843	0.396698
SPAC1F5.02	SPAC1F5.02			protein disulfide isomerase (predicted)	0	-0.151117	0.06934	-0.0166418	-0.0691498	0.0883171
SPAC1F5.03c	SPAC1F5.03c			FAD-dependent oxidoreductase involved in late endosome to Golgi transport (predicted)	0	-0.516434	-0.0425183	-0.37534	-0.404106	-0.548446
SPAC1F5.04c	SPAC1F5.04c	cdc12		formin Cdc12	0	0.170295	-0.351507	0.0392287	0.243622	-0.485681
SPAC1F5.06	SPAC1F5.06	lsh1		ER heat shock protein Lhs1 (predicted)	0	0.160189	-0.0490965	-0.0139709	-0.266868	-0.0769981
SPAC1F5.10	SPAC1F5.10			ATP-dependent RNA helicase (predicted)	0	-0.0438516	0.322455	0.129236	-0.125281	0.202507
SPAC1F5.11c	SPAC1F5.11c	tra2		phosphatidylinositol kinase-related protein Tra2	0	0.183762	-0.346063	0.0841997	0.0401403	-0.133409
SPAC1F7.01c	SPAC1F7.01c	spt6	SPAC694.07c	transcription elongation factor Spt6 (predicted)	0	0.0746854	-0.0919771	-0.0586556	-0.360808	-0.0657249
SPAC1F7.02c	SPAC1F7.02c	has1		ATP-dependent RNA helicase Has1 (predicted)	0	0.502526	0.360706	0.179905	-0.0990666	0.152003
SPAC1F7.04	SPAC1F7.04	rho1		Rho family GTPase Rho1	0	-0.197719	0.0521704	0.466909	0.40991	0.820036
SPAC1F7.05	SPAC1F7.05	cdc22		ribonucleoside reductase large subunit Cdc22	0	0.070498	-0.154755	-0.0423979	-0.0533324	0.126837
SPAC1F7.09c	SPAC1F7.09c			allantoicase (predicted)	0	0.163514	0.452405	0.219177	0.1473	0.320036
SPAC1F7.11c	SPAC1F7.11c			transcription factor, zf-fungal binuclear cluster type (predicted)	0	-0.121717	-0.314089	-0.214376	0.924784	0.270269
SPAC1F7.12	SPAC1F7.12	yak3	yakC,SPAC21E11.01	aldose reductase ARK13 family YakC	0	-0.0436576	-0.206754	0.485893	1.0361	0.974098
SPAC1F8.07c	SPAC1F8.07c			pyruvate decarboxylase (predicted)	0	0.00825229	0.346204	0.14696	0.102093	0.161688
SPAC20G4.01	SPAC20G4.01	caf16	SPAC22F8.13	CCR4-Not complex subunit Caf16 (predicted)	0	0.670764	0.362915	0.635673	0.149352	0.893815
SPAC20G4.02c	SPAC20G4.02c	fus1		formin Fus1	0	-0.566202	-0.401275	-0.480789	-0.0986267	-0.272176
SPAC20G4.06c	SPAC20G4.06c	adf1	cof1	actin depolymerizing factor, cofilin	0	-0.124464	-0.0529894	0.130201	0.23329	0.0573723
SPAC20G4.08	SPAC20G4.08		SPAC4F10.01	conserved fungal protein	0	-0.112756	-0.0772887	0.102536	0.263943	0.116628
SPAC20G8.01	SPAC20G8.01	cdc17		ATP-dependent DNA ligase Cdc17	0	0.233529	-0.458843	-0.0570939	0.502547	0.221838
SPAC20G8.03	SPAC20G8.03	itr2		MFS myo-inositol transporter	0	0.802281	0.510939	0.49889	-0.0339852	0.233268
SPAC20G8.04c	SPAC20G8.04c			mitochondrial electron transfer flavoprotein-ubiquinone oxidoreductase (predicted)	0	0.0977081	0.21608	0.0707736	-0.205513	-0.0525647
SPAC20G8.05c	SPAC20G8.05c	cdc15		extended Fer/CIP4 (EFC) domain protein Cdc15	0	-0.249969	-0.165751	-0.216842	-0.0600735	-0.116587
SPAC20G8.06	SPAC20G8.06	not1		CCR4-Not complex subunit Not1 (predicted)	0	0.109047	0.264698	0.125428	0.0276982	0.0512386
SPAC20G8.07c	SPAC20G8.07c	erg2		C-8 sterol isomerase Erg2	0	0.420801	0.302207	0.213732	-0.0488589	0.0568372
SPAC20G8.09c	SPAC20G8.09c			ribosome biogenesis ATPase (predicted)	0	0.217231	0.337826	0.0217877	-0.0274494	-0.0511155
SPAC20H4.01	SPAC20H4.01	utp5	SPAC631.03	U3 snoRNP-associated protein Utp5 (predicted)	0	0.00315715	0.0249465	-0.112306	-0.385122	-0.294373
SPAC20H4.03c	SPAC20H4.03c	tfs1		transcription elongation factor TFIIS	0	0.10753	-0.0565254	-0.150324	-0.595414	0.00332247
SPAC20H4.10	SPAC20H4.10	ufd2		ubiquitin-protein ligase E4 (predicted)	0	0.112574	-0.010595	0.221283	0.138339	0.43943
SPAC21E11.04	SPAC21E11.04	ppr1		L-azetidine-2-carboxylic acid acetyltransferase	0	0.135222	0.137133	0.26308	0.165563	0.0755174
SPAC21E11.06	SPAC21E11.06	tif224		translation initiation factor eIF2B delta subunit (predicted)	0	-1.04651	-0.697922	-0.901099	-0.963421	-0.698007
SPAC21E11.08	SPAC21E11.08	lcb2	SPAC2C4.02	serine palmitoyltransferase Lcb2 (predicted)	0	0.0290382	-0.0218114	0.410399	0.218071	0.0862761
SPAC222.03c	SPAC222.03c	tim10		Tim9-Tim10 complex subunit Tim10 (predicted)	0	-0.663633	0.0224812	-0.606512	-1.41476	-0.940582
SPAC222.06	SPAC222.06	mak16		nuclear HMG-like acidic protein Mak16 (predicted)	0	-0.0662015	-0.0348443	-0.133095	-0.513664	-0.522681
SPAC222.08c	SPAC222.08c			glutamine aminotransferease subunit (predicted)	0	-0.089652	-0.0197945	-0.0698614	-0.0358613	-0.0373596
SPAC222.09	SPAC222.09	seb1		RNA-binding protein Seb1	0	0.187154	-0.0150894	0.418292	-0.156579	-0.111969
SPAC222.11	SPAC222.11	hem13		coproporphyrinogen III oxidase (predicted)	0	0.246887	0.15852	0.109192	0.370258	0.307442
SPAC222.12c	SPAC222.12c	atp2		F1-ATPase beta subunit Atp2	0	0.0441674	0.16822	-0.0683978	0.086576	0.115415
SPAC222.14c	SPAC222.14c			GTP binding protein Sey1 (predicted)	0	0.420801	0.413503	0.305945	0.499572	0.545726
SPAC227.02c	SPAC227.02c			rRNA processing protein Rrp15 (predicted)	0	-0.219916	-0.809063	-0.0363043	-0.874897	-0.485681
SPAC227.07c	SPAC227.07c	pab1		protein phosphatase regulatory subunit Pab1	0	0.0886845	0.403955	0.289246	0.0110351	0.0360881
SPAC227.10	SPAC227.10			prefoldin subunit 2 (predicted)	0	-0.336486	-0.404098	-0.429145	-0.915466	-0.624448
SPAC227.13c	SPAC227.13c	isu1		mitochondrial iron-sulfur cluster assembly scaffold protein Isu1	0	0.99844	0.844652	0.791372	1.73226	1.14081
SPAC227.15	SPAC227.15			protein phosphatase regulatory subunit Reg1 (predicted)	0	-0.858683	-0.129115	-0.293591	0.354819	0.348328
SPAC227.18	SPAC227.18	lys3	SPAC2F7.01	saccharopine dehydrogenase Lys3	0	-0.178193	0.00843901	-0.088689	-0.0698614	0.089048
SPAC22A12.04c	SPAC22A12.04c	rps2201	rps22-1,rps15a-1	40S ribosomal protein S15a (predicted)	0	0.216135	-0.0497135	-0.0310444	0.0806847	-0.0823414
SPAC22A12.07c	SPAC22A12.07c	ogm1	oma1	protein O-mannosyltransferase Ogm1	0	-0.00242652	0.206232	0.10826	-0.0703933	0.150306
SPAC22A12.08c	SPAC22A12.08c			cardiolipin synthase/ hydrolase fusion protein (predicted)	0	-0.217797	-0.231874	-0.203929	-0.0599047	-0.363921
SPAC22A12.09c	SPAC22A12.09c	sap114		splicing factor Sap114	0	0.0798888	-0.262738	0.176486	0.0284296	-0.06332
SPAC22A12.10	SPAC22A12.10			diacylglycerol cholinephosphotransferase/ diacylglycerol ethanolaminesphotransferase (predicted)	0	-0.210955	-0.184795	-0.710504	-0.0358613	-0.391164
SPAC22A12.11	SPAC22A12.11	dak1		dihydroxyacetone kinase Dak1	0	-0.038098	0.371843	0.0449206	0.301547	0.192134
SPAC22A12.12c	SPAC22A12.12c			exosome subunit Rrp40 (predicted)	0	0.199056	0.333885	0.159854	0.673534	0.410323
SPAC22A12.14c	SPAC22A12.14c			BSD domain protein, unknown biological role	0	0.415536	0.499822	0.61741	0.52153	0.244035
SPAC22A12.15c	SPAC22A12.15c	bip1	bip	ER heat shock protein BiP	0	-0.148502	-0.120216	0.0120919	0.025789	-0.00496629
SPAC22A12.16	SPAC22A12.16			ATP-citrate synthase subunit 2 (predicted)	0	-0.0992475	0.0124275	-0.196788	-0.0646262	-0.0926284
SPAC22E12.03c	SPAC22E12.03c			ThiJ domain protein	0	-0.662524	0.372172	0.36866	0.655271	0.844852
SPAC22E12.04	SPAC22E12.04	ccs1	pccs	superoxide dismutase copper chaperone Ccs1	0	0.14766	-0.106836	-0.259678	0.0404465	0.638695
SPAC22E12.05c	SPAC22E12.05c	rer1		Rer1 family protein (predicted)	0	0.163514	-0.136364	0.161912	0.117853	0.533303
SPAC22E12.07	SPAC22E12.07	rna1		Ran GAP Rna1	0	0.0559004	-0.0913097	0.0193322	0.0320496	-0.0192526
SPAC22E12.10c	SPAC22E12.10c	etp1	cox15	mitochondrial type I [2Fe-2S] ferredoxin Etp1/ cytochrome oxidase cofactor Cox15, fusion	0	0.219966	-0.169633	-0.4802	0.173534	-0.27025
SPAC22E12.14c	SPAC22E12.14c	sck2		serine/threonine protein kinase Sck2	0	-0.333043	0.0467263	-0.249267	0.130842	-0.218965
SPAC22E12.17c	SPAC22E12.17c	glo3		ARF GTPase activating protein (predicted)	0	-0.0378124	0.188953	-0.0615112	0.135758	0.227103
SPAC22E12.18	SPAC22E12.18			conserved fungal protein	0	0.0803219	0.448945	-0.38555	0.111325	-0.109442
SPAC22F3.06c	SPAC22F3.06c	lon1		Lon protease homolog Lon1 (predicted)	0	-0.0746385	-0.246518	-0.0519233	0.0181919	-0.262172
SPAC22F3.07c	SPAC22F3.07c	atp20		F0-ATPase subunit G (predicted)	0	0.548208	0.163367	0.633621	0.792053	0.181269
SPAC22F3.10c	SPAC22F3.10c	gcs1	apd1	glutamate-cysteine ligase Gcs1	0	-0.28461	-0.0442051	-0.280765	-0.134495	-0.136385
SPAC22F8.04	SPAC22F8.04			triose phosphate transporter (predicted)	0	-1.30891	-0.0590258	-0.986536	-1.04886	0.501322
SPAC22F8.05	SPAC22F8.05			alpha,alpha-trehalose-phosphate synthase (predicted)	0	0.230189	1.07151	1.64932	1.55956	1.74142
SPAC22F8.06	SPAC22F8.06	pam1		20S proteasome component beta 6	0	-0.116104	-0.0350498	0.078105	0.278817	0.0320496
SPAC22F8.08	SPAC22F8.08	sec24	sfb2	COPII cargo receptor Sec24/Sfb2 subunit	0	0.23975	0.00637865	0.0533659	0.267275	-0.0148892
SPAC22F8.09	SPAC22F8.09	rrp16	nop53	rRNA processing protein Rrp16 (predicted)	0	-0.0640663	-0.154399	-0.108396	-0.177247	-0.247462
SPAC22F8.10c	SPAC22F8.10c	sap145		U2 snRNP-associated protein Sap145 (predicted)	0	0.408033	-0.0423465	0.120853	-0.017895	-0.464891
SPAC22G7.01c	SPAC22G7.01c		SPAPJ696.03c	iron responsive transcriptional regulator, peptidase family (predicted)	0	0.111346	0.473542	0.171738	0.252009	0.100765
SPAC22G7.04	SPAC22G7.04	ubp13	pan2	ubiquitin C-terminal hydrolase, poly(A)-specific ribonuclease complex subunit Pan2 (predicted)	0	0.0557612	-0.960597	-0.671628	-0.561626	-0.836197
SPAC22G7.05	SPAC22G7.05			krr family protein (predicted)	0	-0.201977	-0.314981	-0.437488	-0.462566	-0.492709
SPAC22G7.06c	SPAC22G7.06c	ura1		carbamoyl-phosphate synthase (glutamine hydrolyzing), aspartate carbamoyltransferase Ura1	0	-0.0435184	-0.0161578	-0.0903122	-0.200766	-0.191536
SPAC22G7.09c	SPAC22G7.09c	nup45		nucleoporin Nup45	0	0.340865	0.514196	0.163244	0.29708	-0.147416
SPAC22G7.10	SPAC22G7.10			mRNA cleavage and polyadenylation specificity factor complex subunit, Fip1 homolog (predicted)	0	0.28295	0.00930549	-0.0556351	-0.0917238	0.181269
SPAC22H10.03c	SPAC22H10.03c	kap114		karyopherin Kap14	0	0.0590019	0.16619	-0.406557	0.0623373	-0.399846
SPAC22H10.05c	SPAC22H10.05c			mRNA cleavage and polyadenylation specificity factor complex subunit (predicted)	0	0.468993	0.13392	-0.319825	-0.00569347	-0.0778932
SPAC22H10.08	SPAC22H10.08			DUF2009 protein	0	0.162227	0.215958	0.14968	-0.35743	-0.122878
SPAC22H10.12c	SPAC22H10.12c	gdi1	sec19	GDP dissociation inhibitor Gdi1 (predicted)	0	0.0594352	0.352564	0.570855	0.401042	0.342234
SPAC22H12.01c	SPAC22H12.01c	mug35	SPAC23G3.13c	sequence orphan	0	-0.0794377	0.0534808	0.413459	0.417584	0.705422
SPAC22H12.02	SPAC22H12.02	tfg3	taf14	transcription factor TFIIF complex subunit Tfg3	0	-0.216456	-0.0980841	-0.175792	-0.548859	-0.24345
SPAC22H12.03	SPAC22H12.03			mitochondrial hydrolase (predicted)	0	0.36101	0.101938	-0.062538	0.197068	0.340357
SPAC22H12.04c	SPAC22H12.04c	rps102	rps1-2,rps3a-2	40S ribosomal protein S3a (predicted)	0	-0.177376	-0.180071	-0.235711	-0.37679	-0.289152
SPAC23A1.03	SPAC23A1.03	apt1		adenine phosphoribosyltransferase (APRT) (predicted)	0	0.154777	0.187795	-0.253925	-0.193963	-0.190429
SPAC23A1.12c	SPAC23A1.12c	frs1		phenylalanine-tRNA ligase beta subunit Frs1 (predicted)	0	-0.29179	0.0107755	0.0529776	-0.0391762	-0.083641
SPAC23A1.14c	SPAC23A1.14c			uncharacterised trans-sulfuration enzyme (predicted)	0	0.387244	0.601938	0.729943	0.451141	1.24403
SPAC23A1.17	SPAC23A1.17			WIP (Wiskott-Aldrich syndrome protein-Interacting Protein) homolog (predicted)	0	-0.27385	-0.0304892	0.399488	0.117542	0.19158
SPAC23C11.03	SPAC23C11.03			U3 snoRNP-associated protein Mpp1 (predicted)	0	-0.621403	-0.528247	-0.696954	-0.72983	-0.695089
SPAC23C11.05	SPAC23C11.05			inorganic pyrophosphatase (predicted)	0	0.0373049	0.167319	0.230558	0.159608	0.15459
SPAC23C11.09	SPAC23C11.09	ala1	ars1	mitochondrial and cytoplasmic alanine-tRNA ligase Ala1 (predicted)	0	0.0606355	0.0559373	0.0508235	-0.0221198	-0.128479
SPAC23C11.11	SPAC23C11.11	cka1	orb5	serine/threonine protein kinase Cka1	0	0.105776	0.00398623	-0.115086	-0.0808148	-0.159396
SPAC23C11.13c	SPAC23C11.13c	hpt1		xanthine phosphoribosyltransferase (predicted)	0	0.401122	0.817816	0.439002	0.611685	0.60304
SPAC23C11.14	SPAC23C11.14	zhf1	zhf	zinc ion transporter Zhf1	0	1.31347	1.09236	0.502103	0.767033	0.920853
SPAC23C11.15	SPAC23C11.15	pst2		Clr6 histone deacetylase complex subunit Pst2	0	-0.349722	-0.215495	-0.38259	0.0215304	-0.140659
SPAC23C11.17	SPAC23C11.17	mdm28		mitochondrial inner membrane protein involved in potassium ion transport Mdm28 (predicted)	0	0.0392468	0.154406	0.0748919	0.0211062	0.366591
SPAC23C4.02	SPAC23C4.02	crn1		actin binding protein, coronin Crn1	0	-0.0544328	0.0451232	0.0738452	0.00240381	-0.0115745
SPAC23C4.05c	SPAC23C4.05c			LEA domain protein	0	0.195249	-0.279312	0.261473	-0.345147	-0.0408929
SPAC23C4.06c	SPAC23C4.06c			methyltransferase (predicted)	0	-0.223952	0.148493	0.194749	-0.756378	-0.109875
SPAC23C4.08	SPAC23C4.08	rho3		Rho family GTPase Rho3	0	0.302281	0.233455	0.209622	0.669844	0.369804
SPAC23C4.09c	SPAC23C4.09c			DNA-binding TFAR19-related protein (predicted)	0	-0.262536	-0.214842	-0.276093	0.00853282	-0.402055
SPAC23C4.11	SPAC23C4.11	atp18		F0-ATPase subunit J (predicted)	0	1.31347	0.989405	1.06353	0.723301	0.536516
SPAC23C4.12	SPAC23C4.12	hhp2		serine/threonine protein kinase Hhp2	0	-1.1014	-0.559026	-0.194055	-0.0488589	0.485111
SPAC23C4.14	SPAC23C4.14	alg1		mannosyltransferase complex subunit Alg1 (predicted)	0	0.435675	0.0521704	0.417141	1.01578	1.30868
SPAC23C4.15	SPAC23C4.15	rpb5		DNA-directed RNA polymerase I, II and III subunit Rpb5	0	-0.0919667	0.250135	0.170621	0.1473	-0.218965
SPAC23C4.17	SPAC23C4.17			tRNA (cytosine-5-)-methyltransferase (predicted)	0	0.082217	0.116519	-0.307254	-0.00349401	0.219731
SPAC23C4.19	SPAC23C4.19	spt5		transcription elongation factor Spt5	0	0.133764	0.0345922	-0.00866311	0.117296	-0.0451145
SPAC23D3.02	SPAC23D3.02	rfc2		DNA replication factor C complex subunit Rfc2	0	-0.308312	-0.00818651	-0.420642	-0.0962182	-0.414521
SPAC23D3.04c	SPAC23D3.04c	gpd2		glycerol-3-phosphate dehydrogenase Gpd2	0	0.10744	-0.0466053	0.00418872	0.105324	-0.125526
SPAC23D3.06c	SPAC23D3.06c	nup146		nucleoporin Nup146	0	0.116576	-0.130472	0.265606	-0.0616264	-0.0742115
SPAC23D3.07	SPAC23D3.07	pup1		20S proteasome component beta 2 (predicted)	0	0.121628	-0.0780598	0.0571949	0.339632	0.241526
SPAC23D3.08	SPAC23D3.08	usp108		U1 snRNP-associated protein Usp108	0	-0.358683	-0.458596	-0.0545673	-0.779912	-0.20941
SPAC23D3.09	SPAC23D3.09	arp42	arp4	SWI/SNF and RSC complex subunit Arp42	0	-0.15464	-0.0650622	-0.424118	-0.341687	-0.426237
SPAC23D3.10c	SPAC23D3.10c	eng2		endo-1,3-beta-glucanase Eng2	0	0.413477	0.383653	-0.37534	-0.241504	-0.144769
SPAC23D3.13c	SPAC23D3.13c			guanyl-nucleotide exchange factor (predicted)	0	0.837476	0.722689	1.27837	0.562337	-0.255965
SPAC23E2.01	SPAC23E2.01	fep1	gaf2	iron-sensing transcription factor Fep1	0	-0.294041	0.0729087	0.180175	-0.609987	0.165804
SPAC23E2.02	SPAC23E2.02	lsd2	swm2,saf140	histone demethylase SWIRM2 (predicted)	0	-1.13495	-0.259295	-0.562538	-0.428355	-1.52088
SPAC23G3.01	SPAC23G3.01	rpb2	SPAC521.06	RNA polymerase II complex subunit Rpb2	0	0.141556	0.0219678	-0.185204	-0.353124	-0.078649
SPAC23G3.02c	SPAC23G3.02c	sib1		ferrichrome synthetase Sib1	0	0.22628	0.142457	0.21537	0.644087	0.986748
SPAC23G3.03	SPAC23G3.03	sib2		ornithine N5 monooxygenase (predicted)	0	0.133764	0.160035	0.743461	1.3444	1.01878
SPAC23G3.06	SPAC23G3.06			U3 snoRNP protein Nop58 (predicted)	0	0.233925	0.000458971	-0.111072	-0.156468	-0.214783
SPAC23G3.09	SPAC23G3.09	taf4		transcription factor TFIID complex subunit Taf4 (predicted)	0	-0.263341	-0.0441521	-0.724483	-0.764261	0.189773
SPAC23G3.10c	SPAC23G3.10c	ssr3		SWI/SNF and RSC complex subunit Ssr3	0	0.155597	0.0106601	-0.180539	-0.154736	-0.0108827
SPAC23G3.11	SPAC23G3.11	rpn6		19S proteasome regulatory subunit Rpn6 (predicted)	0	-0.0262239	0.0356281	0.101073	0.291571	0.0964275
SPAC23G3.12c	SPAC23G3.12c			serine protease (predicted)	0	0.0818104	0.140465	0.0100742	0.274945	-0.14209
SPAC23H3.03c	SPAC23H3.03c	npr2		Npr2/3 complex subunit Npr2 (predicted)	0	0.290921	-0.44783	-0.951342	-0.145181	0.855231
SPAC23H3.07c	SPAC23H3.07c	mrp2		mitochondrial ribosomal protein subunit S14 (predicted)	0	-0.112756	0.248329	0.452336	0.1473	0.951554
SPAC23H3.09c	SPAC23H3.09c	gly1		threonine aldolase Gly1 (predicted)	0	-0.0812397	-0.0441177	-0.0439212	-0.230264	-0.0773361
SPAC23H3.10	SPAC23H3.10	ssr2		SWI/SNF and RSC complex subunit Ssr2	0	0.309835	-0.0993641	0.157682	-0.184183	-0.311177
SPAC23H3.13c	SPAC23H3.13c	gpa2	git8	heterotrimeric G protein alpha-2 subunit Gpa2	0	-0.164162	-0.275505	-0.562538	-0.548859	-0.133409
SPAC23H3.15c	SPAC23H3.15c		SPAC25H1.01c	sequence orphan	0	0.150443	1.20417	2.23133	2.50441	2.27027
SPAC23H4.03c	SPAC23H4.03c	erv25		COPII-coated vesicle component Erv25 (predicted)	0	0.113746	0.0617248	0.0838528	-0.237394	-0.00189163
SPAC23H4.06	SPAC23H4.06	gln1		glutamate-ammonia ligase Gln1	0	0.0710759	0.352878	0.0161496	0.0980384	0.137901
SPAC23H4.09	SPAC23H4.09	cdb4		curved DNA-binding protein Cdb4, peptidase family	0	-0.0878511	-0.146951	-0.186702	-0.263973	-0.187777
SPAC23H4.10c	SPAC23H4.10c	thi4		thiamine-phosphate dipyrophosphorylase/hydroxyethylthiazole kinase	0	0.351099	0.318887	0.286708	0.0276171	0.429526
SPAC23H4.12	SPAC23H4.12	alp13		MRG family Clr6 histone deacetylase complex subunit Alp13	0	-0.26236	-0.0799359	-0.346483	-0.201286	-0.666545
SPAC23H4.15	SPAC23H4.15			ribosome biogenesis protein Tsr1 (predicted)	0	0.201317	0.0143949	0.0337845	-0.204689	-0.390433
SPAC24B11.05	SPAC24B11.05			pyrimidine 5'-nucleotidase (predicted)	0	0.263883	0.451353	0.394597	0.717001	0.439389
SPAC24B11.06c	SPAC24B11.06c	sty1	spc1,phh1	MAP kinase Sty1	0	0.00568975	0.14117	0.0413348	-0.0434147	-0.382159
SPAC24B11.09	SPAC24B11.09			mitochondrial protein, predicted, human BRP44 ortholog	0	-0.0791992	-0.0495963	-0.197862	-0.219377	-0.330161
SPAC24B11.10c	SPAC24B11.10c	cfh3		chitin synthase regulatory factor-like Cfh3 (predicted)	0	0.163514	0.116223	0.0838528	0.225359	0.280863
SPAC24B11.11c	SPAC24B11.11c	sid2		NDR kinase Sid2	0	0.0834025	0.324331	-0.0888954	0.1473	0.205451
SPAC24B11.12c	SPAC24B11.12c			P-type ATPase (predicted)	0	0.45338	0.866285	0.254486	0.474412	0.41872
SPAC24B11.13	SPAC24B11.13	hem3	SPAC806.01	hydroxymethylbilane synthase (predicted)	0	-0.390781	0.101549	-0.0684027	-0.485972	-0.484222
SPAC24C9.02c	SPAC24C9.02c			cytochrome c1 heme lyase (predicted)	0	-0.136938	-0.0590258	-0.383311	-0.70292	-0.398666
SPAC24C9.03	SPAC24C9.03	mvd1		diphosphomevalonate decarboxylase (predicted)	0	-0.0802087	0.0450518	-0.0588483	-0.141179	-0.0688011
SPAC24C9.05c	SPAC24C9.05c	mug70		conserved protein Mug20	0	-0.555018	-0.0976097	-0.497897	-0.902468	-0.72077
SPAC24C9.06c	SPAC24C9.06c			aconitate hydratase (predicted)	0	0.023531	-0.040382	0.00529798	-0.058662	-0.0307323
SPAC24C9.08	SPAC24C9.08			vacuolar carboxypeptidase (predicted)	0	-0.171954	-0.346063	-0.587244	-0.179502	-0.388691
SPAC24C9.09	SPAC24C9.09			mitochondrial threonine-tRNA ligase (predicted)	0	-0.405238	-0.505568	0.575882	-0.834437	-0.66895
SPAC24C9.12c	SPAC24C9.12c			glycine hydroxymethyltransferase (predicted)	0	-0.0269305	-0.185655	-0.048959	-0.18404	-0.147636
SPAC24C9.14	SPAC24C9.14	otu1	mug141	ubiquitin-specific cysteine protease, OTU family, Otu1	0	-0.0902123	-0.520025	0.437462	0.50888	0.862555
SPAC24H6.04	SPAC24H6.04	hxk1		hexokinase 1	0	-0.0558435	-0.064718	-0.210582	-0.246959	-0.322509
SPAC24H6.07	SPAC24H6.07	rps901	rps9-1,rps9a	40S ribosomal protein S9	0	0.0505186	-0.184206	0.104614	-0.0569878	-0.0405603
SPAC24H6.09	SPAC24H6.09	gef1		RhoGEF Gef1	0	-0.566202	-1.10879	-0.0159833	0.0361036	-0.20941
SPAC24H6.10c	SPAC24H6.10c			phospho-2-dehydro-3-deoxyheptonate aldolase (predicted)	0	0.0691357	-0.176741	-0.236686	-0.343906	-0.198587
SPAC24H6.13	SPAC24H6.13			DUF221 family protein implicated in Golgi to plasma membrane transport (predicted)	0	0.355986	0.68885	-0.731107	-1.90205	-0.690901
SPAC25A8.01c	SPAC25A8.01c	fft3	snf2SR	fun thirty related protein Fft3	0	0.120403	-0.110377	-0.12186	-0.00867219	0.0212396
SPAC25B8.04c	SPAC25B8.04c	mss51		mitochondrial splicing suppressor Mss51 (predicted)	0	0.324775	0.325914	0.0805814	0.414313	0.474047
SPAC25B8.08	SPAC25B8.08			conserved fungal protein	0	1.01301	0.67794	0.363683	0.536104	-0.744605
SPAC25B8.09	SPAC25B8.09			trans-aconitate 3-methyltransferase (predicted)	0	-0.302012	0.105628	-0.105403	0.29708	0.451554
SPAC25B8.10	SPAC25B8.10			trans-aconitate 3-methyltransferase (predicted)	0	0.12832	0.128172	-0.062538	0.366179	0.70884
SPAC25B8.12c	SPAC25B8.12c			nucleotide-sugar phosphatase (predicted)	0	-0.386624	-0.152985	-0.250286	-0.27792	-0.383233
SPAC25B8.13c	SPAC25B8.13c	isp7		2-OG-Fe(II) oxygenase superfamily protein	0	-0.323488	-0.0400419	0.0769499	0.410334	-0.0132517
SPAC25G10.05c	SPAC25G10.05c	his1		ATP phosphoribosyltransferase	0	0.245126	0.387821	0.0535171	0.110275	0.0119283
SPAC25G10.08	SPAC25G10.08			translation initiation factor eIF3b (p84)	0	0.0272337	-0.067983	-0.0441546	-0.157828	-0.133142
SPAC25G10.09c	SPAC25G10.09c	pan1	SPAC27F1.01c	actin cortical patch component, with EF hand and WH2 motif Panl (predicted)	0	-0.0314226	-0.0552949	-0.185531	-0.217876	-0.18923
SPAC25H1.07	SPAC25H1.07	emc1		ER membrane protein complex subunit Emc1 (predicted)	0	-0.0555397	0.155572	-0.0761069	0.131295	-0.0567857
SPAC25H1.08c	SPAC25H1.08c			ribosome biogenesis protein Sqt1 (predicted)	0	-0.368237	-0.634559	0.0391038	-0.608181	-0.650213
SPAC26A3.02	SPAC26A3.02	myh1	myh	adenine DNA glycosylase Myh1	0	-0.308915	0.137133	-0.770057	-0.256378	-0.659643
SPAC26A3.05	SPAC26A3.05	chc1		clathrin heavy chain Chc1 (predicted)	0	0.0640832	0.0729276	-0.12124	0.0527368	-0.0415767
SPAC26A3.08	SPAC26A3.08	smb1	smb	Sm snRNP core protein Smb1	0	0.0732281	0.0306361	0.0898893	-0.735468	-0.201498
SPAC26A3.10	SPAC26A3.10	cnt6		centaurin ADOP ribosylation factor GTPase activating protein family (predicted)	0	0.541305	-0.375962	0.36146	-0.458573	-0.179964
SPAC26A3.11	SPAC26A3.11			amidohydrolase	0	-0.0273469	0.244917	-0.196007	0.282624	-0.0438193
SPAC26A3.12c	SPAC26A3.12c	dhp1	rat1	5'-3' exoribonuclease Dhp1	0	0.216105	0.397243	0.486664	0.45326	0.492785
SPAC26A3.15c	SPAC26A3.15c	nsp1		nucleoporin Nsp1	0	-0.506848	-0.408849	0.00717045	-0.0417886	-0.193655
SPAC26A3.16	SPAC26A3.16	dph1	ucp5	UBA domain protein Dph1	0	-0.00319761	0.174727	0.129794	0.256858	0.304606
SPAC26A3.17c	SPAC26A3.17c		SPAC8E11.11	N-methyltransferase (predicted)	0	-0.173422	0.172027	-0.694055	-1.13061	-0.689703
SPAC26F1.03	SPAC26F1.03	pda1		pyruvate dehydrogenase e1 component alpha subunit Pda1 (predicted)	0	0.00545855	0.137924	0.0540404	-0.0763557	-0.0689115
SPAC26F1.04c	SPAC26F1.04c	etr1		enoyl-[acyl-carrier protein] reductase (predicted)	0	0.440701	0.766592	1.27516	1.31329	1.62552
SPAC26F1.06	SPAC26F1.06	gpm1		monomeric 2,3-bisphosphoglycerate (BPG)-dependent phosphoglycerate mutase (PGAM), Gpm1	0	0.0330335	-0.156937	-0.00485809	-0.0768313	-0.0484751
SPAC26F1.07	SPAC26F1.07			glucose 1-dehydrogenase (NADP+) (predicted)	0	0.0597454	0.152215	0.32815	0.592361	0.523075
SPAC26F1.09	SPAC26F1.09	gyp51		GTPase activating protein Gyp51 (predicted)	0	-0.213573	0.0670163	-0.124684	-0.439028	-0.296635
SPAC26F1.12c	SPAC26F1.12c			conserved eukaryotic protein	0	0.00576335	0.0573046	-0.329551	-0.0365661	-0.533152
SPAC26F1.13c	SPAC26F1.13c	lrs1		cytoplasmic leucine-tRNA ligase Lrs1 (predicted)	0	-0.0826645	-0.135971	-0.127862	-0.134169	-0.224596
SPAC26F1.14c	SPAC26F1.14c	aif1	SPAC29A4.01c	apoptosis-inducing factor homolog Aif1 (predicted)	0	0.0098	0.196924	0.1354	0.462572	0.371086
SPAC26H5.05	SPAC26H5.05	mga2		IPT/TIG ankyrin repeat containing transcription regulator of fatty acid biosynthesis (predicted)	0	-0.27372	-0.100257	-0.0466836	0.0198929	0.0478762
SPAC26H5.07c	SPAC26H5.07c			seven transmembrane receptor protein (predicted)	0	0.22628	0.146687	-0.0545673	-0.029875	0.0830709
SPAC26H5.09c	SPAC26H5.09c			gfo/idh/mocA family oxidoreductase (predicted)	0	0.680605	0.743405	0.846929	1.06511	0.887995
SPAC26H5.10c	SPAC26H5.10c	tif51		translation elongation factor eIF5A (predicted)	0	0.00193851	0.0742268	0.119232	0.168588	-0.0341727
SPAC27D7.02c	SPAC27D7.02c			GRIP domain protein (predicted)	0	0.0475547	0.196627	0.255769	0.626326	-0.0767381
SPAC27D7.04	SPAC27D7.04	omt2		4-alpha-hydroxytetrahydrobiopterin dehydratase (predicted)	0	0.205959	-0.240311	-0.00110966	-0.306145	0.194267
SPAC27D7.06	SPAC27D7.06			electron transfer flavoprotein alpha subunit (predicted)	0	0.36118	0.447167	0.233386	0.436321	0.538622
SPAC27D7.07c	SPAC27D7.07c	smd1		Sm snRNP core protein Smd1	0	0.559568	0.479975	0.0486582	0.612105	-0.0148892
SPAC27D7.14c	SPAC27D7.14c	tpr1	SPAC637.02c	RNA polymerase II associated Paf1 complex subunit Tpr1	0	0.371033	0.0701601	-0.181058	0.148756	0.103426
SPAC27E2.02	SPAC27E2.02			IMPACT homolog, translational regulator (predicted)	0	-0.369696	0.0842356	0.0264611	-0.205962	-0.162685
SPAC27E2.03c	SPAC27E2.03c			Obg-Like ATPase (predicted)	0	-0.0333041	0.238007	0.104229	0.017752	-0.163862
SPAC27E2.09	SPAC27E2.09	mak2	phk1	histidine kinase Mak2	0	0.635222	0.898109	0.444365	0.200757	-0.0212224
SPAC27E2.10c	SPAC27E2.10c	rfc3	SPAPJ698.01c	DNA replication factor C complex subunit Rfc3	0	-0.77372	-0.427509	-0.125303	-0.902468	-0.383372
SPAC27F1.02c	SPAC27F1.02c	cdc8	fus4	tropomyosin	0	-0.0624281	-0.612904	-0.336193	0.337374	-0.225779
SPAC27F1.06c	SPAC27F1.06c			FKBP-type peptidyl-prolyl cis-trans isomerase (predicted)	0	0.0534287	0.364746	-0.172377	-0.00154046	-0.162706
SPAC27F1.07	SPAC27F1.07	ost1		dolichyl-diphospho-oligosaccharide-protein glycosyltransferase Ost1 (predicted)	0	0.372175	0.0492255	0.187809	0.246122	-0.0808381
SPAC27F1.09c	SPAC27F1.09c	prp10	sap155	U2 snRNP-associated protein Sap155	0	-0.661644	-0.298049	-0.0333378	-0.283602	-0.64138
SPAC29A4.02c	SPAC29A4.02c			translation elongation factor EF-1 gamma subunit	0	-0.00115604	0.0115453	-0.154875	-0.0990689	-0.204627
SPAC29A4.04c	SPAC29A4.04c	cbf5		pseudouridylate synthase Cbf5 (predicted)	0	0.00257586	0.00915682	0.021158	-0.274138	-0.182327
SPAC29A4.05	SPAC29A4.05	cam2		myosin I light chain Cam2	0	-0.152145	-0.750842	-0.601927	-0.155712	-0.690494
SPAC29A4.08c	SPAC29A4.08c	prp19	cwf8	ubiquitin-protein ligase E4	0	0.486067	0.233455	0.144981	-0.330156	0.102138
SPAC29A4.10	SPAC29A4.10	rrn5		RNA polymerase I upstream activation factor complex subunit Rrn5	0	0.158815	-0.398062	-0.625303	-1.25638	0.0013215
SPAC29A4.11	SPAC29A4.11	rga3		Rho-type GTPase activating protein Rga3	0	-0.0703118	-0.648099	-0.227612	0.1473	-0.0322356
SPAC29A4.15	SPAC29A4.15			cytoplasmic serine-tRNA ligase Srs1 (predicted)	0	0.121217	0.0435155	-0.122271	-0.126802	-0.244439
SPAC29A4.16	SPAC29A4.16	hal4	sat4,ppk10	halotolerence protein 4	0	-0.252186	0.218882	-0.0114889	-0.293148	0.265569
SPAC29A4.18	SPAC29A4.18	prw1		Clr6 histone deacetylase complex subunit Prw1	0	0.018761	0.252439	-0.139877	-0.937663	-0.0778932
SPAC29A4.20	SPAC29A4.20	elp3	kat9	elongator complex, histone acetyltransferase subunit Elp3 (predicted)	0	-0.0496304	-0.34612	-0.235223	-0.666028	-0.165615
SPAC29B12.01	SPAC29B12.01	ino80	SPAC3G6.12	SNF2 family helicase Ino80	0	0.227205	-0.0416431	-0.265442	-0.282463	-0.307455
SPAC29B12.02c	SPAC29B12.02c	set2	kmt3	histone lysine methyltransferase Set2	0	-0.75504	-0.786866	-0.645624	-1.36166	-0.764926
SPAC29B12.04	SPAC29B12.04	snz1		pyridoxine biosynthesis protein	0	0.154325	0.0866912	0.0214193	-0.170402	0.0762478
SPAC29B12.07	SPAC29B12.07	sec16		multidomain vesicle coat component Sec16 (predicted)	0	-0.734719	-0.40869	-0.262086	-0.261643	-0.284805
SPAC29E6.03c	SPAC29E6.03c	uso1	SPAC30.07c	ER to Golgi tethering factor Uso1 (predicted)	0	0.525306	0.409293	0.1133	-0.145181	-0.119456
SPAC29E6.05c	SPAC29E6.05c	mxr1	SPAC30.09c	peptide methionine sulfoxide reductase Mxr1 (predicted)	0	0.129957	0.344652	0.376334	0.515783	0.583071
SPAC29E6.06c	SPAC29E6.06c		SPAC30.10c	cytoplasmic cysteine-tRNA ligase Crs1 (predicted)	0	0.116093	0.217279	-0.068498	0.398906	0.0241918
SPAC2C4.03c	SPAC2C4.03c	smd2	cwf9	Sm snRNP core protein Smd2	0	0.343512	0.254366	0.0271238	-0.0279488	-0.201498
SPAC2C4.07c	SPAC2C4.07c			ribonuclease II (RNB) family (predicted)	0	-0.25751	0.0946149	-0.116416	-0.0339852	0.0118101
SPAC2C4.11c	SPAC2C4.11c	rbp28		RNA-binding protein Rbp28	0	-0.308915	0.0072931	-1.32879	-0.633821	-0.876122
SPAC2C4.15c	SPAC2C4.15c	ubx2	ucp13	UBX domain protein Ubx2	0	-0.0499908	-0.127778	0.0439588	0.750872	0.132839
SPAC2E12.02	SPAC2E12.02	hsf1	hstf,hsf	transcription factor Hsf1	0	-0.438915	-0.481507	-0.0935685	-0.0986267	-0.0742115
SPAC2E1P3.01	SPAC2E1P3.01			dehydrogenase (predicted)	0	-0.128967	0.379846	1.17892	1.81782	1.88427
SPAC2E1P3.04	SPAC2E1P3.04	cao1	spao1	copper amine oxidase Cao1	0	0.200635	0.0600829	0.270617	0.44448	0.208708
SPAC2E1P5.03	SPAC2E1P5.03			DNAJ domain protein Erj5 (predicted)	0	-0.0452915	0.159024	0.0898893	0.275892	0.0653431
SPAC2E1P5.05	SPAC2E1P5.05			U3 snoRNP-associated protein Rrp9 (predicted)	0	-0.117223	0.453937	-0.0438578	-0.276699	-0.140962
SPAC2F3.02	SPAC2F3.02			ER protein translocation subcomplex subunit Sec72 (predicted)	0	0.179725	-0.0590258	0.191359	-0.645181	0.0450529
SPAC2F3.03c	SPAC2F3.03c	rpa49	rpa51	DNA-directed RNA polymerase I complex subunit Rpa49 (predicted)	0	0.0291402	-0.246611	-0.0336434	-0.714938	-0.196973
SPAC2F3.04c	SPAC2F3.04c	rim1		mitochondrial single-stranded DNA binding protein Rim1	0	-0.0601651	-0.213536	0.0134635	-0.224108	-0.127372
SPAC2F3.05c	SPAC2F3.05c			xylose and arabinose reductase (predicted)	0	0.463245	1.25969	2.94659	2.90325	2.77348
SPAC2F3.06c	SPAC2F3.06c	kap104		karyopherin Kap104	0	0.268366	0.314901	0.0648689	0.0865188	0.278998
SPAC2F3.09	SPAC2F3.09	hem1		5-aminolevulinate synthase (predicted)	0	0.0994618	0.00118922	0.0582126	0.0944271	-0.0225158
SPAC2F3.11	SPAC2F3.11			exopolyphosphatase (predicted)	0	0.0587876	-0.080127	-0.137097	-0.381425	-0.212667
SPAC2F3.13c	SPAC2F3.13c			queuine tRNA-ribosyltransferase (predicted)	0	0.346013	-0.171559	-0.112306	-0.0339852	0.375552
SPAC2F3.16	SPAC2F3.16			ubiquitin-protein ligase E3 (predicted)	0	0.72628	0.753653	1.07618	0.838608	0.401786
SPAC2F3.17c	SPAC2F3.17c	lsm6		U6 snRNP-associated protein Lsm6 (predicted)	0	0.652501	0.0987251	0.548658	0.597532	0.375552
SPAC2F7.05c	SPAC2F7.05c			translation initiation factor eIF5 (predicted)	0	-0.13027	-0.128757	-0.106512	-0.261467	0.0181869
SPAC2F7.07c	SPAC2F7.07c	cph2	rco1	Clr6 histone deacetylase associated PHD protein-2 Cph2	0	-0.290652	-0.324283	-0.00908043	-0.147829	-0.14138
SPAC2F7.11	SPAC2F7.11	nrd1	msa2	RNA-binding protein Nrd1	0	-0.358683	0.120922	-0.308465	0.140397	-0.444153
SPAC2F7.13c	SPAC2F7.13c	wrs1		tryptophan-tRNA ligase Wrs1 (predicted)	0	-0.105	0.0415085	-0.0674285	0.0181183	-0.144212
SPAC2F7.15	SPAC2F7.15	rsm24		mitochondrial ribosomal protein subunit S24 (predicted)	0	-0.481239	0.391206	-0.577111	0.0440744	0.375552
SPAC2F7.16c	SPAC2F7.16c	pld1		phospholipase D, Pld1	0	-0.114394	0.00659648	-0.673734	-0.745018	-1.10455
SPAC2G11.03c	SPAC2G11.03c	vps45		vacuolar sorting protein Vps45	0	-0.427435	-0.551055	-0.252067	-0.158418	-0.208045
SPAC2G11.06	SPAC2G11.06	vps4		AAA family ATPase Vps4 (predicted)	0	-0.279966	-0.0777938	-0.327378	-0.181855	-0.127217
SPAC2G11.07c	SPAC2G11.07c	ptc3		protein phosphatase 2c homolog 3	0	-0.376495	-0.317617	0.079277	0.0490197	-0.225346
SPAC2G11.11c	SPAC2G11.11c	prh1		ATP-dependent RNA helicase Prh1 (predicted)	0	-0.27372	0.10322	-0.432358	-0.382147	-0.529462
SPAC2G11.14	SPAC2G11.14	taf111	taf1,taf130,kat4	transcription factor TFIID complex subunit Taf111	0	0.218309	0.0521704	0.0701342	0.374368	0.123531
SPAC2H10.02c	SPAC2H10.02c			26S proteasome regulatory particle assembly protein (predicted)	0	-0.342472	-0.0165813	-0.158861	0.578548	0.0992816
SPAC30.01c	SPAC30.01c	sec72	sec7b	Sec7 domain protein, ARF GEF Sec72	0	-0.100666	-0.205116	-0.758189	-0.816378	-0.207508
SPAC30.04c	SPAC30.04c	abc4		glutathione S-conjugate-exporting ATPase Abc4	0	0.358331	0.156998	-0.0765767	0.194389	0.0508112
SPAC30C2.02	SPAC30C2.02	mmd1		deoxyhypusine hydroxylase (predicted)	0	-0.298536	-0.579347	-1.1168	-1.15571	-1.45212
SPAC30C2.04	SPAC30C2.04			cofactor for methionyl-and glutamyl-tRNA synthetases (predicted)	0	-0.107797	-0.095437	-0.191408	-0.192051	-0.19871
SPAC30C2.06c	SPAC30C2.06c	dml1		mitochondrial inheritance GTPase (predicted)	0	0.156191	0.370885	0.256177	-0.806145	-0.20941
SPAC30C2.08	SPAC30C2.08			conserved fungal protein	0	0.011087	0.413403	0.337696	0.397337	0.735686
SPAC30D11.03	SPAC30D11.03	ddx27	drs1	ATP-dependent RNA helicase Ddx27/Drs1 (predicted)	0	-0.279757	0.160786	-0.38259	-0.455926	-0.316112
SPAC30D11.04c	SPAC30D11.04c	nup124		nucleoporin Nup124	0	-0.0845955	-0.0458229	0.0953041	-0.0294105	0.0917794
SPAC30D11.09	SPAC30D11.09	cwf19		complexed with Cdc5 protein Cwf19	0	0.0947625	0.856012	-0.355019	0.112105	0.132839
SPAC30D11.11	SPAC30D11.11			Haemolysin-III family protein (predicted)	0	0.672822	1.14849	0.972657	0.667621	0.632839
SPAC30D11.12	SPAC30D11.12	rpl3802	rpl38-2,rps38	60S ribosomal protein L38 (predicted)	0	-0.0794751	-0.180164	-0.22354	-0.0155778	-0.262401
SPAC30D11.13	SPAC30D11.13	hus5	ubc9	SUMO conjugating enzyme Hus5	0	0.133346	0.0521704	0.0406874	-0.606598	-0.237702
SPAC31A2.02	SPAC31A2.02	trm112		protein and tRNA methyltransferase regulatory subunit Trm112 (predicted)	0	0.146531	0.315443	-0.374053	0.0751049	0.244035
SPAC31A2.03	SPAC31A2.03	mrpl11		mitochondrial ribosomal protein subunit L11 (predicted)	0	0.164728	0.396198	-0.0363043	-0.56918	0.0627499
SPAC31A2.04c	SPAC31A2.04c			20S proteasome component beta 4 (predicted)	0	0.420801	0.137133	0.390907	0.962325	0.898096
SPAC31A2.07c	SPAC31A2.07c	dbp10		ATP-dependent RNA helicase Dbp10 (predicted)	0	0.416691	0.307199	-0.062538	0.0845344	-0.222408
SPAC31A2.09c	SPAC31A2.09c	apm4		AP-2 adaptor complex subunit Apm4 (predicted)	0	-0.394224	-0.33505	-0.558848	-0.20292	-0.329914
SPAC31A2.12	SPAC31A2.12			arrestin/PY protein 1 (predicted)	0	0.387244	-0.155348	0.174428	0.515783	0.481001
SPAC31F12.01	SPAC31F12.01	zds1	SPAC637.14,mug88	zds family protein phosphatase type A regulator Zds1 (predicted)	0	-0.168272	0.478392	0.963696	0.769856	0.877775
SPAC31G5.04	SPAC31G5.04			homoisocitrate dehydrogenase	0	0.382447	0.256015	0.107953	0.0831269	0.0943485
SPAC31G5.05c	SPAC31G5.05c			ribulose phosphate 3-epimerase (predicted)	0	0.223879	0.12783	0.11282	-0.192947	0.571597
SPAC31G5.10	SPAC31G5.10	eta2		Myb family protein Eta2	0	0.594762	-0.129115	0.12466	0.258496	-0.229731
SPAC31G5.13	SPAC31G5.13	rpn11	pad1,sks1,bfr2,mts5	19S proteasome regulatory subunit Rpn11	0	0.146931	0.436452	0.446423	0.582658	0.400865
SPAC31G5.14	SPAC31G5.14	gcv1	n313	glycine decarboxylase T subunit (predicted)	0	0.106506	0.456161	0.391521	0.327561	0.382341
SPAC31G5.16c	SPAC31G5.16c	dpm1		dolichol-phosphate mannosyltransferase catalytic subunit Dpm1	0	-0.0436847	-0.230178	-0.601826	-0.292206	-0.528321
SPAC31G5.17c	SPAC31G5.17c	rps1001	rps10-1	40S ribosomal protein S10 (predicted)	0	-0.129144	-0.141102	0.0552388	-0.0808622	0.148693
SPAC31G5.19	SPAC31G5.19			ATPase with bromodomain protein (predicted)	0	-0.438795	-0.516581	-0.552364	0.371029	-0.818731
SPAC323.02c	SPAC323.02c	pup2		20S proteasome component alpha 5, Pup2 (predicted)	0	0.273109	0.652605	0.169095	0.266991	0.697871
SPAC323.04	SPAC323.04			mitochondrial ATPase (predicted)	0	0.202985	0.0918877	-0.00100734	0.203991	0.150062
SPAC328.01c	SPAC328.01c		SPAC3A11.01	karyopherin (predicted)	0	-0.113746	0.515639	0.256177	0.207091	0.161295
SPAC328.02	SPAC328.02			ubiquitin-protein ligase involved in sporulation	0	-0.4902	-0.483024	-0.270057	-0.633821	-0.0776547
SPAC328.03	SPAC328.03	tps1		alpha,alpha-trehalose-phosphate synthase [UDP-forming]	0	0.0700685	0.214059	0.511521	0.654203	0.71964
SPAC328.06	SPAC328.06	ubp2		ubiquitin C-terminal hydrolase Ubp2	0	0.205541	0.144686	0.0596713	0.242892	-0.0461138
SPAC328.09	SPAC328.09			mitochondrial 2-oxoadipate and 2-oxoglutarate transporter (predicted)	0	-0.168272	-0.0793468	-0.145624	-1.23014	-0.311481
SPAC32A11.04c	SPAC32A11.04c	tif212	tif22,SPAC6B12.17c	translation initiation factor eIF2 beta subunit (predicted)	0	0.025585	-0.242015	-0.190122	-0.223788	-0.207286
SPAC343.01c	SPAC343.01c	erg8		phosphomevalonate kinase (predicted)	0	-0.0791992	-0.0590258	0.437462	0.167621	-0.452124
SPAC343.04c	SPAC343.04c			WD repeat protein, human WDR26 family, ubiquitin ligase complex subunit (predicted)	0	-0.179456	0.286913	0.135673	0.734315	0.475803
SPAC343.05	SPAC343.05	vma1		V-type ATPase V1 domain, subunit A	0	0.228373	0.36326	0.218317	0.331353	0.303486
SPAC343.09	SPAC343.09	ubx3	mug39	UBX domain protein Ubx3, Cdc48 cofactor	0	-0.262118	-0.155348	0.0365206	-0.135455	0.256306
SPAC343.10	SPAC343.10	met11	mthfr2	methylenetetrahydrofolate reductase Met11	0	0.444508	-0.186424	-0.0791693	0.056767	-0.188522
SPAC343.12	SPAC343.12	rds1		conserved fungal protein	0	0.711823	1.32844	2.17659	2.80136	2.35154
SPAC343.14c	SPAC343.14c			translation initiation factor eIF2B beta subunit (predicted)	0	0.128434	-0.150321	0.303165	-0.601153	-0.181984
SPAC343.16	SPAC343.16	lys2		homoaconitate hydratase Lys2	0	-0.165462	-0.00264182	-0.18746	-0.328669	-0.196312
SPAC3A11.02	SPAC3A11.02	cps3	mug188	zinc finger protein Cps3	0	-0.331459	-0.555336	0.0299208	-0.0581667	-0.501892
SPAC3A11.07	SPAC3A11.07			NADH dehydrogenase (predicted)	0	0.132484	0.120615	0.0759758	-0.0729865	-0.279112
SPAC3A11.10c	SPAC3A11.10c			dipeptidyl peptidase (predicted)	0	-0.124298	0.609909	0.213732	0.880132	0.765468
SPAC3A11.11c	SPAC3A11.11c			pyridoxal reductase (predicted)	0	0.664851	0.537297	0.48723	0.243622	0.390125
SPAC3A11.12c	SPAC3A11.12c	rpt5	pam2,tbp1	19S proteasome regulatory subunit Rpt5 (predicted)	0	0.165772	0.409469	0.175001	0.269617	0.328785
SPAC3A12.05c	SPAC3A12.05c	taf2		TATA-binding protein associated factor Taf2 (predicted)	0	-0.50469	-0.273868	-0.462355	-0.0602189	-0.144769
SPAC3A12.07	SPAC3A12.07	rpb11		RNA polymerase II complex subunit Rpb11	0	0.0260107	-0.119807	-0.484899	0.329798	-0.755965
SPAC3A12.10	SPAC3A12.10	rpl2001	rpl20-1,rpl20,yl17b,rpl18a-2	60S ribosomal protein L20a (predicted)	0	0.0683622	-0.151597	-0.0967305	-0.105108	-0.242787
SPAC3A12.11c	SPAC3A12.11c	cwf2	prp3	RNA-binding protein Cwf2	0	-0.697719	-0.240311	-0.667822	-0.306145	-0.133409
SPAC3A12.13c	SPAC3A12.13c			translation initiation factor eIF3j (p35)	0	-0.197719	-0.0925829	0.449206	0.562337	-0.0163812
SPAC3A12.17c	SPAC3A12.17c	cys12	cys1b	cysteine synthase Cys12	0	-0.934684	-0.288792	-0.361056	-0.248407	-0.359191
SPAC3A12.18	SPAC3A12.18	zwf1	SPAC9.01	glucose-6-phosphate 1-dehydrogenase (predicted)	0	0.492738	0.493395	0.868784	1.04833	1.11128
SPAC3C7.08c	SPAC3C7.08c	elf1		AAA family ATPase Elf1	0	0.0334139	-0.0748369	-0.132515	-0.225634	-0.375109
SPAC3C7.10	SPAC3C7.10	pex13		peroxin 13 (predicted)	0	0.0947625	0.929614	0.244817	0.439781	0.681269
SPAC3C7.11c	SPAC3C7.11c	cnx1	cal1	calnexin Cnx1	0	0.0443778	0.0632691	0.159438	-0.0273908	-0.0161836
SPAC3C7.12	SPAC3C7.12	tip1	noc1	CLIP170 family protein Tip1	0	-0.51099	0.0873651	-0.0960951	0.354819	-0.324717
SPAC3C7.14c	SPAC3C7.14c	obr1	apt1,uhp1	ubiquitinated histone-like protein Uhp1	0	0.0210766	0.373516	0.61724	1.24386	1.44627
SPAC3F10.03	SPAC3F10.03	grs1		mitochondrial and cytoplasmic glycine-tRNA ligase Grs1 (predicted)	0	0.221765	0.0939193	0.159303	0.111963	-0.0949608
SPAC3F10.04	SPAC3F10.04	gsa1	gsh2	glutathione synthetase large subunit Gsa1	0	0.325603	0.234362	0.253803	0.300692	0.22994
SPAC3F10.09	SPAC3F10.09			1-(5-phosphoribosyl)-5-[(5-phosphoribosylamino) methylideneamino]imidazole-4-carboxamide isomerase (predicted)	0	0.11122	0.463732	0.149475	0.237586	0.393815
SPAC3F10.11c	SPAC3F10.11c	abc2		glutathione S-conjugate-exporting ATPase Abc2	0	0.31916	0.0503465	-0.0200936	0.14821	0.148059
SPAC3F10.13	SPAC3F10.13	ucp6		UBA domain protein Ucp6	0	0.685049	1.59022	0.952336	1.21605	1.68127
SPAC3F10.16c	SPAC3F10.16c			GTP binding protein, HSR1-related (predicted)	0	0.0385777	0.188854	0.13124	-0.0104309	-0.19307
SPAC3F10.17	SPAC3F10.17			ribosome biogenesis protein Ltv1 (predicted)	0	-0.197719	-0.155348	-0.243823	-0.368911	-0.416929
SPAC3G6.01	SPAC3G6.01	hrp3		ATP-dependent DNA helicase Hrp3	0	0.548821	-0.0221278	-0.203821	-0.11571	-0.901742
SPAC3G6.03c	SPAC3G6.03c			Maf-like protein	0	0.459111	0.320197	0.219177	0.15866	0.147385
SPAC3G6.04	SPAC3G6.04	rnp24		RNA-binding protein Rnp24	0	0.120996	-0.178882	0.0378916	0.0125695	-0.170409
SPAC3G6.05	SPAC3G6.05			Mpv17/PMP22 family protein 1 (predicted)	0	-0.152232	0.201951	0.301664	0.239341	-0.106185
SPAC3G6.06c	SPAC3G6.06c	rad2	fen1	FEN-1 endonuclease Rad2	0	-0.212592	-0.0942204	-0.408477	-0.256378	-0.0411229
SPAC3G6.09c	SPAC3G6.09c	tps2		trehalose-phosphate synthase Tps2 (predicted)	0	-0.4902	-0.190543	-0.603769	-0.0194121	-0.583641
SPAC3G9.03	SPAC3G9.03	rpl2301	rpl23-1	60S ribosomal protein L23	0	0.0459608	-0.0932335	0.017767	-0.311162	-0.224473
SPAC3G9.04	SPAC3G9.04	ssu72		phosphoric ester hydrolase Ssu72 (predicted)	0	0.0449947	-0.051055	0.291372	-0.248407	-0.416929
SPAC3G9.05	SPAC3G9.05			GTPase activating protein (predicted)	0	0.629957	0.224044	0.11741	-0.480107	0.101441
SPAC3G9.06	SPAC3G9.06	frs2		cytoplasmic phenylalanine-tRNA ligase alpha subunit Frs2 (predicted)	0	0.314787	0.0898935	0.18514	0.0434932	0.080549
SPAC3G9.09c	SPAC3G9.09c	tif211		translation initiation factor eIF2 alpha subunit	0	-0.0925798	0.111049	-0.0964264	-0.0400425	-0.0704217
SPAC3G9.12	SPAC3G9.12	peg1	cls1	CLASP family microtubule-associated protein	0	-0.284733	0.220384	0.22262	-0.817159	-0.195429
SPAC3G9.15c	SPAC3G9.15c	fcf2		rRNA processing protein Fcf2 (predicted)	0	-0.260484	0.420653	-0.0214307	-0.172405	-0.179964
SPAC3H1.02c	SPAC3H1.02c			metallopeptidase (predicted)	0	0.10681	0.0597239	-0.214073	0.182374	-0.379929
SPAC3H1.05	SPAC3H1.05			CAAX prenyl protease (predicted)	0	0.117249	0.226643	0.209895	0.116184	0.106218
SPAC3H1.07	SPAC3H1.07	aru1	car3	arginase Aru1	0	0.215005	0.0826397	0.0112609	-0.0947929	0.0736084
SPAC3H1.09c	SPAC3H1.09c	avt3		vacuolar amino acid efflux transporter Avt3	0	-0.308915	0.796459	0.423006	0.342445	0.390125
SPAC3H1.12c	SPAC3H1.12c	snt2		Lid2 complex subunit Snt2	0	-0.481239	0.418848	0.452336	-0.109987	0.375552
SPAC3H5.06c	SPAC3H5.06c	pol1	swi7,polA	DNA polymerase alpha catalytic subunit	0	-0.158717	-0.513028	-0.445009	-0.522625	-0.800121
SPAC3H5.07	SPAC3H5.07	rpl702	rpl7-2,rpl7,rpl7b	60S ribosomal protein L7	0	-0.12024	-0.116297	-0.100991	-0.125069	-0.316823
SPAC3H5.09c	SPAC3H5.09c			conserved eukaryotic mitochondrial protein (predicted)	0	0.187969	-0.24209	0.327991	0.510791	0.501322
SPAC3H5.10	SPAC3H5.10	rpl3202	rpl32-2,rpl32	60S ribosomal protein L32 (predicted)	0	0.213388	-0.214637	-0.0870529	0.00411939	-0.331838
SPAC3H5.12c	SPAC3H5.12c	rpl501	rpl5-1,rpl5	60S ribosomal protein L5 (predicted)	0	0.0510457	0.310326	0.206738	0.18541	0.00764428
SPAC3H8.02	SPAC3H8.02			sec14 cytosolic factor family phosphatidylinositol transporter (predicted)	0	0.266882	0.473039	0.0851899	-0.128971	0.293803
SPAC3H8.07c	SPAC3H8.07c	pac10		prefoldin subunit 3 Pac10 (predicted)	0	-0.213573	-0.339841	0.0441638	-0.0371926	-0.363685
SPAC3H8.10	SPAC3H8.10	spo20	sec14	sec14 cytosolic factor family Sec14	0	0.0723039	-0.127601	-0.00161142	-0.00889892	0.00231688
SPAC458.02c	SPAC458.02c			mRNP complex (predicted)	0	0.0739729	-0.103943	0.095597	-0.0170116	-0.0211887
SPAC458.03	SPAC458.03	tel2		Tel2/Rad-5/Clk-2 family protein Tel2	0	0.205959	0.891206	0.0486582	1.0713	1.15907
SPAC4A8.03c	SPAC4A8.03c	ptc4		protein phosphatase 2C Ptc4	0	-0.289931	0.360506	-0.404787	0.305051	-0.259178
SPAC4A8.04	SPAC4A8.04	isp6	prb1	vacuolar serine protease Isp6	0	0.289284	0.713134	0.929909	1.01578	0.916359
SPAC4A8.05c	SPAC4A8.05c	myp2	myo3	myosin II heavy chain Myo3	0	0.346013	0.803421	0.668391	0.269856	0.659072
SPAC4A8.07c	SPAC4A8.07c			sphingoid long chain base kinase (predicted)	0	0.337476	0.624194	0.33389	0.486336	0.433291
SPAC4A8.11c	SPAC4A8.11c	fas2	lsd1	fatty acid synthase alpha subunit Lsd1	0	0.118307	0.0970407	-0.0439759	-0.0968	-0.045781
SPAC4A8.12c	SPAC4A8.12c	sds22		protein phosphatase regulatory subunit Sds22	0	-0.00670753	-0.208388	-0.184329	0.264532	-0.0387202
SPAC4A8.13c	SPAC4A8.13c	pts1		20S proteasome component beta 5	0	0.425194	0.249279	0.437937	0.354819	0.503788
SPAC4A8.14	SPAC4A8.14			ribose-phosphate pyrophosphokinase (predicted)	0	0.15527	0.413403	-0.4536	-0.10145	-0.095001
SPAC4A8.16c	SPAC4A8.16c	tif33	SPAC823.01c	translation initiation factor eIF3c	0	0.180699	0.158683	0.139576	0.125103	0.0539636
SPAC4C5.01	SPAC4C5.01			haloacid dehalogenase-like hydrolase	0	-0.0592986	-0.222253	-0.177598	-0.559659	-0.813704
SPAC4C5.02c	SPAC4C5.02c	ryh1	hos1	GTPase Ryh1	0	0.0370239	0.120922	0.122437	-0.167725	0.194267
SPAC4D7.01c	SPAC4D7.01c	sec71	sec7a,SPAP8A3.15c	Sec7 domain protein, ARF GEF (predicted)	0	0.21903	-0.094509	0.054406	-0.182182	0.0944027
SPAC4D7.04c	SPAC4D7.04c			cis-prenyltransferase (predicted)	0	0.211995	-0.556853	-0.50908	-0.45417	-0.65747
SPAC4D7.05	SPAC4D7.05	sum1	tif34	translation initiation factor eIF3i	0	0.291825	0.118888	0.170621	0.342504	0.0932806
SPAC4D7.08c	SPAC4D7.08c	ade4	min13,aza1	amidophosphoribosyltransferase Ade4	0	0.186874	0.0818597	0.126627	0.00355609	-0.159643
SPAC4D7.09	SPAC4D7.09	tif223		translation initiation factor eIF2B gamma subunit (predicted)	0	0.370008	0.28733	-0.00110966	0.1473	0.105268
SPAC4D7.13	SPAC4D7.13	usp104	prp40	U1 snRNP-associated protein Usp104	0	-0.0775616	-0.120154	-0.276093	-0.560219	0.147712
SPAC4F10.02	SPAC4F10.02	aap1		aspartyl aminopeptidase Aap1	0	-0.290497	-0.123451	0.120419	0.172822	-0.178969
SPAC4F10.06	SPAC4F10.06			ribosome small subunit biogenesis protein, BUD22 family (predicted)	0	-0.112756	0.379846	0.0210874	-0.484217	-0.513252
SPAC4F10.09c	SPAC4F10.09c			ribosome biogenesis protein Noc1 (predicted)	0	0.0866698	-0.19908	-0.103941	-0.332976	-0.217503
SPAC4F10.10c	SPAC4F10.10c	mnn9		mannosyltransferase complex subunit, Anp family Mnn9 (predicted)	0	0.0762559	-0.225124	-0.241634	-0.211744	-0.265036
SPAC4F10.11	SPAC4F10.11	spn1		septin Spn1	0	-0.536755	-0.108794	-0.234862	0.0668317	-0.0404756
SPAC4F10.13c	SPAC4F10.13c	mpd2		GYF domain protein	0	-0.138618	0.0537933	0.243663	0.0425731	0.178849
SPAC4F10.14c	SPAC4F10.14c	btf3	egd1,btt1,nac2	nascent polypeptide-associated complex beta subunit	0	0.00677366	-0.228919	-0.186125	-0.125023	-0.277037
SPAC4F10.15c	SPAC4F10.15c	wsp1		WASp homolog	0	-0.58161	-0.400473	0.0960148	-0.408569	-0.239309
SPAC4F10.20	SPAC4F10.20	grx1		glutaredoxin Grx1	0	-0.00156004	0.26865	1.24482	2.32255	2.37273
SPAC4F8.01	SPAC4F8.01	did4	SPAC644.03c,vps2	ESCRT III complex subunit Did4	0	-0.503436	-0.531155	-0.464578	-0.535861	-0.646645
SPAC4F8.02c	SPAC4F8.02c	mrpl40	SPAC644.02	mitochondrial ribosomal protein subunit L40 (predicted)	0	0.61696	0.40239	0.150128	0.292053	0.223714
SPAC4F8.03	SPAC4F8.03	sdo1	SPAC644.01c	SBDS family ribosome maturation protein Sdo1 (predicted)	0	-0.166214	-0.0565254	0.0571949	0.00540333	-0.32186
SPAC4F8.05c	SPAC4F8.05c	mrpl28		mitochondrial ribosomal protein subunit L28 (predicted)	0	-0.612756	-0.240311	0.820818	-0.276699	0.404999
SPAC4F8.07c	SPAC4F8.07c	hxk2		hexokinase 2	0	-0.0376198	0.119374	0.117397	0.152601	0.11478
SPAC4F8.12c	SPAC4F8.12c	spp42	cwf6	U5 snRNP complex subunit Spp42	0	0.244724	0.139366	-0.00341947	0.288963	-0.0537256
SPAC4F8.14c	SPAC4F8.14c	hcs1	hcs	3-hydroxy-3-methylglutaryl-CoA synthase	0	-0.00663657	-0.037482	-0.13209	-0.352771	-0.184605
SPAC4G8.07c	SPAC4G8.07c			tRNA (m5U54) methyltransferase Trm2 (predicted)	0	0.335629	-0.175933	-0.265357	-0.428497	-0.356782
SPAC4G9.03	SPAC4G9.03	adk1		adenylate kinase Adk1	0	0.3647	0.326389	0.0721512	0.366124	0.193346
SPAC4G9.08c	SPAC4G9.08c	rpc2		DNA-directed RNA polymerase III complex subunit Rpc2	0	-0.068602	0.144709	-0.303241	-0.25303	-0.34405
SPAC4G9.09c	SPAC4G9.09c	arg11		N-acetyl-gamma-glutamyl-phosphate reductase/acetylglutamate kinase	0	0.214276	0.318071	0.145041	0.168853	0.180626
SPAC4G9.10	SPAC4G9.10	arg3		ornithine carbamoyltransferase Arg3	0	-0.0790936	0.0623207	-0.213123	-0.446075	-0.162203
SPAC4G9.11c	SPAC4G9.11c	cmb1		cytosine-mismatch binding protein 1	0	0.948672	1.18591	0.972657	0.999572	1.34214
SPAC4G9.12	SPAC4G9.12			gluconokinase	0	0.417708	0.183688	0.336409	0.457478	0.0393394
SPAC4G9.13c	SPAC4G9.13c	vps26	pep8	retromer complex subunit Vps26	0	-0.260484	0.192224	-0.694055	-0.0488589	-0.403693
SPAC4G9.15	SPAC4G9.15			ketoreductase (predicted)	0	0.166489	0.176364	0.538754	0.283658	0.3068
SPAC4G9.16c	SPAC4G9.16c	rpl901	rpl9-1	60S ribosomal protein L9	0	0.552793	0.236932	-0.0869928	0.140397	0.152772
SPAC4G9.17c	SPAC4G9.17c	mrps5		mitochondrial ribosomal protein subunit S5 (predicted)	0	-0.39224	-0.214546	-0.569861	-1.13218	-0.416929
SPAC4H3.01	SPAC4H3.01			DNAJ domain protein Caj1/Djp1 type (predicted)	0	0.370366	0.502156	0.0962368	0.323067	0.378995
SPAC4H3.07c	SPAC4H3.07c			protein phosphatase Fmp31 (predicted)	0	1.23952	1.22111	1.59709	1.93978	1.76054
SPAC4H3.10c	SPAC4H3.10c	pyk1		pyruvate kinase (predicted)	0	-0.0826071	0.0119544	-0.0124914	0.0131996	0.0165306
SPAC513.01c	SPAC513.01c	eft201	eft2-1,etf2,SPAPYUK71.04c	translation elongation factor 2 (EF-2) Eft2,A	0	0.0319394	0.0366172	0.0673376	0.0162825	-0.143512
SPAC513.05	SPAC513.05	ams1		alpha-mannosidase (predicted)	0	0.0690449	0.036316	0.120729	0.45016	0.734093
SPAC513.07	SPAC513.07			flavonol reductase/cinnamoyl-CoA reductase family	0	0.379	0.748329	1.02787	1.38295	1.4745
SPAC521.03	SPAC521.03			short chain dehydrogenase (predicted)	0	0.0213366	0.185138	0.126718	0.433919	0.619336
SPAC521.05	SPAC521.05	rps802	rps8-2	40S ribosomal protein S8 (predicted)	0	0.0555255	-0.0882176	-0.0358625	0.104069	-0.0184339
SPAC56E4.03	SPAC56E4.03			aromatic aminotransferase (predicted)	0	0.0867901	0.130884	0.148062	0.317973	0.261805
SPAC56E4.04c	SPAC56E4.04c	cut6		acetyl-CoA/biotin carboxylase	0	0.144529	0.220172	0.00157893	0.0148505	-0.0378426
SPAC56E4.06c	SPAC56E4.06c	ggt2		gamma-glutamyltranspeptidase Ggt2	0	0.663514	0.259689	-0.0141073	-0.0136642	0.0830709
SPAC56E4.07	SPAC56E4.07			N-acetyltransferase (predicted)	0	0.440701	-0.137085	0.659854	0.408276	0.665975
SPAC56F8.03	SPAC56F8.03			translation initiation factor IF2 (predicted)	0	-0.25987	-0.0440629	-0.0577007	-0.131183	-0.211372
SPAC56F8.04c	SPAC56F8.04c	ppt1	coq2	para-hydroxybenzoate--polyprenyltransferasePpt1	0	0.176512	0.0521704	-0.112306	0.193855	0.714588
SPAC56F8.05c	SPAC56F8.05c	mug64		BAR domain protein (predicted)	0	-0.155853	-0.0547864	-0.282678	-0.549054	-0.503543
SPAC56F8.08	SPAC56F8.08	mud1	ucp1,ddi1	UBA domain protein Mud1	0	-0.547939	-0.401275	0.0486582	-0.141492	0.101334
SPAC56F8.10	SPAC56F8.10	met9	met5	methylenetetrahydrofolate reductase Met9	0	-0.231061	-0.269946	-0.370453	-0.273351	-0.150382
SPAC56F8.11	SPAC56F8.11	spc3		signal peptidase subunit Spc3 (predicted)	0	0.276048	-0.190543	0.390907	0.328585	0.293803
SPAC57A10.09c	SPAC57A10.09c	nhp6		High-mobility group non-histone chromatin protein (predicted)	0	0.275057	0.0784041	0.417141	0.184894	0.103557
SPAC57A10.10c	SPAC57A10.10c	sla1		La protein homolog	0	-0.0492853	-0.117441	-0.125303	-0.321843	-0.128785
SPAC57A10.11c	SPAC57A10.11c	tim40		TIM22 inner membrane protein import complex subunit Tim40 (predicted)	0	-0.168272	-0.210864	-0.290378	-0.0339852	-0.0335727
SPAC57A10.12c	SPAC57A10.12c	ura3		dihydroorotate dehydrogenase Ura3	0	0.11252	-0.0327368	-0.173125	-0.22686	-0.253388
SPAC57A7.04c	SPAC57A7.04c	pabp		mRNA export shuttling protein	0	-0.0880085	-0.0661986	-0.0331245	-0.187569	-0.209223
SPAC57A7.05	SPAC57A7.05			conserved protein	0	0.49844	0.281886	0.563532	-0.276699	0.855231
SPAC57A7.06	SPAC57A7.06			U3 snoRNP protein Utp14 (predicted)	0	-0.0164337	0.127583	-0.144287	0.116215	-0.452124
SPAC57A7.07c	SPAC57A7.07c			homocysteine methyltransferase (predicted)	0	-0.612756	-0.120154	0.265138	-0.402468	0.0365162
SPAC57A7.10c	SPAC57A7.10c	sec21		coatomer gamma subunit Sec21 (predicted)	0	0.352717	0.269639	0.0451511	-0.152695	0.00310041
SPAC57A7.12	SPAC57A7.12			heat shock protein Pdr13 (predicted)	0	-0.13483	-0.169036	-0.122722	-0.235599	-0.186399
SPAC589.04	SPAC589.04			metaxin 1 (predicted)	0	0.567192	0.678661	0.485893	0.155271	-0.165679
SPAC589.06c	SPAC589.06c			pho88 family protein (predicted)	0	-0.313216	-0.362773	0.0931006	-0.223844	-0.222178
SPAC589.09	SPAC589.09			sec14 cytosolic factor family (predicted)	0	0.0671213	-0.221573	-0.575306	0.0731039	-0.622642
SPAC589.10c	SPAC589.10c			ribomal-ubiquitin fusion protein Ubi5 (predicted)	0	-0.0937723	0.0616632	0.0957981	0.0812908	0.268151
SPAC589.12	SPAC589.12		SPAC688.01	glycosylceramide biosynthesis protein (predicted)	0	0.417247	0.607119	0.606183	0.619862	0.526859
SPAC5D6.13	SPAC5D6.13		SPAPJ735.02c	Golgi phosphoprotein 3 family (predicted)	0	0.0947625	-0.490274	-0.62718	-0.321019	-0.180553
SPAC5H10.03	SPAC5H10.03			phosphoglycerate mutase family	0	0.1447	0.391595	0.12092	0.195125	0.258211
SPAC5H10.05c	SPAC5H10.05c			FAD binding oxidoreductase (predicted)	0	-0.135749	-0.295402	0.158641	-0.0136642	0.320461
SPAC5H10.06c	SPAC5H10.06c	adh4		alcohol dehydrogenase Adh4	0	0.51326	0.999009	0.467155	0.466015	0.278152
SPAC5H10.08c	SPAC5H10.08c	pan6		pantoate-beta-alanine ligase	0	-0.0196468	-0.051055	-0.130569	0.229049	-0.0630195
SPAC5H10.10	SPAC5H10.10			NADPH dehydrogenase (predicted)	0	0.48604	0.175734	0.292726	-0.0136642	0.246562
SPAC5H10.12c	SPAC5H10.12c			acetylglucosaminyltransferase (predicted)	0	0.0764996	0.163367	0.36866	0.0623373	-0.124448
SPAC5H10.13c	SPAC5H10.13c	gmh2		alpha-1,2-galactosyltransferase Gmh2 (predicted)	0	0.438529	0.0131692	-0.0401109	0.377246	-0.344734
SPAC607.03c	SPAC607.03c	snu13		U3 snoRNP-associated protein Snu13	0	-0.109169	-0.0757598	-0.214923	-0.525508	-0.459897
SPAC607.05	SPAC607.05	rpn9		19S proteasome regulatory subunit Rpn9	0	0.30931	0.149486	0.275129	0.309891	0.341607
SPAC607.07c	SPAC607.07c			sequence orphan	0	-0.147951	-0.824283	-0.0718459	-0.70292	-0.14138
SPAC630.03	SPAC630.03	arp3	act2	actin-like protein Arp3	0	0.276294	0.281119	0.317832	0.29708	0.226208
SPAC630.08c	SPAC630.08c	erg25		C-4 methylsterol oxidase (predicted)	0	-0.23672	-0.618348	-0.234394	-0.204504	-0.118148
SPAC630.09c	SPAC630.09c	mug58		GLYK family kinase of unknown specificity (predicted)	0	-0.409348	-0.0165813	-0.334314	-0.178739	0.025503
SPAC630.12	SPAC630.12			ER lipid phosphatase (predicted)	0	0.189748	0.196924	-0.182395	-0.598627	-0.332957
SPAC630.13c	SPAC630.13c	tsc2		tuberin	0	0.429688	0.387096	0.485893	0.758496	0.279576
SPAC630.14c	SPAC630.14c	tup12		transcriptional corepressor Tup12	0	-0.210264	0.0423708	0.121136	0.106895	0.0134399
SPAC631.01c	SPAC631.01c	acp2		F-actin capping protein beta subunit (predicted)	0	0.187696	0.0575603	0.223907	-0.47847	0.256549
SPAC637.04	SPAC637.04			cargo-transport protein Ypp1 (predicted)	0	0.180965	0.146256	0.266708	0.544246	0.427715
SPAC637.05c	SPAC637.05c	vma2		V-type ATPase V1 subunit B	0	0.0228426	-0.000394196	-0.0191939	0.171343	0.226
SPAC637.07	SPAC637.07	moe1		translation initiation factor eIF3d Moe1	0	0.184007	0.0231489	0.0889404	-0.0340686	-0.0576216
SPAC637.08	SPAC637.08			iron-sulfur cluster assembly ATPase Nbp35 (predicted)	0	-0.197719	-0.281542	-0.132627	-0.230144	-0.0756702
SPAC637.09	SPAC637.09			ribonuclease H70 (predicted)	0	-1.07123	-0.412635	-0.451342	-0.730144	-0.48886
SPAC637.10c	SPAC637.10c	rpn10	pus1	19S proteasome regulatory subunit Rpn10	0	0.177078	0.120201	0.098426	0.261885	0.380817
SPAC637.13c	SPAC637.13c	slm1		cytoskeletal signaling protein Slm1 (predicted)	0	0.62832	0.67794	0.662448	0.445817	0.732493
SPAC644.05c	SPAC644.05c			deoxyuridine 5'-triphosphate nucleotidohydrolase (predicted)	0	0.136795	-0.0298675	0.290082	0.216052	-0.113511
SPAC644.08	SPAC644.08			methionine salvage haloacid dehalogenase-like hydrolase (predicted)	0	0.685049	0.560141	0.356994	0.242285	0.673946
SPAC644.09	SPAC644.09			alanine racemase (predicted)	0	0.163514	0.294884	0.563952	0.767275	0.400865
SPAC644.12	SPAC644.12	cdc5		cell division control protein, splicing factor Cdc5	0	0.22628	0.202672	0.295482	0.145374	-0.0426985
SPAC644.13c	SPAC644.13c			Rab GTPase binding (predicted)	0	0.181777	0.0793943	0.359402	0.165563	0.123531
SPAC644.15	SPAC644.15	rpp101	rpp1-1	60S acidic ribosomal protein Rpp1-1	0	0.148742	0.19337	-0.123666	-0.0961939	0.0247228
SPAC644.16	SPAC644.16			RNA-binding protein (predicted)	0	-0.207027	0.0206655	0.151884	0.323314	0.149765
SPAC644.17c	SPAC644.17c	mrpl9		mitochondrial ribosomal protein subunit L9 (predicted)	0	-0.549991	-0.273868	-0.0570939	0.210065	0.265569
SPAC664.01c	SPAC664.01c	swi6	SPAC824.10c	chromodomain protein Swi6	0	-0.4235	-0.0213308	0.191359	-0.0972192	-0.165679
SPAC664.02c	SPAC664.02c	arp8		actin-like protein, Ino80 complex subunit Arp8	0	-0.167018	0.0753173	-0.335679	-1.17725	-0.419547
SPAC664.03	SPAC664.03			RNA polymerase II associated Paf1 complex (predicted)	0	0.228085	-0.202024	0.250733	-0.350895	-0.0323561
SPAC664.05	SPAC664.05	rpl13		60S ribosomal protein L13 (predicted)	0	-0.0319676	0.0113454	0.060862	-0.00313488	-0.139059
SPAC664.06	SPAC664.06	rlp7	rpl7	ribosomal protein L7-like Rlp7 involved in ribosome biogenesis (predicted)	0	0.290393	0.534619	0.373687	-0.532402	-0.0624535
SPAC664.08c	SPAC664.08c			traub family protein involved in ribosome biogenesis (predicted)	0	-0.431758	-0.426337	-0.637368	-0.831207	-0.28835
SPAC664.10	SPAC664.10	klp2		kinesin-like protein Klp2	0	0.22628	0.259689	1.15985	0.901373	0.694267
SPAC664.11	SPAC664.11	ssc1	ssp1	mitochondrial heat shock protein Hsp70	0	-0.0712949	-0.188793	-0.110978	-0.21995	-0.0585915
SPAC688.04c	SPAC688.04c	gst3		glutathione S-transferase Gst3	0	0.553531	1.11946	0.902568	1.04407	1.10802
SPAC688.07c	SPAC688.07c			sequence orphan	0	-0.594493	-0.409246	-0.459313	-0.530596	-0.237702
SPAC688.11	SPAC688.11	end4	sla2	Huntingtin-interacting protein homolog	0	0.117166	0.226971	0.186212	0.0383486	0.164276
SPAC694.02	SPAC694.02			DEAD/DEAH box helicase	0	0.14236	0.170645	0.0915369	0.038996	0.00645206
SPAC694.04c	SPAC694.04c			conserved eukaryotic protein	0	0.162699	-0.216513	-0.237134	-0.109347	-0.418674
SPAC694.05c	SPAC694.05c	rps2502	rps25-2,rps25	40S ribosomal protein S25 (predicted)	0	-0.00871869	0.229685	0.408048	0.230817	0.0737179
SPAC6B12.02c	SPAC6B12.02c	mus7	mms22	DNA repair protein Mus7/Mms22	0	0.387244	0.531849	0.159854	0.562337	0.320036
SPAC6B12.04c	SPAC6B12.04c			aminotransferase class I and II (predicted)	0	-0.0992663	-0.11921	-0.122723	-0.592833	-0.158867
SPAC6B12.09	SPAC6B12.09	trm10		tRNA m(1)G methyltransferase Trm10 (predicted)	0	-0.405238	-0.362867	-0.401574	-0.256378	-0.637445
SPAC6B12.10c	SPAC6B12.10c	spp1	pri1	DNA primase catalytic subunit Spp1	0	0.159404	-0.890091	-0.539128	-1.03399	-0.136232
SPAC6B12.12	SPAC6B12.12	tom70		mitochondrial TOM complex subunit Tom70 (predicted)	0	0.0259606	0.0642075	-0.0251204	-0.00676134	-0.0571689
SPAC6B12.15	SPAC6B12.15	cpc2	rkp1	RACK1 ortholog Cpc2	0	0.24876	0.115316	0.26328	0.23262	-0.0606052
SPAC6C3.04	SPAC6C3.04	cit1		citrate synthase Cit1	0	0.24275	0.273093	0.148117	0.073629	-0.0142528
SPAC6C3.08	SPAC6C3.08			proteasome regulatory particle, gankyrin (predicted)	0	0.018761	0.189674	0.161912	0.354819	0.214588
SPAC6F12.05c	SPAC6F12.05c	tnr3		thiamine diphosphokinase Tnr3	0	0.174995	-0.00292103	0.250853	-0.0462118	-0.103538
SPAC6F12.06	SPAC6F12.06			Rho GDP dissociation inhibitor Rdi1 (predicted)	0	0.0779862	0.180919	0.0424127	0.206949	0.231489
SPAC6F12.07	SPAC6F12.07	tom20		mitochondrial TOM complex subunit Tom20 (predicted)	0	0.667064	0.399546	0.337027	0.231972	0.119418
SPAC6F12.10c	SPAC6F12.10c	ade3	min11	phosphoribosylformylglycinamidine synthase Ade3 (predicted)	0	0.0233622	0.105958	0.0450848	0.0933187	0.0829011
SPAC6F12.13c	SPAC6F12.13c	fps1		geranyltranstransferase Fps1	0	0.26794	0.525085	0.0087892	0.237447	0.523695
SPAC6F12.16c	SPAC6F12.16c	mtr4		ATP-dependent RNA helicase, TRAMP complex subunit Mtr4	0	-0.11352	-0.104513	0.00378085	-0.0691799	-0.37838
SPAC6F12.17	SPAC6F12.17	rna14		mRNA cleavage and polyadenylation specificity factor complex subunit Rna14 (predicted)	0	0.255036	-0.112904	-0.0442212	0.300165	-0.0874476
SPAC6F6.03c	SPAC6F6.03c			ribosome export GTPase (predicted)	0	-0.275778	-0.075657	-0.125724	-0.926953	-0.540781
SPAC6F6.07c	SPAC6F6.07c	rps13		40S ribosomal protein S13 (predicted)	0	-0.167212	-0.331436	-0.377053	-0.313992	-0.3765
SPAC6F6.10c	SPAC6F6.10c	arc2	arc34	ARP2/3 actin-organizing complex subunit Arc34	0	0.0593147	0.308021	0.524203	0.639382	0.602493
SPAC6F6.11c	SPAC6F6.11c			pyridoxine-pyridoxal-pyridoxamine kinase (predicted)	0	0.212619	0.380193	0.251478	0.354819	0.198936
SPAC6F6.12	SPAC6F6.12			autophagy associated protein Atg24 (predicted)	0	-0.342472	0.440974	0.341139	0.335835	0.501322
SPAC6F6.15	SPAC6F6.15	ypt5		GTPase Ypt5	0	0.0191849	0.309457	0.213732	0.213619	0.198074
SPAC6G10.02c	SPAC6G10.02c	tea3		cell end marker Tea3	0	0.163514	0.270429	-0.400293	-0.452236	-0.309176
SPAC6G10.03c	SPAC6G10.03c			mitochondrial cardiolipin-specific phospholipase (predicted)	0	-0.289931	0.0521704	0.341139	0.945105	0.424607
SPAC6G10.04c	SPAC6G10.04c			20S proteasome component alpha 6 subunit Pre5 (predicted)	0	-0.239643	-0.167999	-0.120945	-0.206966	-0.0383756
SPAC6G10.05c	SPAC6G10.05c	trs120		TRAPP complex subunit Trs120 (predicted)	0	0.850712	-0.0793468	0.62466	-0.118948	-0.103962
SPAC6G10.07	SPAC6G10.07			nuclear cap-binding complex large subunit (predicted)	0	0.139475	-0.114541	-0.182695	-0.239031	-0.275305
SPAC6G10.08	SPAC6G10.08	idp1		isocitrate dehydrogenase Idp1 (predicted)	0	0.255293	0.171841	0.205528	0.284147	0.322171
SPAC6G10.09	SPAC6G10.09			alpha glucosidase I Gls1 (predicted)	0	0.129843	0.139216	-0.0148809	0.0286025	-0.0711049
SPAC6G9.02c	SPAC6G9.02c	nop9		RNA-binding protein Nop9 (predicted)	0	0.252045	-0.284247	-0.152766	-0.500667	-0.269201
SPAC6G9.06c	SPAC6G9.06c	pcp1		pericentrin Pcp1	0	0.955996	0.120922	0.0116579	-0.145181	0.486748
SPAC6G9.07c	SPAC6G9.07c	arc4		ARP2/3 actin-organizing complex subunit Arc4	0	-0.0400866	-0.471482	-0.101037	-0.961316	-0.148101
SPAC6G9.08	SPAC6G9.08	ubp6		ubiquitin C-terminal hydrolase Ubp6	0	-0.152207	0.350688	0.123446	-0.338693	0.118554
SPAC6G9.10c	SPAC6G9.10c	sen1		ATP-dependent 5' to 3' DNA/RNA helicase Sen1	0	0.0391538	-0.0887151	-1.11231	-0.794604	-0.751326
SPAC6G9.12	SPAC6G9.12	cfr1		Chs five related protein Cfr1	0	-0.598749	-0.0155718	0.214857	0.0145692	0.213071
SPAC732.02c	SPAC732.02c			fructose-2,6-bisphosphate 2-phosphatase activity (predicted)	0	-0.229989	0.0339075	-0.340146	0.0623373	-0.548446
SPAC767.01c	SPAC767.01c	vps1	SPAC9G1.14c	dynamin family protein Vps1	0	0.682144	0.670543	0.667031	0.687363	0.699899
SPAC7D4.02c	SPAC7D4.02c	sfp47		Ubp4 interactor Sfp47	0	-0.121717	0.196924	0.406374	0.138339	-0.314694
SPAC7D4.04	SPAC7D4.04	taf1	cvt9,atg11	Taz1 interacting factor 1, autophagy protein	0	-0.394707	0.30092	0.201085	0.0157826	0.288598
SPAC7D4.07c	SPAC7D4.07c	trx1		cytosolic thioredoxin Trx1	0	0.431305	0.5171	0.316449	1.45815	1.32203
SPAC7D4.10	SPAC7D4.10	vma13		V-type ATPase V1 subunit H (predicted)	0	0.0493358	0.266431	0.0368978	0.274918	0.0554561
SPAC7D4.11c	SPAC7D4.11c	sec39		secretory pathway protein Sec39 (predicted)	0	-0.168861	-0.538705	-0.397464	-0.883785	-0.351307
SPAC7D4.12c	SPAC7D4.12c			DUF1212 family protein	0	-0.536755	-0.786866	0.709622	0.466015	0.41297
SPAC806.02c	SPAC806.02c			Par A family ATPase/WD repeat iron cluster assembly fusion protein (predicted)	0	0.246297	-0.0178706	0.0114113	-0.666574	-0.148122
SPAC806.03c	SPAC806.03c	rps2601	rps26-1,rps26	40S ribosomal protein S26 (predicted)	0	-0.758254	-0.323043	-0.476336	-0.859431	-0.312464
SPAC806.04c	SPAC806.04c			DUF89 family protein	0	0.319688	0.219357	0.273583	0.384771	0.0791822
SPAC806.07	SPAC806.07	ndk1		nucleoside diphosphate kinase Ndk1	0	-0.0919667	-0.255659	0.175945	0.0810747	0.227824
SPAC821.03c	SPAC821.03c			sequence orphan	0	-0.318223	0.0901975	-0.250015	-0.189684	-0.347119
SPAC821.05	SPAC821.05			translation initiation factor eIF3h (p40)	0	0.0319971	0.0323177	0.138462	-0.178739	0.0619688
SPAC821.06	SPAC821.06	spn2		septin Spn2	0	-0.0322881	-0.206397	-0.063846	0.235739	-0.0462096
SPAC821.09	SPAC821.09	eng1		endo-1,3-beta-glucanase Eng1	0	0.368981	0.0245997	-0.0901088	-0.741504	-0.624448
SPAC821.10c	SPAC821.10c	sod1		superoxide dismutase Sod1	0	0.0998246	0.742988	0.319366	0.337337	0.399787
SPAC821.11	SPAC821.11	pro1		gamma-glutamyl phosphate reductase Pro1 (predicted)	0	0.00879399	0.388521	0.0386912	-0.227674	-0.265235
SPAC823.03	SPAC823.03	ppk15		serine/threonine protein kinase Ppk15 (predicted)	0	-0.0972624	-0.639854	0.073113	-0.0351707	-0.158722
SPAC823.05c	SPAC823.05c	tlg2		SNARE Tlg2 (predicted)	0	-0.112756	0.830367	0.00492675	-1.02795	0.244035
SPAC823.06	SPAC823.06	taf3		transcription factor TFIID complex subunit Taf3 (predicted)	0	0.205959	-0.362867	-0.232639	-1.14518	-0.340928
SPAC823.08c	SPAC823.08c			ATP-dependent RNA helicase Rrp3 (predicted)	0	0.159824	-0.0462582	-0.0518828	-0.160055	-0.685876
SPAC823.14	SPAC823.14	ptf1		phosphoric monoester hydrolase (predicted)	0	0.358295	0.0247742	0.260643	0.350324	0.108023
SPAC823.15	SPAC823.15	ppa1		minor serine/threonine protein phosphatase Ppa1	0	0.416101	0.0521704	-0.305251	0.424907	0.10363
SPAC824.02	SPAC824.02	bst1		GPI inositol deacylase Bst1 (predicted)	0	-0.35178	-1.00557	-0.772115	-0.884205	-0.898666
SPAC824.04	SPAC824.04			WD repeat protein (predicted)	0	-0.0367547	-0.401275	-0.340146	-0.276699	-0.305733
SPAC824.07	SPAC824.07			hydroxyacylglutathione hydrolase (predicted)	0	-0.0493002	-0.0783525	-0.00288857	-0.0970738	-0.164217
SPAC824.08	SPAC824.08	gda1	gdp1	guanosine-diphosphatase Gda1	0	0.285477	-0.368311	-0.148094	-0.278871	-0.754159
SPAC869.02c	SPAC869.02c			nitric oxide dioxygenase (predicted)	0	0.581765	0.272457	0.561426	1.35803	1.5711
SPAC869.07c	SPAC869.07c	mel1		alpha-galactosidase, melibiase	0	-0.725239	-0.273868	-0.410111	-0.374897	-1.07597
SPAC869.11	SPAC869.11	cat1	SPAC922.08c	cationic amino acid transporter Cat1	0	0.335838	-0.0457897	-0.486536	-0.548859	-0.244605
SPAC890.02c	SPAC890.02c	alp7	mia1	centrosomal transforming acidic coiled-coil (TACC) protein ortholog Alp7	0	-0.0452915	-0.206633	-0.410111	-0.200273	-0.1885
SPAC890.04c	SPAC890.04c			ribosome biogenesis protein Ytm1 (predicted)	0	0.0420346	-0.066979	-0.309058	-0.242279	-0.366634
SPAC890.06	SPAC890.06	nup155	nup157,nup170	nucleoporin Nup155	0	0.00269571	-0.0719458	-0.0767266	-0.131292	-0.13792
SPAC890.07c	SPAC890.07c	rmt1	prmt1	type I protein arginine N-methyltransferase Rmt1	0	0.318492	0.289541	0.0540037	0.126331	-0.269201
SPAC890.08	SPAC890.08	rpl31		60S ribosomal protein L31 (predicted)	0	-0.0384057	-0.160835	0.242905	0.0109327	-0.252844
SPAC8C9.03	SPAC8C9.03	cgs1		cAMP-dependent protein kinase regulatory subunit Cgs1	0	0.337476	0.707655	0.660411	1.07777	1.03608
SPAC8C9.04	SPAC8C9.04			sequence orphan	0	-0.618123	-0.301739	-0.100429	-0.0185513	-0.161953
SPAC8C9.05	SPAC8C9.05			D-Tyr-tRNA deacylase (predicted)	0	-0.191732	-0.316312	-0.112306	0.097532	-0.472445
SPAC8C9.08	SPAC8C9.08	rps5		40S ribosomal protein S5 (predicted)	0	-0.0711265	-0.0125305	0.0830209	-0.263804	0.0544956
SPAC8C9.12c	SPAC8C9.12c			mitochondrial iron ion transporter (predicted)	0	0.49844	0.781886	0.291372	0.758496	0.0830709
SPAC8C9.15c	SPAC8C9.15c	tif225		translation initiation factor eIF2B epsilon subunit (predicted)	0	0.116239	0.0441997	-0.229597	-0.0571428	-0.0296201
SPAC8E11.01c	SPAC8E11.01c		SPAC959.01	beta-fructofuranosidase (predicted)	0	0.463245	-0.0179184	-0.082859	0.207091	0.431233
SPAC8E11.02c	SPAC8E11.02c	rad24		14-3-3 protein Rad24	0	-0.333551	-0.254505	-0.191045	-0.198989	-0.0968415
SPAC8E11.04c	SPAC8E11.04c			phospholipase (predicted)	0	-0.0607574	-0.156807	0.0331922	-0.374897	-0.531168
SPAC8E11.10	SPAC8E11.10			sorbose reductase (predicted)	0	-0.191174	0.0621202	0.117438	0.0630414	-0.163803
SPAC8F11.04	SPAC8F11.04			U3 snoRNP-associated protein Cic1/Utp30 family (predicted)	0	-0.171485	0.0904683	-0.140301	-0.633404	-0.107175
SPAC8F11.08c	SPAC8F11.08c			esterase/lipase (predicted)	0	0.0482078	-0.240311	-0.179182	0.126979	0.170256
SPAC8F11.09c	SPAC8F11.09c	nnt1		nicotinamide N-methyltransferase Nnt1 (predicted)	0	0.315517	0.0784041	-0.0990698	0.00682165	0.17558
SPAC8F11.10c	SPAC8F11.10c	pvg1	SPACUNK4.18	pyruvyltransferase Pvg1	0	0.188492	0.114936	-0.16232	-1.3027	-0.448681
SPAC9.02c	SPAC9.02c			polyamine N-acetyltransferase (predicted)	0	-0.201853	-0.108794	0.0408299	0.0526546	0.0486773
SPAC9.03c	SPAC9.03c	brr2	spp41	U5 snRNP complex subunit Brr2 (predicted)	0	0.107624	0.0137626	-0.0990698	-0.172405	-0.22663
SPAC9.07c	SPAC9.07c			GTPase Rbg1 (predicted)	0	-0.0557217	0.0256499	0.0250522	-0.173164	-0.0942039
SPAC9.09	SPAC9.09	met26		homocysteine methyltransferase Met26	0	0.1311	-0.0298137	-0.0344916	-0.0326821	-0.139686
SPAC922.04	SPAC922.04			sequence orphan	0	0.290921	0.455848	0.244817	0.258496	0.565963
SPAC926.04c	SPAC926.04c	hsp90	swo1,git10	Hsp90 chaperone	0	-0.0240657	-0.0630139	-0.0219046	-0.0385818	0.119771
SPAC926.08c	SPAC926.08c			Brix domain protein Rpf2 (predicted)	0	0.0868161	-0.0349906	-0.268838	-0.111305	0.0171855
SPAC926.09c	SPAC926.09c	fas1		fatty acid synthase beta subunit Fas1	0	0.185139	0.05656	0.0862939	0.0644688	-0.021967
SPAC959.02	SPAC959.02	sec17		alpha SNAP (predicted)	0	0.166095	-0.0327921	-0.140425	0.482447	0.059418
SPAC959.03c	SPAC959.03c			U3 snoRNP-associated protein Utp7 (predicted)	0	0.426245	0.809184	0.0151011	0.376353	0.40354
SPAC959.07	SPAC959.07	rps403	rps4-3,rps4	40S ribosomal protein S4 (predicted)	0	-0.0245924	-0.194399	0.0466846	-0.154314	-0.1901
SPAC959.08	SPAC959.08	rpl2102	rpl21-2,rpl21	60S ribosomal protein L21 (predicted)	0	-0.21485	0.0372968	0.179766	0.341946	0.133602
SPAC977.09c	SPAC977.09c			phospholipase (predicted)	0	-0.101396	0.0521704	-0.194055	-0.387895	-0.29116
SPAC977.14c	SPAC977.14c			aldo/keto reductase, unknown biological role	0	0.134599	0.216618	0.306875	0.642138	0.567085
SPAC9E9.03	SPAC9E9.03	leu2		3-isopropylmalate dehydratase Leu2 (predicted)	0	0.0950048	-0.0621572	0.0059713	-0.107636	-0.18344
SPAC9E9.04	SPAC9E9.04			bcap family homolog (predicted)	0	-0.168272	-0.336633	0.354376	-0.145181	0.343689
SPAC9E9.06c	SPAC9E9.06c			threonine synthase (predicted)	0	0.0181874	0.0202767	0.00321898	-0.0014194	-0.0221695
SPAC9E9.07c	SPAC9E9.07c	ypt2		GTPase Ypt2	0	0.0432158	0.166911	-0.0441197	0.199275	0.248169
SPAC9E9.09c	SPAC9E9.09c			aldehyde dehydrogenase (predicted)	0	-0.0902532	-0.058262	-0.0644898	-0.194541	-0.178702
SPAC9E9.10c	SPAC9E9.10c	cbh1	cbh	CENP-B homolog Cbh1	0	0.0346154	0.252439	-0.584014	-0.674628	-0.153895
SPAC9E9.11	SPAC9E9.11	plr1	plr	pyridoxal reductase Plr1	0	0.0990525	0.18439	0.331115	0.783861	1.04212
SPAC9E9.13	SPAC9E9.13	wos2		p23 homolog, predicted co-chaperone Wos2	0	0.0913193	0.447705	0.46763	0.597532	0.501322
SPAC9G1.02	SPAC9G1.02	wis4	wak1,wik1	MAP kinase kinase kinase Wis4	0	0.183835	-0.583481	-1.34073	-0.728086	-0.115346
SPAC9G1.03c	SPAC9G1.03c	rpl3001	rpl30-1,rpl30	60S ribosomal protein L30 (predicted)	0	0.0896063	-0.0335632	0.0817948	-0.213009	-0.247791
SPAC9G1.05	SPAC9G1.05			actin cortical patch component Aip1 (predicted)	0	0.298475	-0.0672989	0.148531	0.198585	0.153628
SPAC9G1.06c	SPAC9G1.06c	cyk3		cytokinesis protein Cyk3 (predicted)	0	-0.113865	-0.421715	-0.29371	-0.648513	-0.37496
SPAC9G1.11c	SPAC9G1.11c	spn4		septin Spn4	0	0.352049	0.107262	0.264714	0.354819	0.398096
SPAC9G1.12	SPAC9G1.12	cpd1		tRNA (m1A) methyltransferase complex catalytic subunit Cpd1	0	0.0122112	-0.729656	-0.0427739	-0.680376	-0.493355
SPACUNK4.06c	SPACUNK4.06c	rpb7	SPAPYUK71.02	DNA-directed RNA polymerase complex II subunit Rpb7	0	-0.0865225	-0.421596	0.12466	-0.730144	-0.548446
SPACUNK4.07c	SPACUNK4.07c	cta4	sev4,SPAPYUK71.01	P-type ATPase, calcium transporting Cta4	0	0.167984	-0.0388868	0.0328808	0.0157826	-0.00254218
SPACUNK4.10	SPACUNK4.10			glyoxylate reductase (predicted)	0	0.0792369	0.215421	0.348641	0.471974	0.587456
SPACUNK4.12c	SPACUNK4.12c	mug138		metallopeptidase (predicted)	0	0.399789	0.181349	0.246623	0.429055	0.287305
SPACUNK4.14	SPACUNK4.14	mdb1		BRCT domain protein	0	-0.586523	-1.24031	0.0486582	-0.776699	0.112518
SPACUNK4.15	SPACUNK4.15			2',3'-cyclic-nucleotide 3'-phosphodiesterase (predicted)	0	0.207296	0.579741	0.958996	0.926121	0.771606
SPACUNK4.16c	SPACUNK4.16c			alpha,alpha-trehalose-phosphate synthase (predicted)	0	0.104995	0.305897	0.210446	0.597532	0.900865
SPACUNK4.17	SPACUNK4.17			NAD binding dehydrogenase family protein	0	1.60441	3.04869	3.70635	3.74064	3.4612
SPAP11E10.01	SPAP11E10.01			ornithine cyclodeaminase family (predicted)	0	-0.0944933	0.486548	-0.47838	-0.713451	-0.108803
SPAP14E8.03	SPAP14E8.03	bos1		SNARE Bos1 (predicted)	0	0.705959	1.13713	0.485893	0.966015	0.388788
SPAP27G11.02	SPAP27G11.02			TPR repeat protein, involved in mitochondrial protein turnover (predicted)	0	0.805741	0.0238787	0.49092	0.6473	-0.106185
SPAP27G11.06c	SPAP27G11.06c	vas2	aps1	AP-1 adaptor complex sigma subunit Aps1	0	-0.358683	0.0521704	-0.243823	-0.0986267	-0.272176
SPAP27G11.09c	SPAP27G11.09c			GTP cyclohydrolase (predicted)	0	-0.298741	-0.300102	0.433352	0.136287	0.599282
SPAP27G11.10c	SPAP27G11.10c	nup184		nucleoporin Nup184	0	-0.280248	-0.341103	-0.344616	-0.1894	-0.185443
SPAP27G11.13c	SPAP27G11.13c	nop10		snoRNP pseudouridylase box H/ACA snoRNP complex protein (predicted)	0	0.0579077	0.313591	-0.54885	0.300297	-0.136525
SPAP32A8.02	SPAP32A8.02			xylose and arabinose reductase (predicted)	0	0.594762	0.39442	1.04866	1.85482	1.50132
SPAP7G5.02c	SPAP7G5.02c	gua2		GMP synthase [glutamine-hydrolyzing] Gua2 (predicted)	0	0.00579634	-0.0114566	-0.134146	-0.156241	-0.242681
SPAP7G5.04c	SPAP7G5.04c	lys1		aminoadipate-semialdehyde dehydrogenase	0	-0.0533704	-0.0509914	-0.0500889	-0.0854832	-0.232372
SPAP8A3.03	SPAP8A3.03			ZIP zinc transporter 1 (predicted)	0	-0.37269	-0.151659	0.49889	-0.0986267	-0.00189163
SPAP8A3.06	SPAP8A3.06			U2AF small subunit, U2AF-23	0	0.187696	0.533907	0.133621	0.705038	0.301774
SPAP8A3.07c	SPAP8A3.07c			phospho-2-dehydro-3-deoxyheptonate aldolase (predicted)	0	-0.128905	-0.117797	-0.289549	-0.228481	-0.193615
SPAP8A3.09c	SPAP8A3.09c	paa1		protein phosphatase regulatory subunit Paa1	0	0.583391	0.567796	0.180927	0.501961	0.282268
SPAP8A3.12c	SPAP8A3.12c	tpp2		tripeptidyl-peptidase II Tpp2	0	-0.0467997	0.115448	0.150344	0.347309	0.227964
SPAPB17E12.11	SPAPB17E12.11			oligosaccharyltransferase gamma subunit Ost3 (predicted)	0	0.0675386	0.0654065	0.0283372	0.0755734	0.468061
SPAPB17E12.13	SPAPB17E12.13	rpl1802	rpl18-2	60S ribosomal protein L18 (predicted)	0	0.0755254	-0.144113	0.235913	-0.19695	0.247358
SPAPB17E12.14c	SPAPB17E12.14c			6-phosphofructo-2-kinase (predicted)	0	0.366923	0.374099	-0.0141073	0.626979	0.516195
SPAPB18E9.01	SPAPB18E9.01	trm5		tRNA (guanine) methyltransferase Trm5 (predicted)	0	0.485739	0.243182	0.320165	0.354819	0.135011
SPAPB1A10.04c	SPAPB1A10.04c	cwp1		geranylgeranyltransferase I alpha subunit Cwp1	0	0.346013	0.609909	-0.00110966	-0.513664	-0.548446
SPAPB1A10.06c	SPAPB1A10.06c			ATP-dependent RNA helicase Dhr1 (predicted)	0	0.679725	0.455848	-0.0580436	0.27379	-0.00471491
SPAPB1A10.09	SPAPB1A10.09	ase1		antiparallel microtubule cross-linking factor Ase1	0	0.502864	0.278427	0.353685	-0.20638	-0.0246821
SPAPB1A10.10c	SPAPB1A10.10c	ypt71		GTPase Ypt71	0	0.22628	0.476169	0.568979	0.787354	0.777592
SPAPB1A10.12c	SPAPB1A10.12c	alo1		D-arabinono-1,4-lactone oxidase (predicted)	0	-0.123287	0.113835	0.277323	0.520718	0.0487011
SPAPB1A10.13	SPAPB1A10.13			sequence orphan	0	-0.0529654	-0.532792	-0.555042	-0.995401	-0.647416
SPAPB1A10.16	SPAPB1A10.16			conserved fungal protein	0	0.387244	0.893082	0.898878	0.562337	0.244035
SPAPB1E7.02c	SPAPB1E7.02c	mcl1	slr3	DNA polymerase alpha accessory factor Mcl1	0	0.61696	0.298097	-0.205415	-0.145181	0.0942548
SPAPB1E7.07	SPAPB1E7.07	glt1		glutamate synthase Glt1 (predicted)	0	0.234167	0.279209	0.103056	-0.00436563	-0.137666
SPAPB1E7.09	SPAPB1E7.09	ogm2	oma2	protein O-mannosyltransferase Ogm2	0	-0.066335	0.233811	0.263347	0.0345898	0.158071
SPAPB1E7.12	SPAPB1E7.12	rps602	rps6-2,rps6	40S ribosomal protein S6 (predicted)	0	0.149744	-0.186206	-0.113467	0.0383768	-0.19456
SPAPB21F2.02	SPAPB21F2.02			Dopey family protein (predicted)	0	0.283297	0.0797412	0.58296	-0.0738792	-0.117198
SPAPB24D3.08c	SPAPB24D3.08c			NADP-dependent oxidoreductase (predicted)	0	0.176512	0.241426	0.576179	0.775544	0.990049
SPAPB24D3.09c	SPAPB24D3.09c	pdr1		ABC transporter Pdr1	0	-0.244273	0.344652	0.820818	0.466015	0.112518
SPAPB2B4.02	SPAPB2B4.02	grx5		monothiol glutaredoxin Grx5	0	0.408778	0.366186	-0.181058	0.0287802	0.221838
SPAPB2B4.04c	SPAPB2B4.04c		pmc1	vacuolar calcium transporting P-type ATPase P2 type, Pmc1	0	-0.550533	0.382626	0.540078	0.208032	0.0724325
SPAPB2B4.05	SPAPB2B4.05	vma5		V-type ATPase V1 subunit C (predicted)	0	0.286427	0.103609	-0.0299617	0.0747746	0.308019
SPAPB2B4.07	SPAPB2B4.07			ubiquitin family protein, human UBTD1 homolog	0	-0.170495	-0.0925829	-0.446315	-0.771672	-0.835901
SPAPB8E5.03	SPAPB8E5.03	mae1		malic acid transport protein Mae1	0	-0.0367547	-0.475053	0.0214343	-0.437663	-0.0756702
SPAPB8E5.07c	SPAPB8E5.07c			ribosome biogenesis protein Rrp12 (predicted)	0	-0.247723	-0.181128	-0.450019	-0.708501	-0.990728
SPAPB8E5.09	SPAPB8E5.09	rvb1		AAA family ATPase Rvb1	0	-0.247043	0.256573	-0.289457	-0.122064	-0.0532992
SPAPJ696.01c	SPAPJ696.01c	vps17		retromer complex subunit Vps17	0	0.425828	0.105628	0.217506	-0.145181	-0.0098624
SPAPJ696.02	SPAPJ696.02			actin cortical patch component Lsb4 (predicted)	0	0.370841	0.160035	0.474066	0.462683	0.175283
SPAPJ698.02c	SPAPJ698.02c	rps002	rpsa-2,rps0-2,rps0	40S ribosomal protein S0B	0	0.114959	-0.0161977	0.148439	0.0317429	-0.107574
SPAPJ698.03c	SPAPJ698.03c	prp12	sap130	U2 snRNP-associated protein Sap130 (predicted)	0	-0.173469	-0.418629	-0.277747	-0.850648	-0.42243
SPAPJ760.02c	SPAPJ760.02c	abp1		cofilin/tropomyosin family, drebrin ortholog Abp1	0	-0.0550176	-0.120154	0.0380611	0.327248	0.34775
SPAPYUG7.05	SPAPYUG7.05			delta-1-pyrroline-5-carboxylate reductase (predicted)	0	-0.336914	-0.578781	-0.961789	-0.518394	-1.34946
SPAPYUK71.03c	SPAPYUK71.03c	syn1		synaptotagmin family C2 domain protein, Syn1	0	-0.148967	-0.176553	0.0504219	0.190148	0.234853
SPBC106.03	SPBC106.03			DUF1776 family protein	0	0.263971	0.775722	0.557195	0.621987	0.754033
SPBC106.04	SPBC106.04	ada1		adenosine deaminase Ada1 (predicted)	0	0.0213676	0.13974	0.0624463	0.0112123	0.203505
SPBC106.05c	SPBC106.05c	tim11		F0-ATPase subunit E (predicted)	0	-0.232913	0.107262	-0.125303	-0.472857	0.0275552
SPBC106.06	SPBC106.06	cct4		chaperonin-containing T-complex delta subunit Cct4	0	-0.140327	-0.0351912	0.00957864	-0.441618	-0.226037
SPBC106.11c	SPBC106.11c	plg7		phospholipase A2, PAF family homolog	0	-0.424578	0.143466	0.213429	0.0848813	0.434171
SPBC106.14c	SPBC106.14c	sda1		SDA1 family protein (predicted)	0	0.189279	0.277752	-0.0482535	0.180857	-0.196643
SPBC106.15	SPBC106.15	idi1		isopentenyl-diphosphate delta-isomerase Idi1	0	0.280774	0.357775	0.333942	0.29117	-0.0359008
SPBC106.16	SPBC106.16	pre6		20S proteasome component alpha 4 Pre6	0	-0.0335775	-0.0717933	0.0972003	0.1005	0.0198599
SPBC106.17c	SPBC106.17c	cys2		homoserine O-acetyltransferase (predicted)	0	0.305832	0.380315	0.195565	0.163979	-0.000508792
SPBC106.18	SPBC106.18	rpl2501	rpl25a	60S ribosomal protein L25 (predicted)	0	-0.0647909	-0.638888	-0.231139	-0.353937	-0.140169
SPBC1105.01	SPBC1105.01	rrp12	SPBPB7E8.03	rRNA processing protein Rrp12-like (predicted)	0	0.568946	0.256866	-0.0783646	0.0509773	-0.424483
SPBC1105.02c	SPBC1105.02c	lys4		homocitrate synthase (predicted)	0	0.103507	-0.0883077	0.0337467	0.0410422	-0.135304
SPBC1105.03c	SPBC1105.03c	mrpl16		mitochondrial ribosomal protein subunit L16 (predicted)	0	0.352049	-0.225738	-0.243823	0.0696607	-0.637099
SPBC1105.04c	SPBC1105.04c	cbp1	abp1	CENP-B homolog	0	0.169843	0.125591	-0.0127702	-0.179089	-0.465121
SPBC1105.11c	SPBC1105.11c	hht3	h3.3	histone H3 h3.3	0	0.131763	-0.118348	0.260907	0.1843	-0.114671
SPBC115.01c	SPBC115.01c	rrp46		exosome subunit Rrp46 (predicted)	0	0.130938	0.309457	0.36146	0.0198929	0.188354
SPBC115.03	SPBC115.03		SPBC839.18c	gfo/idh/mocA family oxidoreductase (predicted)	0	-0.181892	-0.0420521	-0.062538	0.208428	0.137305
SPBC119.01	SPBC119.01	rpn3	SPBPJ4664.07	19S proteasome regulatory subunit Rpn3	0	0.104995	0.123473	0.136737	0.405897	0.227292
SPBC119.02	SPBC119.02	ubc4		ubiquitin conjugating enzyme Ubc4	0	-0.223952	-0.385064	-0.292254	0.098869	0.0186001
SPBC119.03	SPBC119.03			human COMT homolog 1	0	0.176154	0.0680249	0.483704	1.2233	1.21403
SPBC119.05c	SPBC119.05c			Wiskott-Aldrich syndrome homolog binding protein Lsb1 (predicted)	0	0.594762	0.445966	0.561426	0.841821	0.681269
SPBC119.06	SPBC119.06	sco1		copper chaperone Sco1 (predicted)	0	1.1901	0.844652	1.29806	1.09021	0.94367
SPBC119.09c	SPBC119.09c			ORMDL family protein (predicted)	0	0.491537	0.183688	0.652951	0.401373	0.679811
SPBC119.10	SPBC119.10	asn1		asparagine synthetase	0	-0.00132019	0.101862	-0.0336629	0.0952494	0.065748
SPBC119.12	SPBC119.12	rud3		Golgi matrix protein Rud3 (predicted)	0	-0.0924353	0.391206	0.0689792	0.519893	0.583071
SPBC119.15	SPBC119.15			AAA family ATPase at the interface between RNA polymerase II and chaperone (predicted)	0	-0.0642754	-0.459496	-0.271344	-0.561506	-0.257252
SPBC119.17	SPBC119.17		SPBC577.01	mitochondrial metalloendopeptidase (predicted)	0	0.0163281	0.103566	-0.109679	-0.439121	-0.342386
SPBC1198.02	SPBC1198.02	dea2		adenine deaminase Dea2	0	0.368506	0.875207	0.719268	0.637992	0.559273
SPBC1198.05	SPBC1198.05			guanylate kinase (predicted)	0	0.191085	0.099749	0.0296742	0.467352	0.16838
SPBC1198.08	SPBC1198.08			dipeptidase Dug1 (predicted)	0	0.278279	0.314395	0.314924	0.426686	0.181031
SPBC1198.13c	SPBC1198.13c	tfg2	SPBC660.03c	transcription factor TFIIF complex beta subunit Tfg2 (predicted)	0	0.331728	0.667648	0.59239	-0.0691799	0.499984
SPBC11B10.01	SPBC11B10.01	alg2	SPBC32H8.14	mannosyltransferase complex subunit Alg2 (predicted)	0	0.126514	0.310178	0.0629428	-0.221183	-0.227673
SPBC11B10.02c	SPBC11B10.02c	his3		histidinol-phosphate aminotransferase imidazole acetol phosphate transaminase His3	0	0.0478237	0.148493	0.0872888	0.233092	0.155141
SPBC11B10.07c	SPBC11B10.07c	ivn1		CDC50 domain protein, implicated in signal transduction (predicted)	0	-0.331459	-0.320951	-0.241054	-0.518303	-0.752275
SPBC11B10.09	SPBC11B10.09	cdc2	swo2,cdk1,tws1	cyclin-dependent protein kinase Cdk1/Cdc2	0	-0.612756	-0.190543	-0.214376	0.112105	-0.179964
SPBC11C11.02	SPBC11C11.02	imp2		contractile ring protein Imp2	0	-0.125524	-0.0887532	-0.136182	0.174992	0.205034
SPBC11C11.06c	SPBC11C11.06c			sequence orphan	0	0.168541	0.554018	1.19088	1.20986	1.41747
SPBC11C11.07	SPBC11C11.07	rpl1801	rpl18-1,rpl18	60S ribosomal protein L18	0	-0.0824548	-0.144661	-0.231524	-0.19025	-0.0621507
SPBC11C11.08	SPBC11C11.08	srp1		SR family protein, human SRFS2 ortholog Srp1	0	-0.539482	-0.298685	-0.329875	-0.290883	-0.67573
SPBC11C11.10	SPBC11C11.10		SPBC3B8.13c	tRNA pseudouridine synthase (predicted)	0	0.622333	0.465156	0.406762	0.243622	0.0270867
SPBC11G11.02c	SPBC11G11.02c	end3		actin cortical patch component End3 (predicted)	0	0.142122	0.217245	-0.0901088	-0.250391	-0.0331522
SPBC11G11.03	SPBC11G11.03	mrt4		mRNA turnover and ribosome assembly protein Mrt4 (predicted)	0	0.318492	0.0543056	-0.00765625	0.155803	-0.1094
SPBC11G11.05	SPBC11G11.05	rpa34		DNA-directed RNA polymerase I complex subunit Rpa34 (predicted)	0	0.177811	0.0531814	0.000550517	0.180581	-0.00620425
SPBC11G11.06c	SPBC11G11.06c	sme1		Sm snRNP core protein Sme1	0	0.649025	0.176134	0.106397	0.347265	0.0755174
SPBC11G11.07	SPBC11G11.07	mtr10	SPBC18H10.01	karyopherin, nuclear import receptor Mtr10 (predicted)	0	0.215394	0.0488386	-0.510189	-0.325517	-0.418038
SPBC1215.01	SPBC1215.01	shy1		SURF-family protein Shy1 (predicted)	0	-0.0662015	0.137133	0.0838528	0.258496	0.312787
SPBC1215.02c	SPBC1215.02c	naa25	arm1,mdm20	NatB N-acetyltransferase complex regulatory subunit Naa25	0	-0.0390349	0.0612476	0.109923	0.0441933	-0.127531
SPBC1271.02	SPBC1271.02	stt3		oligosaccharyltransferase subunit Stt3	0	0.901408	0.737674	0.36638	0.804932	0.904576
SPBC1271.04c	SPBC1271.04c			eIF-5A-deoxyhypusine synthase (predicted)	0	0.191085	0.185911	-0.0191694	-0.221607	0.00881786
SPBC1271.07c	SPBC1271.07c			N-acetyltransferase (predicted)	0	0.387244	0.246692	0.127873	0.1473	-0.0293788
SPBC1271.12	SPBC1271.12	kes1		oxysterol binding protein (predicted)	0	0.183762	0.179892	0.165162	0.162987	-0.0319213
SPBC1271.14	SPBC1271.14			glutamate N-acetyltransferase (predicted)	0	0.0947625	0.0227236	-0.0608673	0.091232	0.282706
SPBC1289.01c	SPBC1289.01c	chr4	cfh3,SPBC1539.11c	1,3-beta-glucan synthase regulatory factor Chf3/Chr4	0	0.255727	0.307199	0.234935	-0.145181	-0.387482
SPBC1289.02c	SPBC1289.02c	uap2		U2 snRNP-associated protein Uap2	0	0.49844	1.0246	0.452336	0.854819	0.681269
SPBC1289.03c	SPBC1289.03c	spi1		Ran GTPase Spi1	0	-0.0263835	0.0414395	-0.00986154	0.264575	-0.0583961
SPBC1289.04c	SPBC1289.04c	pob1		Boi family protein	0	0.186195	0.0189227	0.0482248	-0.362441	-0.123726
SPBC1289.05c	SPBC1289.05c	vma10		V-type ATPase V1 domain subunit G (predicted)	0	0.0725654	-0.0700389	-0.125303	-0.238388	-0.273881
SPBC1289.06c	SPBC1289.06c	ppr8		mitochondrial PPR repeat protein Ppr8	0	0.135994	0.00843901	0.273755	0.489863	0.388664
SPBC1289.07c	SPBC1289.07c	rpc40	rpa42	DNA-directed RNA polymerase I and III subunit Rpc40	0	-0.0949443	-0.284465	-0.0476644	-0.206637	-0.300599
SPBC1289.09	SPBC1289.09	tim21		TIM23 translocase complex subunit Tim21 (predicted)	0	-0.244273	0.531381	0.126297	0.321261	-0.0820034
SPBC1289.11	SPBC1289.11	spf38	cwf17	splicing factor Spf38	0	0.455275	0.5442	-0.332262	-0.0488589	-0.280147
SPBC1289.12	SPBC1289.12	usp109		U1 snRNP-associated protein Usp109	0	-0.366654	-0.4558	-1.00908	-0.445633	-0.187934
SPBC1289.16c	SPBC1289.16c	cao2	SPBC8E4.06,spao2	copper amine oxidase-like protein Cao2	0	-0.27372	0.40608	0.841139	-0.0136642	1.33432
SPBC12C2.03c	SPBC12C2.03c			methionine synthase reductase (predicted)	0	0.118231	0.280149	0.0342018	-0.0290947	-0.0484463
SPBC12C2.04	SPBC12C2.04			NAD binding dehydrogenase family protein	0	0.135552	0.214811	0.447841	0.578769	0.505579
SPBC12C2.05c	SPBC12C2.05c	bzz1		diacylglycerol binding protein Bzz1 (predicted)	0	-0.868237	0.0394029	-0.545859	-0.865468	-0.218965
SPBC12C2.06	SPBC12C2.06			cytoplasmic ATP-dependent RNA helicase Dbp5 (predicted)	0	-0.186772	-0.294504	-0.159923	-0.344226	-0.271797
SPBC12C2.07c	SPBC12C2.07c			spermidine synthase (predicted)	0	0.00929924	-0.0120901	0.0088525	0.15007	-0.136167
SPBC12C2.08	SPBC12C2.08	dnm1		dynamin Dnm1	0	-0.397684	-0.392206	-0.229367	-0.304687	-0.0408929
SPBC12C2.10c	SPBC12C2.10c	pst1	SPBC21D10.01c	Clr6 histone deacetylase complex subunit Pst1	0	-0.444239	-0.00715182	-0.536898	-0.184183	-0.126032
SPBC12C2.11	SPBC12C2.11		SPBC21D10.02	glutamine-fructose-6-phosphate transaminase (predicted)	0	-0.245826	-0.0281532	-0.291931	-0.329798	-0.0745077
SPBC12C2.12c	SPBC12C2.12c	glo1	SPBC21D10.03c	glyoxalase I	0	0.396798	0.449798	0.488511	0.781893	0.709949
SPBC12D12.03	SPBC12D12.03	cct1		chaperonin-containing T-complex alpha subunit Cct1	0	0.122336	0.407044	-0.0760755	0.00475415	0.0311901
SPBC12D12.04c	SPBC12D12.04c	pck2	sts6,pkc1	protein kinase C (PKC)-like Pck2	0	0.123054	-0.127057	0.364275	-0.0605752	-0.48408
SPBC12D12.07c	SPBC12D12.07c	trx2		mitochondrial thioredoxin Trx2	0	-0.244273	-0.0590258	0.156165	-0.611624	-0.367161
SPBC1306.01c	SPBC1306.01c		SPBC409.22c	mitochondrial translation elongation factor G (predicted)	0	0.443106	0.319874	0.680175	-0.0043564	0.28589
SPBC1347.02	SPBC1347.02	fkbp39		FKBP-type peptidyl-prolyl cis-trans isomerase (predicted)	0	0.00893342	-0.0182173	0.284692	-0.0127497	-0.210457
SPBC1347.04	SPBC1347.04	tim54		TIM22 inner membrane protein import complex subunit Tim54 (predicted)	0	0.0906522	0.2759	0.382295	0.264327	0.304291
SPBC1347.06c	SPBC1347.06c	cki1		serine/threonine protein kinase Cki1	0	-0.27372	-0.055336	0.431426	0.29708	0.451554
SPBC1347.09	SPBC1347.09			hexaprenyldihydroxybenzoate methyltransferase (predicted)	0	-0.10928	-0.578093	0.240322	0.183324	-0.0339568
SPBC13A2.02	SPBC13A2.02	nup82		nucleoporin Nup82	0	0.417944	0.231067	0.305615	-0.153482	0.317722
SPBC13A2.04c	SPBC13A2.04c			PTR family peptide transporter (predicted)	0	0.000550709	-0.126346	-0.364327	-0.910439	-1.15595
SPBC13E7.01	SPBC13E7.01	cwf22	SPBC15D4.16	splicing factor Cwf22	0	0.0832207	-0.407023	-0.194055	0.0211062	-0.507639
SPBC13E7.02	SPBC13E7.02	cwf24		zf-C3HC4 type (RING finger)/GCN5-related N acetyltransferase fusion protein	0	-0.329236	0.696924	0.771051	0.6473	0.509292
SPBC13E7.04	SPBC13E7.04	atp16		F1-ATPase delta subunit (predicted)	0	-0.331728	0.0311384	0.130852	-0.266817	-0.136525
SPBC13E7.07	SPBC13E7.07			sequence orphan	0	-0.701525	-0.418079	-0.379147	-0.137628	0.194267
SPBC13E7.08c	SPBC13E7.08c			RNA polymerase II associated Paf1 complex (predicted)	0	-0.254448	-0.504559	-0.169035	-0.0348517	-0.0921778
SPBC13E7.09	SPBC13E7.09	vrp1		verprolin	0	-0.376946	-0.247561	0.130408	0.211666	-0.0617938
SPBC13G1.01c	SPBC13G1.01c	nam9		mitochondrial ribosomal protein subunit S4 (predicted)	0	0.150517	-0.00128717	0.183389	0.205038	-0.07468
SPBC13G1.02	SPBC13G1.02			mannose-1-phosphate guanyltransferase (predicted)	0	0.0520237	0.16513	0.120054	0.104092	0.195575
SPBC13G1.03c	SPBC13G1.03c	pex14		peroxisomal docking protein Pex14	0	0.332032	0.204477	0.0294211	-0.0264318	-0.0408929
SPBC13G1.08c	SPBC13G1.08c	ash2		Ash2-trithorax family protein	0	0.385785	0.272687	-0.491802	-0.194949	-0.416929
SPBC13G1.09	SPBC13G1.09			bystin family U3 and U14 snoRNA associated protein (predicted)	0	0.0153489	-0.247307	0.0692499	-0.70014	-0.103405
SPBC13G1.10c	SPBC13G1.10c	mug81		ATP-dependent RNA helicase Slh1 (predicted)	0	0.163514	0.335097	-0.900057	-0.769145	-0.460957
SPBC13G1.11	SPBC13G1.11	ykt6		SNARE Ykt6 (predicted)	0	0.119578	0.00368956	-0.488342	-0.513664	-0.241681
SPBC146.01	SPBC146.01	med15	SPBP35G2.15	mediator complex subunit Med15	0	-0.4902	-0.740311	-0.743823	-0.391108	-0.124448
SPBC146.03c	SPBC146.03c	cut3	smc4	condensin complex subunit Cut3	0	-0.283602	-0.501287	-0.0999904	-0.282611	-0.241392
SPBC146.07	SPBC146.07	prp2	mis11	U2AF large subunit (U2AF-59)	0	-0.155621	-0.218114	-0.0759561	-0.410439	-0.249062
SPBC146.12	SPBC146.12	coq6		monooxygenase Coq6 (predicted)	0	-0.0912219	-0.164778	-0.497272	-0.178739	-0.265395
SPBC146.13c	SPBC146.13c	myo1		myosin type I	0	0.0167675	0.194078	0.0728598	0.0934324	0.0631498
SPBC146.14c	SPBC146.14c	sec26	SPBC337.01c	coatomer beta subunit (predicted)	0	0.100902	-0.0355718	-0.214228	0.056767	-0.144593
SPBC14C8.02	SPBC14C8.02	tim44		TIM23 translocase complex subunit Tim44 (predicted)	0	0.115382	0.2179	0.076214	-0.241589	-0.189953
SPBC14C8.03	SPBC14C8.03	fma2		methionine aminopeptidase Fma2 (predicted)	0	-0.060032	-0.162167	-0.0653309	-0.190445	-0.0912618
SPBC14C8.04	SPBC14C8.04			acetolactate synthase regulatory unit (predicted)	0	0.15491	0.006358	0.00794106	-0.174386	-0.246149
SPBC14C8.06	SPBC14C8.06	arc1	sop2	ARP2/3 actin-organizing complex subunit Sop2	0	0.554049	0.642974	0.657337	0.364527	0.570251
SPBC14C8.12	SPBC14C8.12	rpb8		DNA-directed RNA polymerase I, II and III subunit Rpb8	0	-0.00846294	-0.532792	0.21069	-0.391108	-0.444153
SPBC14C8.14c	SPBC14C8.14c	pol5		DNA polymerase phi	0	0.19816	0.155568	-0.0554628	-0.548536	-0.452932
SPBC14C8.16c	SPBC14C8.16c	bot1		mitochondrial ribosomal protein subunit S35	0	-0.0582891	0.15114	0.234643	-0.177729	0.404999
SPBC14F5.03c	SPBC14F5.03c	kap123		karyopherin Kap123	0	0.214323	0.382535	0.0457565	0.251143	0.00917972
SPBC14F5.04c	SPBC14F5.04c	pgk1		phosphoglycerate kinase Pgk1 (predicted)	0	-0.0894074	-0.209781	-0.125949	0.0101658	-0.0456232
SPBC14F5.05c	SPBC14F5.05c	sam1		S-adenosylmethionine synthetase	0	-0.0550391	0.0118163	-0.0556351	-0.065911	-0.098635
SPBC14F5.06	SPBC14F5.06	rli1		iron-sulfur ATPase involved in ribosome biogenesis Rli1 (predicted)	0	0.108773	-0.0435384	0.0873578	-0.174233	-0.127879
SPBC14F5.07	SPBC14F5.07	doa10	ssm4	ER-localized ubiquitin ligase Doa10 (predicted)	0	0.268724	0.219229	-0.0273434	0.119066	-0.217654
SPBC14F5.09c	SPBC14F5.09c	ade8		adenylosuccinate lyase Ade8	0	0.0367041	0.093029	0.0101206	-0.0324449	0.019968
SPBC14F5.11c	SPBC14F5.11c	mug186		sorting nexin Snx41 (predicted)	0	0.205959	-0.0441521	0.267361	-0.3527	0.147712
SPBC14F5.13c	SPBC14F5.13c			vacuolar membrane alkaline phosphatase (predicted)	0	-0.0809737	-0.537683	-0.0610953	0.223301	-0.123726
SPBC1539.01c	SPBC1539.01c			mitochondrial ribosomal protein subunit L15 (predicted)	0	0.337476	0.391206	0.548658	-0.391108	-0.633409
SPBC1539.03c	SPBC1539.03c			argininosuccinate lyase (predicted)	0	0.102037	0.157902	0.139309	-0.0584488	0.148303
SPBC1539.04	SPBC1539.04	tts1		tetra spanning protein 1, Tts1	0	0.197816	0.0312603	0.466909	0.336556	0.398096
SPBC1539.05	SPBC1539.05	cog3		Golgi transport complex subunit Cog3 (predicted)	0	-0.376946	-0.583028	-1.16677	-0.904344	-1.24987
SPBC1539.07c	SPBC1539.07c			glutathione-dependent formaldehyde dehydrogenase (predicted)	0	-0.0851855	0.285002	-0.0735512	0.578548	0.408115
SPBC1539.09c	SPBC1539.09c	trp1		anthranilate synthase component II (predicted)	0	-0.0974079	-0.0850411	-0.0922273	-0.3527	-0.0879258
SPBC1539.10	SPBC1539.10	nop16		ribosome biogenesis protein Nop16 (predicted)	0	0.109636	0.0816173	0.106397	-0.25596	-0.241091
SPBC15C4.01c	SPBC15C4.01c	oca3	emc2	TPR repeat protein Oca3/ ER membrane protein complex Ecm2 (predicted)	0	0.455996	-0.205116	0.0426218	0.1473	-0.359191
SPBC15C4.04c	SPBC15C4.04c			amino acid permease (predicted)	0	0.129957	0.26865	0.0838528	0.097532	-0.305733
SPBC15C4.05	SPBC15C4.05			ATP-dependent RNA/DNA helicase (predicted)	0	0.282517	0.341861	-0.506301	-0.0391762	0.335467
SPBC15D4.09c	SPBC15D4.09c			cystathionine gamma-synthase (predicted)	0	-0.137897	-0.0220255	-0.062538	-0.0301215	0.0875016
SPBC15D4.14	SPBC15D4.14	taf73	taf5l,taf5	transcription factor TFIID complex subunit Taf5-like	0	0.321019	-0.707117	-0.206348	0.0603363	-0.196538
SPBC15D4.15	SPBC15D4.15	pho2		4-nitrophenylphosphatase	0	0.216152	0.179407	0.192753	0.251715	0.0877206
SPBC1604.01	SPBC1604.01	mug158	SPBC1677.01c	ergothioneine biosynthesis protein (predicted)	0	-0.0389777	0.88773	1.2074	1.72441	1.7623
SPBC1604.05	SPBC1604.05	pgi1		glucose-6-phosphate isomerase (predicted)	0	0.0610823	0.145085	0.0761693	0.189375	0.369301
SPBC1604.06c	SPBC1604.06c			CBF/Mak21 family (predicted)	0	-0.147951	-0.409246	-0.571846	-0.945633	-0.994989
SPBC1604.07	SPBC1604.07	atp4		F0-ATPase subunit (predicted)	0	0.150625	0.335728	0.00102846	0.459616	0.195604
SPBC1604.08c	SPBC1604.08c	imp1		importin alpha	0	0.0705318	0.422989	-0.111765	0.123965	-0.224183
SPBC1604.11	SPBC1604.11	atp17		F0-ATPase subunit F (predicted)	0	-0.175522	-0.44783	-0.340146	0.0735212	0.0497523
SPBC1604.12	SPBC1604.12			sequence orphan	0	-0.309059	-0.315157	-0.0294014	0.0447854	-0.0624535
SPBC1604.14c	SPBC1604.14c	shk1	pak1,orb2	PAK-related kinase Shk1	0	0.0449947	-0.0238311	0.268944	0.418871	0.202804
SPBC1604.21c	SPBC1604.21c	ptr3	uba1,SPBC211.09	ubiquitin activating enzyme E1	0	0.00792393	0.0280046	0.199686	0.118747	0.144026
SPBC1652.02	SPBC1652.02		SPBC16A3.20c	APC amino acid transporter (predicted)	0	-0.498171	-0.289513	-0.607041	-0.606598	-0.64138
SPBC1677.03c	SPBC1677.03c			mitochondrial threonine ammonia-lyase (predicted)	0	0.126322	0.042945	0.0454781	-0.392564	-0.13995
SPBC1683.01	SPBC1683.01			inorganic phosphate transporter (predicted)	0	-0.134953	-0.361188	-1.12439	-0.963336	-0.0139727
SPBC1683.03c	SPBC1683.03c			membrane transporter (predicted)	0	-0.223952	-0.301739	0.118747	0.000908936	-0.0338732
SPBC1683.10c	SPBC1683.10c	pcl1		ferrous iron transporter Pcl1	0	0.818492	0.496186	-0.0463273	0.057638	-0.304396
SPBC1685.09	SPBC1685.09	rps29		40S ribosomal protein S29 (predicted)	0	-0.0858266	-0.0534961	-0.064255	-0.288492	-0.410818
SPBC1685.10	SPBC1685.10	rps27		40S ribosomal protein S27 (predicted)	0	-0.248183	-0.286866	-0.102623	-0.446243	-0.29605
SPBC1685.13	SPBC1685.13	fhn1		Fhn1 plasma membrane organization protein	0	0.125463	-0.305933	0.0220372	0.178	0.159072
SPBC1685.14c	SPBC1685.14c			Vid27 family protein	0	-0.34473	-0.0748524	0.253919	0.401373	-0.00259642
SPBC16A3.01	SPBC16A3.01	spn3	SPBC543.01c	septin Spn3	0	-0.268385	-0.192228	0.190555	0.0394108	0.217282
SPBC16A3.02c	SPBC16A3.02c			mitochondrial conserved protein (predicted)	0	0.42991	0.473002	1.15985	1.40717	1.02697
SPBC16A3.05c	SPBC16A3.05c	rae1	cut21	RNA export factor, nucleoporin Rae1	0	0.137153	-0.0900563	0.15441	0.31247	0.120071
SPBC16A3.08c	SPBC16A3.08c			Stm1 homolog (predicted)	0	-0.275012	-0.334218	-0.24258	-0.371599	-0.243427
SPBC16A3.09c	SPBC16A3.09c	ufd1		Cdc48-Ufd1-Npl4 complex component Ufd1 (predicted)	0	0.748824	0.101938	-0.147501	0.801361	0.451554
SPBC16A3.10	SPBC16A3.10			membrane bound O-acyltransferase, MBOAT (predicted)	0	0.455996	0.533907	0.431426	-0.598627	-0.416929
SPBC16A3.14	SPBC16A3.14			mitochondrial ribosomal protein subunit S26 (predicted)	0	0.0246737	0.420653	0.171214	0.299303	-0.118535
SPBC16A3.15c	SPBC16A3.15c	nda2		tubulin alpha 1	0	-0.0470927	-0.0453751	-0.120911	-0.163956	-0.040883
SPBC16A3.18	SPBC16A3.18	cip1		RNA-binding protein Cip1	0	0.691952	0.630941	0.370586	0.778046	0.645065
SPBC16C6.02c	SPBC16C6.02c	vps1302	vps13b	chorein homolog (predicted)	0	0.12387	-0.0144628	-0.0179751	-0.259922	-0.00122893
SPBC16C6.05	SPBC16C6.05			mitochondrial translation initiation factor (predicted)	0	0.933798	0.55217	1.02109	0.716052	0.77923
SPBC16C6.06	SPBC16C6.06	vps10	pep1	sorting receptor for vacuolar proteins, Vps10	0	-0.00846294	0.0521704	0.0539818	0.278817	-0.0484463
SPBC16C6.07c	SPBC16C6.07c	rpt1		19S proteasome regulatory subunit Rpt1 (predicted)	0	0.278663	0.465037	0.363897	0.407847	0.368453
SPBC16C6.08c	SPBC16C6.08c	qcr6		ubiquinol-cytochrome-c reductase complex subunit 8, hinge protein (predicted)	0	-0.435938	0.0471436	0.189301	-0.152735	0.136171
SPBC16C6.09	SPBC16C6.09	ogm4	oma4	protein O-mannosyltransferase Ogm4	0	-0.111389	-0.103	-0.157493	-0.240136	-0.279304
SPBC16C6.11	SPBC16C6.11	rpl3201	rpl32-1	60S ribosomal protein L32	0	0.124209	-0.44783	0.118623	0.223301	-0.340928
SPBC16C6.12c	SPBC16C6.12c			Las1-like protein	0	-0.188758	-1.12706	-0.630569	-0.737394	-0.727673
SPBC16C6.13c	SPBC16C6.13c	sec27		coatomer beta' subunit (predicted)	0	-0.0527924	-0.0854139	-0.175572	-0.278729	-0.16795
SPBC16D10.01c	SPBC16D10.01c		SPBC418.03c	conserved fungal protein	0	0.548208	-0.286866	-0.062538	-0.645181	-0.367161
SPBC16D10.05	SPBC16D10.05	mok13		alpha-1,3-glucan synthase Mok13	0	0.815049	1.11779	0.417141	-0.34134	0.0013215
SPBC16D10.08c	SPBC16D10.08c			heat shock protein Hsp104 (predicted)	0	0.134349	0.529959	0.832085	1.00769	0.9872
SPBC16D10.09	SPBC16D10.09	pcn1	pcn	PCNA	0	0.0130131	0.0686197	0.17217	-0.261404	-0.0189995
SPBC16D10.10	SPBC16D10.10	tad2		tRNA specific adenosine deaminase subunit Tad2	0	0.295202	-0.0571497	0.231819	0.108716	0.147712
SPBC16D10.11c	SPBC16D10.11c	rps1801	rps18-1	40S ribosomal protein S18 (predicted)	0	-0.244895	-0.395705	-0.176598	-0.0512861	-0.19606
SPBC16E9.02c	SPBC16E9.02c			CUE domain protein	0	-0.689962	-0.254089	-0.105836	0.00346054	-0.153173
SPBC16E9.05	SPBC16E9.05	erg6		sterol 24-C-methyltransferase Erg6	0	0.726231	0.933255	0.758897	0.686898	0.860368
SPBC16E9.09c	SPBC16E9.09c			COPII vesicle coat component Erp5/Erp6 (predicted)	0	0.14453	-0.44783	-0.216599	0.215331	0.104547
SPBC16E9.10c	SPBC16E9.10c			AAA family ATPase Rix7 (predicted)	0	-0.410503	-0.564291	0.139715	-0.0728616	-0.315162
SPBC16E9.11c	SPBC16E9.11c	pub3		HECT-type ubiquitin-protein ligase Pub3 (predicted)	0	-0.147951	0.0909251	0.477326	0.098869	0.138283
SPBC16E9.13	SPBC16E9.13	ksp1	ppk20	serine/threonine protein kinase Ksp1 (predicted)	0	0.109636	0.100601	0.12466	0.0237534	-0.111212
SPBC16E9.16c	SPBC16E9.16c	lsd90		Lsd90 protein	0	-0.130459	1.48101	2.99803	3.10118	3.11796
SPBC16E9.18	SPBC16E9.18	psd1	SPBC1E8.01	phosphatidylserine decarboxylase Psd1	0	-0.329236	0.185911	0.12466	-0.230144	0.381465
SPBC16G5.01	SPBC16G5.01	rpn12	mts3,SPBC342.07	19S proteasome regulatory subunit Rpn12	0	0.264835	0.217773	0.107535	0.261612	0.390901
SPBC16G5.04	SPBC16G5.04	mrpl23		mitochondrial ribosomal protein subunit L13 (predicted)	0	-1.1774	0.0724914	-0.13854	-0.417342	-0.820607
SPBC16G5.05c	SPBC16G5.05c			VAP family protein (predicted)	0	-0.225814	-0.326327	-0.213913	-0.609235	-0.155801
SPBC16G5.07c	SPBC16G5.07c			prohibitin (predicted)	0	0.138494	-0.181969	-0.633187	-0.453517	-0.0643008
SPBC16G5.08	SPBC16G5.08	trp4		phosphoribosylanthranilate transferase Trp4 (predicted)	0	0.314719	0.68238	-0.177928	0.246752	0.254414
SPBC16G5.09	SPBC16G5.09			serine carboxypeptidase (predicted)	0	0.0204553	-0.010595	-0.303473	-0.217376	-0.283189
SPBC16G5.10	SPBC16G5.10			exosome subunit Rrp42 (predicted)	0	0.365047	0.322455	-0.062538	-0.082416	-0.659643
SPBC16G5.11c	SPBC16G5.11c	bag101	bag1-a,bag1	BAG family molecular chaperone regulator Bag101 (predicted)	0	0.485442	0.574367	0.233275	0.478782	0.531489
SPBC16G5.14c	SPBC16G5.14c	rps3		40S ribosomal protein S3 (predicted)	0	-0.0867831	0.0107401	-0.0156641	-0.328703	-0.024659
SPBC16G5.15c	SPBC16G5.15c	fkh2		fork head transcription factor Fkh2	0	-0.125524	0.108155	0.307462	-0.468693	-0.0459197
SPBC16G5.18	SPBC16G5.18	erg24		C-14 sterol reductase Erg24 (predicted)	0	0.776048	0.525937	0.535661	0.515783	0.793803
SPBC16H5.02	SPBC16H5.02	pfk1		6-phosphofructokinase (predicted)	0	-0.0338424	-0.123586	-0.154486	-0.261493	-0.209596
SPBC16H5.03c	SPBC16H5.03c	fub2	uba2	SUMO E1-like activator enzyme Fub2 (predicted)	0	0.05026	-0.355371	-0.397884	0.0483301	-0.567184
SPBC16H5.04	SPBC16H5.04			pho88 family protein (predicted)	0	0.0582308	0.1697	0.109814	-0.0691799	0.103557
SPBC16H5.05c	SPBC16H5.05c	cyp7	cwf27	cyclophilin family peptidyl-prolyl cis-trans isomerase Cyp7 (predicted)	0	-0.697719	-0.671559	-0.416147	-0.221183	-0.916929
SPBC16H5.06	SPBC16H5.06	rip1		ubiquinol-cytochrome-c reductase complex subunit 5	0	-0.0257415	0.105628	0.192402	-0.0136642	-0.00798633
SPBC16H5.07c	SPBC16H5.07c	ppa2		serine/threonine protein phosphatase Ppa2	0	0.420801	0.293603	0.260643	0.398286	0.414789
SPBC16H5.08c	SPBC16H5.08c			ribosome biogenesis ATPase, Arb family ABCF2-like (predicted)	0	0.0215299	0.161093	-0.0639376	-0.07983	0.0566253
SPBC16H5.10c	SPBC16H5.10c	prp43		ATP-dependent RNA helicase Prp43 (predicted)	0	0.289045	0.175564	0.0444643	0.00971265	-0.117198
SPBC16H5.11c	SPBC16H5.11c	skb1	rmt5	type II protein arginine N-methyltransferase Skb1	0	0.211289	0.277934	0.142904	0.233478	-0.0648923
SPBC16H5.12c	SPBC16H5.12c		SPNGAF91	conserved fungal protein	0	-0.0794094	-0.23047	-0.072627	-0.00431194	-0.13558
SPBC1703.03c	SPBC1703.03c			armadillo repeat protein, unknown biological role	0	0.46555	0.120922	-0.543554	0.418305	0.111363
SPBC1703.05	SPBC1703.05			protein kinase, RIO family (predicted)	0	0.334289	0.396424	0.349383	0.367793	-0.207449
SPBC1703.06	SPBC1703.06	pof10		F-box protein Pof10	0	0.191085	0.198261	0.355713	0.190165	0.166396
SPBC1703.07	SPBC1703.07			ATP citrate synthase subunit 1 (predicted)	0	-0.0679849	0.123623	-0.158437	-0.118653	-0.213557
SPBC1703.10	SPBC1703.10	ypt1		GTPase Ypt1	0	0.237356	-0.173719	-0.0988288	0.0775241	0.0751208
SPBC1703.13c	SPBC1703.13c			mitochondrial inorganic phosphate transporter (predicted)	0	-0.27372	-0.139494	-0.252731	-0.0358613	-0.0889063
SPBC1703.14c	SPBC1703.14c	top1		DNA topoisomerase I	0	0.169551	0.332425	0.122079	-0.70191	-0.353154
SPBC1709.02c	SPBC1709.02c	vrs1	vas1,SPBC1734.18c,ValRS1	cytoplasmic valine-tRNA ligase Vrs1/Vas1	0	-0.00862096	-0.00202564	-0.0482595	-0.125804	-0.221784
SPBC1709.05	SPBC1709.05	sks2	hsc1	heat shock protein, ribosome associated molecular chaperone Sks2	0	-0.000273067	-0.0959388	-0.154755	-0.194563	-0.154267
SPBC1709.07	SPBC1709.07	erg27		3-keto sterol reductase (predicted)	0	0.11752	0.367409	0.0131166	0.258496	0.578432
SPBC1709.08	SPBC1709.08	cft1		cleavage factor one Cft1 (predicted)	0	0.173533	0.33846	-0.140598	-0.20292	0.101334
SPBC1709.15c	SPBC1709.15c	cft2		cleavage factor two Cft2/polyadenylation factor CPSF-73 (predicted)	0	0.0260107	0.0701601	0.0911026	-0.34545	-0.197666
SPBC1709.17	SPBC1709.17			folylpolyglutamate synthase (predicted)	0	-0.0719494	-0.97347	-0.904787	-0.502304	-0.244605
SPBC1709.18	SPBC1709.18	tif452	SPBC409.01	translation initiation factor eIF4E 4F complex subunit	0	-0.082056	0.0544072	-0.0730688	-0.288443	-0.216728
SPBC1711.04	SPBC1711.04			methylenetetrahydrofolate reductase (predicted)	0	-0.574638	-0.10279	-0.0148702	-0.337484	-0.439651
SPBC1711.05	SPBC1711.05			nucleocytoplasmic transport chaperone Srp40 (predicted)	0	-0.197719	-0.108794	-0.0860722	-0.0136642	-0.453461
SPBC1711.06	SPBC1711.06	rpl401	rpl4-1,rpl4	60S ribosomal protein L4 (predicted)	0	0.194316	-0.0666362	-0.348937	-0.259939	-0.420051
SPBC1711.07	SPBC1711.07			WD repeat protein Rrb1 (predicted)	0	0.177825	0.487036	0.0436479	0.0682259	0.17467
SPBC1711.08	SPBC1711.08			chaperone activator Aha1 (predicted)	0	0.176512	0.20104	0.191687	0.242367	0.262611
SPBC1711.10c	SPBC1711.10c	npl4		Cdc48-Npl4-Ufd1 complex component Npl4 (predicted)	0	0.000973675	-0.327052	-0.0584042	-0.225937	0.183527
SPBC1711.12	SPBC1711.12			oxidised protein hydrolase (predicted)	0	0.664879	0.00561573	0.146857	0.39855	-0.22077
SPBC1711.13	SPBC1711.13	his2		histidinol dehydrogenase His2 (predicted)	0	0.221308	0.212273	-0.0516553	-0.0174102	0.186251
SPBC1711.16	SPBC1711.16			WD repeat protein (predicted)	0	0.0577622	-0.155348	0.211927	0.111817	-0.0426985
SPBC1718.03	SPBC1718.03	ker1		DNA-directed RNA polymerase I complex subunit Ker1	0	-0.151164	-0.171559	-0.030318	-0.161392	-0.633409
SPBC1718.04	SPBC1718.04			glycerol-3-phosphate O-acyltransferase (predicted)	0	0.624209	0.174022	0.0536502	0.223301	0.00929228
SPBC1734.01c	SPBC1734.01c	esf1	SPBC337.17c	pre-rRNA processing protein Esf1 (predicted)	0	-0.626731	-0.363571	-0.212156	-0.710703	-0.547743
SPBC1734.03	SPBC1734.03		SPBC337.19	dihydropteroatesynthase/2-amino-4-hydroxy-6-hydroxymethyldihydropteridinediphosphokinase/dihydroneopterin aldolase (predicted)	0	0.179725	-0.00128717	0.00621373	0.391239	0.308087
SPBC1734.04	SPBC1734.04	anp1	SPBC337.20	mannosyltransferase complex subunit, Anp family (predicted)	0	0.139861	0.375466	-0.115049	0.155917	0.474456
SPBC1734.08	SPBC1734.08	hse1		STAM like protein Hse1	0	-0.468003	-0.44783	0.129154	0.160536	0.270269
SPBC1734.11	SPBC1734.11	mas5		DNAJ domain protein Mas5 (predicted)	0	-0.0836478	0.165901	0.188099	0.266454	0.0629775
SPBC1734.13	SPBC1734.13	atp3		F1-ATPase gamma subunit (predicted)	0	0.408033	0.331884	0.265606	0.346332	0.190036
SPBC1734.14c	SPBC1734.14c	suc1		cyclin-dependent protein kinase regulatory subunit Suc1	0	0.0482078	-0.051055	0.0693965	0.486336	0.112518
SPBC1734.15	SPBC1734.15	rsc4	brd1	RSC complex subunit Rsc4	0	0.118223	-0.677545	-0.574561	0.176508	-0.374485
SPBC1734.16c	SPBC1734.16c	pst3		SIN3 family co-repressor Pst3	0	0.0112075	0.0611314	-0.0476644	0.390013	0.123258
SPBC1773.01	SPBC1773.01			striatin homolog (predicted)	0	-0.146108	0.268855	0.307787	0.149142	0.359174
SPBC1773.02c	SPBC1773.02c			thioredoxin peroxidase (predicted)	0	0.0947625	-0.168584	0.358418	0.399321	0.0143191
SPBC1773.04	SPBC1773.04			mythylglyoxyl reductase (NADPH-dependent) (predicted)	0	0.0727349	-0.0951702	0.202302	0.12394	0.287873
SPBC1773.07c	SPBC1773.07c	sbp1	yrb1	Ran GTPase binding protein Sbp1	0	0.178155	0.19337	0.453775	0.458873	0.365245
SPBC1773.10c	SPBC1773.10c	nrs1	ded81	cytoplasmic asparagine-tRNA ligase Nrs1 (predicted)	0	-0.0288289	0.00125787	0.239745	0.119159	-0.00456159
SPBC1773.14	SPBC1773.14	arg7		argininosuccinate lyase	0	-0.320275	-0.286866	-0.0738981	0.0157826	-0.387482
SPBC1778.01c	SPBC1778.01c	zuo1	mpp11,SPBC30D10.01	zuotin (predicted)	0	0.23151	0.226889	-0.0493127	-0.0820824	-0.0776494
SPBC1778.03c	SPBC1778.03c			NADH pyrophosphatase (predicted)	0	-0.308915	-0.190543	-0.173734	-0.0488589	0.097644
SPBC1778.06c	SPBC1778.06c	fim1		fimbrin	0	0.297381	0.333711	0.0868073	0.311832	0.435896
SPBC1778.08c	SPBC1778.08c	arc3	arc21	ARP2/3 actin-organizing complex subunit Arc21	0	0.594762	1.00562	0.294585	0.550977	0.536516
SPBC1778.10c	SPBC1778.10c	ppk21	SPBC4C3.11	serine/threonine protein kinase Ppk21	0	-0.0484989	0.471674	0.690555	0.859285	0.458243
SPBC17A3.01c	SPBC17A3.01c	tim50	SPBC8D2.21c	TIM23 translocase complex subunit Tim50 (predicted)	0	0.0432158	0.0373203	0.128831	-0.252244	0.0387739
SPBC17A3.04c	SPBC17A3.04c	rar1	mrs1,mes1	cytoplasmic methionine-tRNA ligase Mrs1 (predicted)	0	0.333013	0.195268	0.106109	0.138862	0.100733
SPBC17A3.05c	SPBC17A3.05c			DNAJ/DUF1977 DNAJB12 homolog (predicted)	0	0.0947625	-0.261845	-0.176358	0.14257	0.345057
SPBC17A3.07	SPBC17A3.07	pgr1		mitochondrial glutathione reductase Pgr1	0	0.11021	-0.184448	0.111424	0.300127	0.212764
SPBC17A3.08	SPBC17A3.08			TatD homolog (predicted)	0	0.288274	-0.229298	-0.377563	-0.341687	-0.313704
SPBC17D1.02	SPBC17D1.02	dph2		diphthamide biosynthesis protein (predicted)	0	-0.366654	-0.394372	-0.793025	-0.49112	-0.315615
SPBC17D1.03c	SPBC17D1.03c			exosome subunit Rrp43 (predicted)	0	-0.476983	-0.241379	-0.315569	-0.356981	-0.705155
SPBC17D1.06	SPBC17D1.06	dbp3		ATP-dependent RNA helicase Dbp3 (predicted)	0	0.116346	-0.218058	-0.27067	-0.390658	-0.141014
SPBC17D1.07c	SPBC17D1.07c			GTPase regulator (predicted)	0	0.739516	0.317428	0.0486582	0.299303	-0.133409
SPBC17D11.04c	SPBC17D11.04c	nto1		histone acetyltransferase complex subunit Nto1 (predicted)	0	0.652501	0.502403	0.804139	0.716052	-0.179964
SPBC17D11.05	SPBC17D11.05	tif32		translation initiation factor eIF3a	0	-0.00105432	0.0381237	0.0785705	-0.0768905	-0.0599638
SPBC17D11.07c	SPBC17D11.07c	rpn2		19S proteasome regulatory subunit Rpn2 (predicted)	0	0.122363	0.203717	0.245333	0.0840411	0.353
SPBC17D11.08	SPBC17D11.08			WD repeat protein, DDB1 and CUL4-associated factor 7 (predicted)	0	-0.134291	0.455848	0.750853	0.953788	0.991531
SPBC17F3.01c	SPBC17F3.01c	rga5	SPBC557.01	Rho-type GTPase activating protein Rga5	0	-0.440432	-0.621791	-0.256821	-0.0488589	-0.583641
SPBC17G9.02c	SPBC17G9.02c			RNA polymerase II accessory factor, Cdc73 family (predicted)	0	-0.115969	0.100012	-0.088653	0.00665676	-0.119124
SPBC17G9.03c	SPBC17G9.03c	krs1		cytoplasmic lysine-tRNA ligase Krs1 (predicted)	0	0.108027	0.0633631	-0.100984	0.0375116	-0.181431
SPBC17G9.04c	SPBC17G9.04c	nup85		nucleoporin Nup85	0	0.241628	-0.410054	-0.363798	-0.431869	-0.0720992
SPBC17G9.06c	SPBC17G9.06c			siderophore-iron biosynthesis protein (predicted)	0	0.463245	0.52321	0.31299	0.271357	0.233946
SPBC17G9.07	SPBC17G9.07	rps2402	rps24-2	40S ribosomal protein S24 (predicted)	0	0.148539	-0.0387487	0.239516	-0.118868	0.028448
SPBC17G9.08c	SPBC17G9.08c	cnt5	csx2	Centaurin 5	0	0.030121	0.156046	-0.0574936	-0.134415	-0.259953
SPBC17G9.09	SPBC17G9.09	tif213		translation initiation factor eIF2 gamma subunit (predicted)	0	-0.0912882	0.157547	0.013534	-0.0113199	-0.0559998
SPBC17G9.10	SPBC17G9.10	rpl1102	rpl11-2	60S ribosomal protein L11 (predicted)	0	-0.0202403	0.313951	0.164746	0.225992	0.334377
SPBC17G9.11c	SPBC17G9.11c	pyr1		pyruvate carboxylase Pyr1	0	0.104014	-0.0615386	-0.0427301	-0.108898	-0.0980696
SPBC17G9.12c	SPBC17G9.12c			hydrolase (predicted)	0	-0.303471	-0.385064	-0.419277	-0.213933	-0.427942
SPBC1815.01	SPBC1815.01	eno101	eno1	enolase (predicted)	0	0.0588383	-0.00334429	-0.0613351	0.0242008	-0.017081
SPBC1826.01c	SPBC1826.01c	mot1		TATA-binding protein associated factor Mot1 (predicted)	0	0.124209	-0.0785457	-0.361056	-0.437663	-0.593933
SPBC1861.02	SPBC1861.02	abp2		ARS binding protein Abp2	0	-0.633077	-0.585383	-0.255183	-0.776699	-0.463484
SPBC1861.08c	SPBC1861.08c	lea1		U2 snRNP-associated protein Lea1 (predicted)	0	0.518761	0.264184	-0.107811	-0.0591511	0.181269
SPBC18E5.01	SPBC18E5.01		SPBC29A3.19	cycloisomerase 2 family	0	0.241719	0.0907544	0.245948	-0.106598	-0.111572
SPBC18E5.02c	SPBC18E5.02c		SPBC29A3.20c	serine palmitoyltransferase complex subunit (predicted)	0	0.152501	0.16777	0.160835	-0.0155751	-0.0148892
SPBC18E5.04	SPBC18E5.04	rpl1001	rpl10-1,rpl10	60S ribosomal protein L10	0	-0.00516178	-0.357696	-0.00994588	-0.258176	-0.293239
SPBC18E5.06	SPBC18E5.06	rps21		40S ribosomal protein S21	0	0.0626973	-0.0493682	0.0564566	0.0698254	-0.0604638
SPBC18E5.07	SPBC18E5.07			DUF3210 family protein	0	-0.441623	-0.157202	0.222766	-0.0452967	0.0273511
SPBC18E5.11c	SPBC18E5.11c	edc3	SPBC23G7.01c	enhancer of mRNA decapping Edc3 (predicted)	0	0.472206	0.40239	0.952336	0.515783	0.536516
SPBC18E5.12c	SPBC18E5.12c	mas2	SPBC23G7.02c	mitochondrial processing peptidase(MPP) complex alpha subunit Mas2 (predicted)	0	0.502068	0.728251	0.367525	0.138763	0.420115
SPBC18H10.02	SPBC18H10.02	lcf1		long-chain-fatty-acid-CoA ligase Lcf1	0	0.0906287	0.543659	0.194229	0.173921	0.370108
SPBC18H10.03	SPBC18H10.03	tif35		translation initiation factor eIF3g	0	-0.1951	-0.229894	-0.215689	-0.149567	-0.306514
SPBC18H10.04c	SPBC18H10.04c	sce3	tif48	translation initiation factor (predicted)	0	-0.306332	-0.120397	-0.40136	-0.551899	-0.384419
SPBC18H10.12c	SPBC18H10.12c	rpl701		60S ribosomal protein L7	0	-0.0211026	-0.00595611	-0.0348185	0.00441876	-0.0602977
SPBC18H10.13	SPBC18H10.13	rps1402	rps14-2	40S ribosomal protein S14 (predicted)	0	-0.0999433	-0.203456	-0.138367	-0.310034	-0.20941
SPBC18H10.14	SPBC18H10.14	rps1601	rps16-1	40S ribosomal protein S16 (predicted)	0	-0.226741	-0.451751	-0.232002	-0.565483	-0.392847
SPBC1921.01c	SPBC1921.01c	rpl35b	rpl37-1,rpl37	60S ribosomal protein L35a (predicted)	0	0.279338	0.586504	0.547367	0.529839	0.662853
SPBC1921.03c	SPBC1921.03c	mex67		mRNA export receptor, Tap, nucleoporin Mex67	0	0.629236	0.329358	0.50713	0.132006	-0.224705
SPBC1921.05	SPBC1921.05	ape2		aminopeptidase Ape2 (predicted)	0	0.181337	0.225072	0.343611	0.247791	0.226832
SPBC19C2.01	SPBC19C2.01	cdc28	prp8	ATP-dependent RNA helicase Cdc28	0	-0.112756	0.0934015	-0.765357	-0.285235	-0.138732
SPBC19C2.07	SPBC19C2.07	fba1		fructose-bisphosphate aldolase Fba1	0	0.0142774	-0.0158549	0.0243241	-0.0585752	-0.0860084
SPBC19C2.13c	SPBC19C2.13c	ctu2		cytosolic thiouridylase subunit Ctu2	0	0.559568	-0.483024	-0.486536	-0.256378	-0.583641
SPBC19C2.14	SPBC19C2.14	smd3		Sm snRNP core protein Smd3	0	0.018761	0.120922	0.151884	0.29708	-0.267149
SPBC19C7.02	SPBC19C7.02	ubr1	SPBC32F12.14	N-end-recognizing protein Ubr1	0	-0.592435	-0.351507	-0.679771	0.404586	-0.408392
SPBC19C7.06	SPBC19C7.06	prs1		cytoplasmic proline-tRNA ligase Prs1 (predicted)	0	-0.159285	-0.276099	-0.111703	-0.407886	-0.440667
SPBC19C7.10	SPBC19C7.10	bqt4		bouquet formation protein Bqt4	0	-0.0379098	0.205788	-0.0273434	0.240409	0.222559
SPBC19C7.12c	SPBC19C7.12c	omh1		alpha-1,2-mannosyltransferase Omh1	0	0.24719	0.0934015	-0.0169641	-0.0935711	-0.239549
SPBC19F5.02c	SPBC19F5.02c	utp4		U3 snoRNP protein Utp4 (predicted)	0	0.114764	0.164149	0.0398342	-0.298512	-0.161564
SPBC19F5.03	SPBC19F5.03			inositol polyphosphate phosphatase (predicted)	0	-0.150826	-0.244683	-0.180368	-0.257961	-0.167187
SPBC19F5.04	SPBC19F5.04			aspartate kinase (predicted)	0	0.525047	0.315286	0.453241	0.433741	0.320329
SPBC19F5.05c	SPBC19F5.05c	ppp1	SPBC25D12.01c	pescadillo-family BRCT domain protein (predicted)	0	-0.303471	-0.219401	-0.0224548	-0.22247	-0.208821
SPBC19F8.03c	SPBC19F8.03c			ENTH/VHS domain protein (predicted)	0	-0.128967	0.265675	0.156411	-0.306145	-0.170409
SPBC19G7.01c	SPBC19G7.01c	msh2	swi8,mut3,SPBC24C6.12c	MutS protein homolog 2	0	-0.329236	-0.240311	-0.082859	0.177815	-0.0756702
SPBC19G7.05c	SPBC19G7.05c	bgs1	cps1,drc1	1,3-beta-glucan synthase catalytic subunit Bgs1	0	-0.105167	0.161305	0.0520408	-0.125944	-0.622473
SPBC19G7.10c	SPBC19G7.10c			topoisomerase II-associated deadenylation-dependent mRNA-decapping factor (predicted)	0	-0.0164337	0.161588	0.05485	0.263555	0.318525
SPBC19G7.15	SPBC19G7.15	nup44		nucleoporin Nup44	0	-0.208221	-0.243134	-0.257764	-0.0602189	-0.156456
SPBC19G7.16	SPBC19G7.16	iws1		transcription elongation factor complex subunit Iws1 (predicted)	0	-0.169033	-0.100429	-0.172151	0.135994	0.0125489
SPBC19G7.17	SPBC19G7.17		SPBC36B7.01	translocon subunit Sec61 homolog (predicted)	0	0.135994	0.625591	-0.202592	-0.215147	0.285266
SPBC1A4.02c	SPBC1A4.02c	leu1	SPBC1E8.07c	3-isopropylmalate dehydrogenase Leu1	0	0.0440602	0.080817	-0.176331	-0.261781	-0.0634696
SPBC1A4.03c	SPBC1A4.03c	top2	ptr11	DNA topoisomerase II	0	0.0289452	0.181949	-0.0784063	0.146555	0.176176
SPBC1A4.05	SPBC1A4.05	blt1		Blt1	0	-0.0662015	0.183688	0.0486582	0.0826583	-0.251855
SPBC1A4.07c	SPBC1A4.07c			U3 snoRNP-associated protein Sof1 (predicted)	0	0.152501	-0.371828	0.098426	-0.133821	0.369804
SPBC1A4.08c	SPBC1A4.08c	cct3		chaperonin-containing T-complex gamma subunit Cct3	0	0.120231	0.0510424	-0.030481	-0.0943249	-0.101037
SPBC1A4.09	SPBC1A4.09			pseudouridine synthase (predicted)	0	-0.169901	-0.328053	-0.801562	-0.676686	-0.514329
SPBC1D7.04	SPBC1D7.04	mlo3		RNA binding protein Mlo3	0	-0.047134	-0.385064	-0.0932383	-0.155204	-0.32343
SPBC1E8.02	SPBC1E8.02			ubiquitin family protein (predicted)	0	-0.0164337	-0.377741	-0.258697	0.132426	0.314124
SPBC20F10.01	SPBC20F10.01	gar1	SPBC25H2.01c	snoRNP pseudouridylase box H/ACA snoRNP complex protein Gar1	0	-0.0314311	-0.16062	-0.217589	-0.580364	-0.585699
SPBC20F10.05	SPBC20F10.05	nrl1		NRDE-2 family protein (predicted)	0	-0.77372	-0.051055	-0.38259	0.1473	-0.70941
SPBC211.02c	SPBC211.02c	cwf3	syf1	complexed with Cdc5 protein Cwf3	0	0.106123	0.601938	0.250429	0.303413	0.159072
SPBC211.03c	SPBC211.03c			guanyl-nucleotide exchange factor (predicted)	0	-0.25751	-0.14604	-0.375809	-0.319143	-0.596877
SPBC211.04c	SPBC211.04c	mcm6	mis5	MCM complex subunit Mcm6	0	-0.00953081	0.229592	0.128464	-0.659189	-0.0913113
SPBC215.01	SPBC215.01		SPBC3B9.20	GTPase activating protein (predicted)	0	-0.416421	-0.58157	-0.404787	-1.15637	-1.08253
SPBC215.02	SPBC215.02	bob1	gim5	prefoldin subunit 5 (predicted)	0	0.765281	0.517697	-0.0657512	0.562337	0.151823
SPBC215.05	SPBC215.05	gpd1		glycerol-3-phosphate dehydrogenase Gpd1	0	0.230203	0.873856	0.45551	0.654286	0.715311
SPBC215.06c	SPBC215.06c			human LYHRT homolog	0	0.0098	-0.0327921	-0.243823	-0.230144	-0.453461
SPBC215.07c	SPBC215.07c			PWWP domain protein (predicted)	0	-0.0137866	-0.330597	0.266708	0.118442	0.159072
SPBC215.08c	SPBC215.08c	arg4		arginine specific carbamoyl-phosphate synthase Arg4 (predicted)	0	-0.0987918	-0.0915018	-0.16843	-0.170744	-0.243032
SPBC215.09c	SPBC215.09c	erg10		acetyl-CoA C-acetyltransferase Erg10 (predicted)	0	0.215755	-0.00306554	0.0766553	-0.399373	0.0977709
SPBC215.10	SPBC215.10			haloacid dehalogenase-like hydrolase	0	-0.566202	-0.357543	0.180175	-0.450899	-0.374485
SPBC215.11c	SPBC215.11c			aldo/keto reductase, unknown biological role	0	-0.166042	0.706403	1.26753	2.17657	2.35968
SPBC215.12	SPBC215.12	cwf10	spef2,snu114	GTPase Cwf10 (predicted)	0	-0.112756	-0.205116	-0.158861	0.0178407	0.105268
SPBC215.15	SPBC215.15	sec13		COPII-coated vesicle component Sec13	0	0.186409	0.424884	0.484137	0.432746	0.511366
SPBC216.01c	SPBC216.01c		SPBC713.13c	DNA damage response protein (predicted)	0	0.030121	0.337749	0.0417553	0.243622	-0.29116
SPBC216.03	SPBC216.03			conserved fungal protein	0	0.799458	0.011602	0.6133	0.906462	0.790413
SPBC216.05	SPBC216.05	rad3		ATR checkpoint kinase Rad3	0	-0.440432	-1.14399	-0.723502	-0.62486	-0.244605
SPBC216.07c	SPBC216.07c	tor2	SPBC646.01c	phosphatidylinositol kinase Tor2	0	0.184769	-0.179803	-0.282824	-0.176212	0.163803
SPBC21B10.03c	SPBC21B10.03c			ataxin-2 homolog (predicted)	0	-0.192989	-0.314854	0.285507	-0.262242	-0.238177
SPBC21B10.04c	SPBC21B10.04c	nrf1		GTPase regulator Nrf1	0	0.107999	-0.010595	0.193411	-0.118948	0.0275552
SPBC21B10.08c	SPBC21B10.08c			sequence orphan	0	0.0754317	0.0579274	0.219268	0.460295	0.736676
SPBC21B10.10	SPBC21B10.10	rps402	rps4-2	40S ribosomal protein S4 (predicted)	0	-0.0493558	-0.281607	-0.0361944	-0.2038	-0.15362
SPBC21C3.01c	SPBC21C3.01c	vps13a	vps1301,SPBC31F10.18c	chorein homolog (predicted)	0	0.302281	0.379422	0.548658	0.43082	0.328007
SPBC21C3.05	SPBC21C3.05	sap62		zinc finger protein Sap62	0	-0.329236	-0.503345	-0.195392	-0.522625	-0.179964
SPBC21C3.08c	SPBC21C3.08c	car2		ornithine transaminase Car2	0	0.028204	-0.0880642	-0.0824105	-0.250874	-0.0183492
SPBC21C3.09c	SPBC21C3.09c			fumarylacetoacetate hydrolase family protein (predicted)	0	0.476243	-0.0165813	0.0486582	-0.298896	-0.133409
SPBC21C3.11	SPBC21C3.11	ubx4		UBX domain protein Ubx4 (predicted)	0	-0.203042	-0.155348	0.325049	0.333284	-0.346251
SPBC21C3.12c	SPBC21C3.12c			DUF953 family protein	0	0.36002	0.424343	0.520366	0.379068	0.665975
SPBC21C3.13	SPBC21C3.13	rps1901	rps19-1	40S ribosomal protein S19 (predicted)	0	0.224456	-0.101995	0.0208035	-0.0587631	-0.232547
SPBC21C3.14c	SPBC21C3.14c			sequence orphan	0	-0.121014	-0.107538	-0.0955368	-0.016182	-0.0808315
SPBC21C3.15c	SPBC21C3.15c			aldehyde dehydrogenase (predicted)	0	0.400108	0.431666	-0.179599	-0.0756336	0.451554
SPBC21D10.09c	SPBC21D10.09c			ubiquitin-protein ligase E3 (predicted)	0	0.100016	0.0841439	-0.225086	0.0993376	-0.69402
SPBC21D10.10	SPBC21D10.10	bdc1		bromodomain containing protein 1, Bdc1	0	-0.329236	-0.503345	-0.340146	0.0420163	-0.840928
SPBC21D10.11c	SPBC21D10.11c	nfs1		mitochondrial cysteine desulfurase Nfs1 (predicted)	0	0.110382	0.0508158	0.102116	0.410785	0.226223
SPBC21D10.12	SPBC21D10.12	hob1		BAR adaptor protein Hob1	0	-0.320443	-0.254629	-0.136526	0.0334101	-0.271764
SPBC21H7.05	SPBC21H7.05	sfc6		transcription factor TFIIIC complex subunit Sfc6	0	-0.197719	-0.108794	-0.112306	-0.598627	-0.340928
SPBC21H7.07c	SPBC21H7.07c	his5		imidazoleglycerol-phosphate dehydratase His5	0	0.182751	0.400889	0.128548	-0.149091	0.250504
SPBC23E6.01c	SPBC23E6.01c		SPBPJ758.01	mRNA processing factor (predicted)	0	0.140064	0.185911	0.130646	-0.0752163	0.459855
SPBC23E6.02	SPBC23E6.02			ATP-dependent DNA helicase (predicted)	0	0.22628	-0.44783	0.387694	0.278817	-0.416929
SPBC23E6.04c	SPBC23E6.04c	utp10		U3 snoRNP-associated protein Utp10 (predicted)	0	0.458218	0.37602	-0.262086	-0.108716	-0.0992884
SPBC23E6.05	SPBC23E6.05	arx1		ribosomal export complex protein Arx1, peptidase family (predicted)	0	0.23764	0.149994	0.233497	-0.0339852	-0.0687673
SPBC23E6.06c	SPBC23E6.06c			3,4-dihydroxy-2-butanone 4-phosphate synthase (predicted)	0	0.250503	0.0594202	0.0737199	0.189417	0.0596204
SPBC23E6.07c	SPBC23E6.07c	rfc1		DNA replication factor C complex subunit Rfc1	0	0.493121	0.459958	0.00621373	-0.454342	-0.70941
SPBC23E6.09	SPBC23E6.09	ssn6		transcriptional corepressor Ssn6	0	-0.450115	-0.534081	-0.223502	-0.166092	-0.244605
SPBC23E6.10c	SPBC23E6.10c			methylthioribose-1-phosphate isomerase (predicted)	0	0.123054	0.330211	0.0312945	0.15788	-0.227174
SPBC23G7.05	SPBC23G7.05	sui1	psu1	translation initiation factor eIF1	0	-0.218508	-0.155348	0.265138	0.125103	0.228569
SPBC23G7.06c	SPBC23G7.06c			conserved eukaryotic protein	0	0.392992	-0.184795	0.274692	-0.0431111	0.548597
SPBC23G7.07c	SPBC23G7.07c			U3-containing 90S preribosome complex subunit (predicted)	0	0.236659	0.423783	-0.00842734	0.235739	0.178413
SPBC23G7.08c	SPBC23G7.08c	rga7		Rho-type GTPase activating protein Rga7	0	-0.0915669	-0.104409	0.0530433	-0.225759	0.0922973
SPBC23G7.10c	SPBC23G7.10c			NADH-dependent flavin oxidoreductase (predicted)	0	0.852049	1.31544	3.1379	3.75573	3.62465
SPBC23G7.12c	SPBC23G7.12c	rpt6	let1	19S proteasome regulatory subunit Rpt6 (predicted)	0	0.0750053	0.152657	0.104174	0.236543	0.0906243
SPBC23G7.15c	SPBC23G7.15c	rpp202	rpp2-2	60S acidic ribosomal protein P2B subunit	0	-0.426772	-0.655348	-0.483889	-0.645181	-0.449477
SPBC244.02c	SPBC244.02c			U3 snoRNP-associated protein Utp6 (predicted)	0	0.336701	0.459712	0.424694	0.531873	0.0893709
SPBC24C6.03	SPBC24C6.03			mitochondrial proline-tRNA ligase (predicted)	0	0.191085	-0.540763	0.0872421	-0.314116	-0.4249
SPBC24C6.04	SPBC24C6.04			delta-1-pyrroline-5-carboxylate dehydrogenase (predicted)	0	0.0207096	-0.163805	-0.144269	0.0965151	-0.0870771
SPBC24C6.05	SPBC24C6.05	sec28		coatomer epsilon subunit (predicted)	0	0.140704	0.117793	0.0362848	-0.0662416	0.506645
SPBC24C6.11	SPBC24C6.11	cwf14		G10 protein	0	-0.0307684	0.150369	0.00210347	0.173534	0.120488
SPBC25B2.01	SPBC25B2.01		SPBC2G5.08	elongation factor 1 alpha related protein (predicted)	0	-0.172342	-0.201698	0.0468109	0.134269	-0.0502936
SPBC25B2.03	SPBC25B2.03			zf-C3HC4 type zinc finger	0	-0.0389777	0.88773	0.453919	0.747312	0.655596
SPBC25B2.05	SPBC25B2.05	mis3		rRNA processing protein Mis3	0	0.409788	-0.010595	0.0486582	-0.0538857	-0.646406
SPBC25B2.06c	SPBC25B2.06c	btb2		BTB/POZ domain protein Btb2	0	0.0947625	0.651953	0.754192	-0.899079	0.114101
SPBC25B2.07c	SPBC25B2.07c	mug164		microtubule-associated protein Mug164	0	-0.358683	-0.316312	-0.404787	0.486336	-0.0484463
SPBC25B2.09c	SPBC25B2.09c	mrs1	rrs1	mitochondrial and cytoplasmic arginine-tRNA ligase Rrs1/Mrs1 (predicted)	0	-0.17744	-0.123949	-0.102127	-0.328682	-0.326518
SPBC25B2.10	SPBC25B2.10			Usp (universal stress protein) family protein	0	0.548208	0.455848	0.778374	0.91946	0.244035
SPBC25D12.03c	SPBC25D12.03c	mcm7		MCM complex subunit Mcm7	0	0.183201	-0.0324358	-0.520094	-0.551716	0.0450194
SPBC25D12.04	SPBC25D12.04	suc22		ribonucleotide reductase small subunit Suc22	0	0.202883	0.412096	0.339237	0.5779	0.427477
SPBC25D12.05	SPBC25D12.05	trm1		N2,N2-dimethylguanosine tRNA methyltransferase	0	0.555761	0.992848	0.37089	0.299607	0.381852
SPBC25H2.02	SPBC25H2.02	trs1	ths1	cytoplasmic threonine-tRNA ligase Trs1 (predicted)	0	0.0329646	-0.144665	-0.161828	-0.0317267	-0.221256
SPBC25H2.03	SPBC25H2.03			vacuolar protein involved in phosphoinositide metabolism (predicted)	0	1.00225	0.879422	0.256177	0.868055	0.0852938
SPBC25H2.05	SPBC25H2.05	egd2	nac1	nascent polypeptide-associated complex alpha subunit Egd2	0	-0.216041	-0.0561727	-0.0211126	-0.263929	-0.180151
SPBC25H2.07	SPBC25H2.07	tif11		translation initiation factor eIF1A	0	0.0947625	0.11943	0.4391	0.160297	-0.163753
SPBC25H2.09	SPBC25H2.09			DUF1690 family protein	0	0.255727	-0.129115	-0.158861	0.354819	0.0627499
SPBC25H2.11c	SPBC25H2.11c	spt7		SAGA complex bromodomain subunit Spt7	0	-0.486987	0.0259367	-0.568574	0.0361036	-0.470387
SPBC25H2.12c	SPBC25H2.12c	cct7		chaperonin-containing T-complex eta subunit Cct7	0	0.238844	0.162059	-0.0744657	-0.0411849	-0.00669499
SPBC25H2.13c	SPBC25H2.13c	cdc20	pol2	DNA polymerase epsilon catalytic subunit Pol2	0	1.20504	0.676134	0.466909	0.473338	0.501322
SPBC25H2.16c	SPBC25H2.16c			adaptin (predicted)	0	-0.0696613	-0.153893	-0.173504	-0.0883461	-0.10515
SPBC26H8.02c	SPBC26H8.02c	sec9		SNAP-25 homologue, t-SNARE component Sec9	0	-1.03863	-0.127778	-0.562538	0.864126	0.0640869
SPBC26H8.03	SPBC26H8.03	cho2		phosphatidylethanolamine N-methyltransferase Cho2	0	-0.153987	-0.0532051	-0.533091	-0.306503	-0.255965
SPBC26H8.06	SPBC26H8.06	grx4		glutaredoxin Grx4	0	-0.0326444	0.207182	-0.235335	-0.131763	-0.170719
SPBC26H8.07c	SPBC26H8.07c	nda3	ben1,alp12	tubulin beta Nda3	0	0.240741	0.125988	0.141901	0.0716947	0.0271139
SPBC26H8.08c	SPBC26H8.08c	grn1		GTPase Grn1	0	0.0873564	-0.107321	-0.129266	-0.566385	-0.460461
SPBC26H8.09c	SPBC26H8.09c	snf59		SWI/SNF complex subunit Snf59	0	-0.271497	-0.342381	-0.0476644	-0.165502	-0.103962
SPBC26H8.10	SPBC26H8.10	dis3	rrp44	3'-5' exoribonuclease subunit Dis3 (predicted)	0	0.0136268	-0.361576	-0.182979	-0.219067	-0.412755
SPBC26H8.11c	SPBC26H8.11c			conserved fungal protein	0	-0.251176	0.28001	0.144981	-0.12486	0.498108
SPBC26H8.12	SPBC26H8.12			cytochrome c heme lyase (predicted)	0	-0.149288	0.0730169	-0.214376	-0.292909	-0.428713
SPBC27.08c	SPBC27.08c	sua1	SPBC28F2.01c	sulfate adenylyltransferase	0	0.0722614	0.00645999	-0.0196972	-0.0760128	-0.0839465
SPBC27B12.03c	SPBC27B12.03c	erg32		C-5 sterol desaturase Erg32	0	-0.580486	-0.685844	-0.580036	-0.481394	-0.612499
SPBC27B12.08	SPBC27B12.08	sip1		Pof6 interacting protein Sip1, predicted AP-1 accessory protein	0	-0.328246	0.0926304	-0.298349	-0.562866	-0.0871174
SPBC27B12.11c	SPBC27B12.11c			transcription factor (predicted)	0	-0.77372	-0.523831	0.0486582	-0.172752	-0.698226
SPBC27B12.13	SPBC27B12.13	tom40	SPBC8D2.22	mitochondrial TOM complex subunit Tom40 (predicted)	0	0.180853	0.186401	0.165576	0.193711	0.0363731
SPBC28E12.02	SPBC28E12.02		SPBC9B6.13	RNA-binding protein	0	-0.190816	-0.283176	-0.786688	-1.78788	-0.737702
SPBC28E12.03	SPBC28E12.03	rga4		Rho-type GTPase activating protein Rga4	0	0.433798	0.148493	0.341139	0.0826583	-0.159643
SPBC28E12.05	SPBC28E12.05	esf2	SPBC3H7.17c	U3 snoRNP-associated protein Esf2 (predicted)	0	-0.215982	-0.266545	-0.00479943	-0.0398979	-0.470387
SPBC28E12.06c	SPBC28E12.06c	lvs1	SPBC3H7.16	beige protein homolog (predicted)	0	-0.306931	-0.733192	-0.638613	-0.374897	-0.765165
SPBC28F2.02	SPBC28F2.02	mep33		mRNA export protein Mep33	0	0.583402	-0.0733605	0.122402	0.176747	0.096307
SPBC28F2.03	SPBC28F2.03	ppi1	cyp2	cyclophilin family peptidyl-prolyl cis-trans isomerase Cyp2	0	-0.208514	-0.0320709	-0.146371	0.171258	0.307889
SPBC28F2.08c	SPBC28F2.08c			HRD ubiquitin ligase complex subunit (predicted)	0	0.0577622	-0.671559	-0.347049	-0.194949	-0.214437
SPBC28F2.09	SPBC28F2.09	toa1		transcription factor TFIIA complex large subunit Toa1 (predicted)	0	-1.0662	0.413403	0.633621	0.486336	0.375552
SPBC28F2.11	SPBC28F2.11			HMG box protein	0	0.187312	0.0308516	0.117846	-0.0227079	-0.107178
SPBC28F2.12	SPBC28F2.12	rpb1		RNA polymerase II large subunit Rpb1	0	0.248477	0.381072	-0.0203996	-0.0288511	0.00222263
SPBC29A10.01	SPBC29A10.01	ccr1	SPBC365.17	NADPH-cytochrome p450 reductase	0	0.143492	0.153069	-0.305345	0.110922	-0.216014
SPBC29A10.04	SPBC29A10.04	psm1	smc1	mitotic cohesin complex subunit Psm1	0	-0.237905	0.263234	-0.219368	0.164852	-0.115424
SPBC29A10.06c	SPBC29A10.06c	ely5		nuclear pore protein Ely5	0	-0.667018	-0.740311	-0.784132	-0.414516	-0.40655
SPBC29A10.07	SPBC29A10.07	pom152		nucleoporin Pom152	0	0.181386	-0.390754	-0.179246	-0.304334	-0.0823274
SPBC29A10.08	SPBC29A10.08	gas2		1,3-beta-glucanosyltransferase Gas2 (predicted)	0	0.557984	0.405305	0.217176	0.778114	0.79689
SPBC29A10.10c	SPBC29A10.10c			tRNA-splicing endonuclease positive effector (predicted)	0	-0.181508	0.107382	-0.0200936	0.125103	-0.324717
SPBC29A10.12	SPBC29A10.12			HMG-box variant	0	-0.0791992	-0.00128717	0.374697	0.261885	0.00501127
SPBC29A10.13	SPBC29A10.13	atp7		F0-ATPase subunit D (predicted)	0	0.156251	-0.0208928	-0.0172726	0.0151935	-0.139322
SPBC29A10.16c	SPBC29A10.16c			cytochrome b5 (predicted)	0	-0.0297046	0.0836753	0.246043	0.448318	-0.0452332
SPBC29A3.01	SPBC29A3.01	ccc2		copper transporting ATPase Ccc2 (predicted)	0	0.268724	-0.0348443	-0.123319	0.182841	-0.0820034
SPBC29A3.02c	SPBC29A3.02c	his7		phosphoribosyl-AMP cyclohydrolase/phosphoribosyl-ATP pyrophosphohydrolase His7	0	-0.216703	-0.307005	-0.272246	-0.730613	-0.49606
SPBC29A3.04	SPBC29A3.04	rpl8		60S ribosomal protein L7a/L8 (predicted)	0	0.0591967	0.0269397	-0.0201895	-0.100923	0.0296629
SPBC29A3.06	SPBC29A3.06			CGI-48 family (predicted)	0	0.431029	0.152627	-0.211398	0.0107906	-0.366241
SPBC29A3.07c	SPBC29A3.07c	sab14		U2 snRNP-associated protein SF3B14 ortholog (predicted)	0	-0.0643255	0.0816173	-0.743823	0.126979	-0.144769
SPBC29A3.09c	SPBC29A3.09c			AAA family ATPase Gcn20 (predicted)	0	0.0429943	0.0326205	-0.124953	-0.0591054	-0.0820034
SPBC29A3.10c	SPBC29A3.10c	atp14		F1-ATPase subunit H (predicted)	0	0.324478	0.40239	0.529624	0.584534	0.147712
SPBC29A3.15c	SPBC29A3.15c	rsm23		mitochondrial ribosomal protein subunit S23 (predicted)	0	0.963245	-0.116347	0.417141	0.515783	0.773482
SPBC29A3.16	SPBC29A3.16	rrs1		ribosome biogenesis protein Rrs1 (predicted)	0	0.0832819	-0.189026	0.0486582	-0.126444	-0.011446
SPBC29A3.18	SPBC29A3.18	cyt1		cytochrome c1 Cyt1 (predicted)	0	-0.137667	0.0862318	-0.00394627	-0.0516387	-0.508361
SPBC29B5.01	SPBC29B5.01	atf1	mts1,sss1,gad7	transcription factor, Atf-CREB family Atf1	0	-0.513787	0.509847	0.86205	0.657831	0.153749
SPBC29B5.03c	SPBC29B5.03c	rpl26		60S ribosomal protein L26 (predicted)	0	-0.01077	0.0393734	0.0364432	-0.028622	-0.0691981
SPBC29B5.04c	SPBC29B5.04c			actin cortical patch protein (predicted)	0	-0.437508	-0.0545314	0.0576191	-0.0972192	-0.0372624
SPBC2A9.02	SPBC2A9.02			NAD dependent epimerase/dehydratase family protein	0	-0.259147	0.559494	1.64819	2.83144	2.46432
SPBC2A9.09	SPBC2A9.09			phosducin family protein (predicted)	0	0.0976606	-0.336136	-0.369095	0.214889	-0.039213
SPBC2D10.04	SPBC2D10.04			arrestin Aly1 related, implicated in endocytosis	0	0.302281	-0.0327921	0.867373	0.575573	0.80927
SPBC2D10.05	SPBC2D10.05	exg3		glucan 1,3-beta-glucosidase Exg3	0	-0.562988	-0.155348	0.229943	0.328585	0.690577
SPBC2D10.09	SPBC2D10.09			3-hydroxyisobutyryl-CoA hydrolase (predicted)	0	0.205959	0.0987251	0.470427	0.600389	0.401786
SPBC2D10.10c	SPBC2D10.10c	fib1	fib	fibrillarin	0	0.0238175	0.161992	0.0745818	0.147329	0.0197144
SPBC2D10.11c	SPBC2D10.11c	nap2	nap1.2,nap12	nucleosome assembly protein Nap2 (predicted)	0	-0.120913	-0.24651	-0.215666	-0.267314	-0.16488
SPBC2D10.12	SPBC2D10.12	rhp23		Rad23 homolog Rhp23	0	0.110487	-0.359299	-0.0431929	-0.560882	-0.242967
SPBC2D10.14c	SPBC2D10.14c	myo51		myosin type V	0	-0.350026	-0.7611	-0.0570939	-0.3527	-0.117198
SPBC2D10.18	SPBC2D10.18	abc1	coq8	ABC1 kinase family ubiquinone biosynthesis protein Abc1/Coq8	0	-0.197719	-0.351507	0.202719	0.401373	0.0108759
SPBC2F12.02c	SPBC2F12.02c	mrpl7		mitochondrial ribosomal protein subunit L7 (predicted)	0	0.513013	0.0857275	0.396231	0.54934	0.202804
SPBC2F12.04	SPBC2F12.04	rpl1701	rpl17,rpl17-1	60S ribosomal protein L17	0	-0.145621	-0.162772	-0.0287416	-0.595176	-0.238162
SPBC2F12.05c	SPBC2F12.05c			sterol binding ankyrin repeat protein (predicted)	0	0.0197224	0.0770469	0.116016	0.426411	0.413255
SPBC2F12.10	SPBC2F12.10			mitochondrial ribosomal protein subunit L35 (predicted)	0	0.168712	-0.0535816	0.0236378	-0.241504	-0.374485
SPBC2F12.14c	SPBC2F12.14c	gua1		IMP dehydrogenase Gua1 (predicted)	0	0.0551309	0.230652	-0.23225	-0.175223	-0.249256
SPBC2G2.02	SPBC2G2.02	syj1		inositol-polyphosphate 5-phosphatase (synaptojanin homolog 1)	0	0.239981	-0.112904	0.10387	-0.0693849	-0.239754
SPBC2G2.04c	SPBC2G2.04c	mmf1	pmf1	YjgF family protein Mmf1	0	-0.151052	-0.250563	0.0791141	0.189116	0.159459
SPBC2G2.08	SPBC2G2.08	ade9		C-1-tetrahydrofolatesynthase/methylenetetrahydrofolatedehydrogenase/methylenetetrahydrofolatecyclohydrolase/ formyltetrahydrofolatesynthetase (predicted)	0	0.0185763	0.151396	-0.0110916	-0.0870849	-0.132246
SPBC2G2.11	SPBC2G2.11			N-myristoyltransferase 1 (predicted)	0	-0.00536663	-0.0185773	-0.276838	-0.271403	-0.292743
SPBC2G2.12	SPBC2G2.12	hrs1		mitochondrial and cytoplasmic histidine-tRNA ligase Hrs1 (predicted)	0	0.27603	0.285693	0.0257241	-0.0231148	0.0298488
SPBC2G2.13c	SPBC2G2.13c			deoxycytidylate deaminase (predicted)	0	0.76328	0.0688497	-0.0753056	-0.53218	-0.0964085
SPBC2G2.16	SPBC2G2.16			mannose-6-phosphate isomerase (predicted)	0	0.192961	0.192813	-0.15089	-0.311172	-0.0544827
SPBC2G5.01	SPBC2G5.01			DUF1682 family protein	0	0.151643	0.158819	-0.243394	0.0767732	0.0194472
SPBC2G5.05	SPBC2G5.05			transketolase (predicted)	0	-0.0182289	0.162332	0.197817	0.134113	0.203651
SPBC2G5.06c	SPBC2G5.06c	hmt2	cad1	sulfide-quinone oxidoreductase	0	0.0214401	-0.196066	-0.0819202	0.0209444	-0.114085
SPBC30B4.02c	SPBC30B4.02c			R3H and G-patch domain, implicated in splicing (predicted)	0	0.0947625	-0.0165813	0.22262	-0.178739	-0.324717
SPBC30B4.05	SPBC30B4.05	kap109		karyopherin Kap109	0	0.0265741	0.0733732	0.153385	-0.191736	0.253198
SPBC30D10.02	SPBC30D10.02			transcription corepressor (predicted)	0	-0.732913	-0.143988	0.571202	-0.230144	0.0275552
SPBC30D10.03c	SPBC30D10.03c			IMP 5'-nucleotidase (predicted)	0	0.581823	0.100226	-0.188307	0.325372	0.642657
SPBC30D10.05c	SPBC30D10.05c			sepiapterin reductase (predicted)	0	0.234834	0.231422	0.122433	0.0674974	0.205237
SPBC30D10.06	SPBC30D10.06	lsm4		U6 snRNP-associated protein Lsm4 (predicted)	0	0.594762	0.803421	0.265138	0.486336	-0.111212
SPBC30D10.07c	SPBC30D10.07c			biotin-protein ligase (predicted)	0	0.527298	0.857419	0.734935	0.686301	0.388788
SPBC30D10.10c	SPBC30D10.10c	tor1		phosphatidylinositol kinase Tor1	0	-0.00507367	0.0667436	0.618747	0.214414	0.429127
SPBC30D10.13c	SPBC30D10.13c	pdb1		pyruvate dehydrogenase e1 component beta subunit Pdb1	0	0.189939	0.26865	-0.112306	0.105202	-0.0367643
SPBC30D10.14	SPBC30D10.14			dienelactone hydrolase family (predicted)	0	0.248824	0.718194	0.960609	0.904586	1.07732
SPBC30D10.17c	SPBC30D10.17c	smi1		cell wall biosynthesis/ cell cycle regulator (predicted)	0	0.0755254	0.175251	0.24997	-0.230365	-0.0344561
SPBC30D10.18c	SPBC30D10.18c	rpl102	rpl1-2,rpl10a-2	60S ribosomal protein L10a	0	0.616411	0.855769	1.01016	1.01613	0.726148
SPBC31A8.01c	SPBC31A8.01c	rtn1	cwl1,SPBC651.13c	reticulon-like protein Rtn1	0	-0.252678	0.208664	0.0583408	0.0425731	0.0148411
SPBC31E1.02c	SPBC31E1.02c	pmr1		P-type ATPase, calcium transporting Pmr1	0	0.0460042	0.144948	0.0207812	0.155115	-0.141946
SPBC31E1.04	SPBC31E1.04	pep12		SNARE Pep12	0	-0.170495	-0.213087	-0.170044	-0.656365	0.232851
SPBC31E1.06	SPBC31E1.06	bms1	SPBC800.01	GTP binding protein Bms1 (predicted)	0	0.0644917	-0.0466975	-0.158861	-0.146665	-0.421887
SPBC31F10.04c	SPBC31F10.04c	srb4	med17	mediator complex subunit Srb4	0	-0.612756	-0.44783	0.146857	0.0157826	0.0365162
SPBC31F10.06c	SPBC31F10.06c	sar1		ADP-ribosylation factor Sar1	0	0.0374781	-0.348175	-0.227649	-0.0840536	-0.178656
SPBC31F10.07	SPBC31F10.07	lsb5		cortical component Lsb5 (predicted)	0	0.833649	0.461172	0.680175	0.713619	1.2754
SPBC31F10.11c	SPBC31F10.11c	cwf4	syf3	complexed with Cdc5 protein Cwf4	0	0.0824697	-0.506677	-0.274379	-0.329798	-0.768258
SPBC31F10.12	SPBC31F10.12			RNA-binding protein Tma20 (predicted)	0	0.276968	0.012401	-0.0118495	0.294311	0.218722
SPBC31F10.13c	SPBC31F10.13c	hip1	hir1	hira protein, histone chaperone Hip1	0	-0.523757	-0.405385	-0.444092	0.037317	-0.283189
SPBC31F10.16	SPBC31F10.16			ChAPs family protein (predicted)	0	0.41133	0.267921	0.15704	0.078203	0.174938
SPBC32F12.02	SPBC32F12.02	rec14		Ski complex subunit Rec14	0	0.755727	0.226132	-0.303614	0.710065	0.221838
SPBC32F12.03c	SPBC32F12.03c	gpx1		glutathione peroxidase Gpx1	0	0.0308251	0.103939	0.517958	0.724588	0.954232
SPBC32F12.04	SPBC32F12.04	gtb1	tug1	gamma-tubulin Gtb1	0	0.37237	0.343014	-0.966215	0.0474636	0.33461
SPBC32F12.06	SPBC32F12.06	pch1		P-TEFB associated cyclin, cyclin T Pch1	0	-0.697719	-0.175669	0.0486582	-0.373021	0.301774
SPBC32F12.10	SPBC32F12.10			phosphoglucomutase (predicted)	0	-0.0789083	0.0359888	0.0676979	0.106149	0.171627
SPBC32F12.11	SPBC32F12.11	tdh1	gpd1	glyceraldehyde-3-phosphate dehydrogenase Tdh1	0	-0.0299873	0.144507	0.12106	0.233744	0.220171
SPBC32H8.08c	SPBC32H8.08c	omh5		alpha-1,2-mannosyltransferase Omh5 (predicted)	0	0.574862	0.285002	-0.325572	-0.0488589	-0.426811
SPBC32H8.10	SPBC32H8.10	cdk9		P-TEFb-associated cyclin-dependent protein kinase Cdk9	0	0.0764996	0.0339075	-0.271394	0.0440744	0.0365162
SPBC32H8.12c	SPBC32H8.12c	act1	cps8	actin Act1	0	-0.179264	-0.159075	-0.0806811	-0.131959	-0.0493444
SPBC336.02	SPBC336.02			18S rRNA dimethylase (predicted)	0	-0.0997586	-0.465532	-0.612306	-0.937663	-1.43913
SPBC336.04	SPBC336.04	cdc6	pol3,pold,mis10	DNA polymerase delta catalytic subunit Cdc6	0	0.249198	-0.675113	-0.248714	-0.0312055	-0.507396
SPBC336.06c	SPBC336.06c	rnh1		ribonuclease H Rnh1 (predicted)	0	-1.25465	-1.47406	-1.36638	-1.09541	-2.45212
SPBC337.03	SPBC337.03			RNA polymerase II transcription termination factor (predicted)	0	0.410621	-0.0356489	-0.459946	-0.082416	0.431314
SPBC337.05c	SPBC337.05c	cct8		chaperonin-containing T-complex theta subunit Cct8	0	0.132858	0.0873252	-0.0840587	-0.0743411	-0.0389072
SPBC337.07c	SPBC337.07c			carboxypeptidase (predicted)	0	0.018761	-0.379078	0.49889	0.0623373	-0.111212
SPBC337.10c	SPBC337.10c			anamorsin family protein, involved in iron-sulfur cluster assembly (predicted)	0	-0.0277937	0.100133	0.223907	0.36378	0.415739
SPBC337.14	SPBC337.14	rpb4		DNA-directed RNA polymerase II complex subunit Rpb4	0	-0.117748	0.576625	0.0920969	-0.0924349	-0.0737594
SPBC337.15c	SPBC337.15c	coq7		ubiquinone biosynthesis protein Coq7	0	-0.0698913	0.198261	0.0559816	0.000908936	0.521642
SPBC342.02	SPBC342.02	qrs1		cytoplasmic glutaminyl-tRNA ligase Qrs1 (predicted)	0	-0.0197099	0.0820901	-0.102785	0.0346538	-0.0151277
SPBC342.04	SPBC342.04	rpn1301	rpn13,rpn13a	19S proteasome regulatory subunit Rpn13a	0	-0.464887	-0.668443	-0.297281	-0.548859	-0.0740866
SPBC354.01	SPBC354.01	gtp1	SPBC649.06	GTP binding protein Gtp1 (predicted)	0	0.163254	0.120662	-0.0500594	-0.0807849	-0.0350989
SPBC354.02c	SPBC354.02c	sec61		translocon alpha subunit Sec61	0	0.426245	0.55217	0.0262311	-0.20661	-0.671184
SPBC354.04	SPBC354.04			sequence orphan	0	-0.320275	-0.175669	0.00210347	-0.326466	-0.463484
SPBC354.07c	SPBC354.07c			oxysterol binding protein (predicted)	0	-0.172553	0.176059	0.0659957	0.111156	0.0168047
SPBC354.10	SPBC354.10	def1		RNAPII degradation factor Def1 (predicted)	0	-0.406009	-0.367343	-0.105887	-0.149258	-0.165024
SPBC354.12	SPBC354.12	gpd3		glyceraldehyde 3-phosphate dehydrogenase Gpd3	0	-0.17156	-0.17139	0.0534231	-0.087212	0.0203194
SPBC354.14c	SPBC354.14c	vac8		vacuolar protein Vac8 (predicted)	0	0.413477	0.53596	0.12466	0.43082	0.435343
SPBC359.02	SPBC359.02	alr2		alanine racemase Alr2 (predicted)	0	0.199056	-0.0793468	-0.13953	0.631089	0.396038
SPBC359.03c	SPBC359.03c	aat1		amino acid transporter Aat1 (predicted)	0	-0.425245	-0.271679	-1.22864	-1.24119	-0.91474
SPBC36.04	SPBC36.04	cys11	cys1a	cysteine synthase	0	0.117789	0.0406286	-0.0873534	0.197764	0.0212552
SPBC36.05c	SPBC36.05c	clr6		histone deacetylase (class I) Clr6	0	0.755727	0.410274	0.583853	0.536104	0.430644
SPBC36.07	SPBC36.07	iki3		elongator subunit Iki3 (predicted)	0	0.0612054	0.115525	0.178888	-0.183469	-0.0452389
SPBC36.09	SPBC36.09	sap61		U2 snRNP-associated protein sap61	0	-0.792704	-0.920259	-0.338809	-0.193612	-1.33162
SPBC365.01	SPBC365.01			sec14 cytosolic factor family (predicted)	0	0.192961	0.00604884	-0.141207	-0.0346818	0.0230326
SPBC365.03c	SPBC365.03c	rpl2101	rpl21,rpl21-1	60S ribosomal protein L21 (predicted)	0	-0.203995	-0.021059	0.018091	-0.234108	-0.301229
SPBC365.04c	SPBC365.04c			RNA-binding protein, involved in ribosome biogenesis (predicted)	0	0.913477	0.259689	-0.112306	-0.0986267	0.159072
SPBC365.05c	SPBC365.05c	slu7		splicing factor Slu7	0	0.337476	0.476169	0.649475	0.193855	0.334321
SPBC365.06	SPBC365.06	pmt3	ubl2,smt3	SUMO	0	-0.162524	0.0117104	-0.112306	-0.132184	-0.0889063
SPBC365.10	SPBC365.10	arp5		actin-like protein Arp5	0	0.204116	0.131385	0.106397	0.132843	0.438556
SPBC365.11	SPBC365.11			GRIP domain protein	0	0.420801	0.285002	-0.59083	-0.126919	-0.813704
SPBC365.12c	SPBC365.12c	ish1		LEA domain protein	0	0.457209	1.35064	2.13717	2.63552	2.30974
SPBC365.13c	SPBC365.13c	hba1	caf1	Ran GTPase binding protein Hba1	0	0.239516	0.383653	-0.132627	0.1473	0.451554
SPBC365.14c	SPBC365.14c	uge1		UDP-glucose 4-epimerase Uge1	0	-0.119785	-0.0767285	-0.217584	-0.302874	-0.279064
SPBC365.16	SPBC365.16			conserved protein	0	-0.4902	-0.120578	-0.0363043	-0.56918	-0.311481
SPBC36B7.03	SPBC36B7.03	sec63		ER protein translocation subcomplex subunit Sec63 (predicted)	0	0.153061	0.181356	0.0690129	-0.0226252	-0.220424
SPBC36B7.08c	SPBC36B7.08c			nucleosome assembly protein (predicted)	0	0.0557612	-0.0258321	-0.490343	0.000842326	-0.392696
SPBC3B8.01c	SPBC3B8.01c	arh1		NADPH-adrenodoxin reductase Arh1	0	0.485672	-0.0717933	0.022893	-0.193144	-0.561214
SPBC3B8.02	SPBC3B8.02	php5		CCAAT-binding factor complex subunit Php5	0	-0.292704	0.203705	0.272388	-0.0326482	0.271606
SPBC3B8.03	SPBC3B8.03			saccharopine dehydrogenase (predicted)	0	0.0235283	-0.0203491	0.0734736	0.113477	0.0523706
SPBC3B8.04c	SPBC3B8.04c			membrane transporter (predicted)	0	0.185049	-0.44783	-0.0295732	-0.145181	-0.170409
SPBC3B8.09	SPBC3B8.09			U3 snoRNP-associated protein Utp3 (predicted)	0	0.018761	0.159923	0.0566289	0.198847	-0.0335727
SPBC3B9.01	SPBC3B9.01			Hsp70 nucleotide exchange factor (predicted)	0	0.253184	0.390699	0.511685	0.904586	0.873773
SPBC3B9.03	SPBC3B9.03			signal recognition particle receptor alpha subunit Srp101 (predicted)	0	-0.317418	-0.261552	-0.158861	-0.113677	-0.101904
SPBC3B9.07c	SPBC3B9.07c	rpa43	rpa21	DNA-directed RNA polymerase I complex subunit Rpa43	0	-0.0417467	0.109173	-0.219368	0.337389	-0.184956
SPBC3B9.10	SPBC3B9.10	vti1		SNARE Vti1 (predicted)	0	-0.0755094	-0.360815	-0.00908043	0.0623373	0.101334
SPBC3B9.11c	SPBC3B9.11c	ctf1		mRNA cleavage and polyadenylation specificity factor complex subunit Ctf1	0	-0.27372	0.0873651	0.141591	-0.806145	0.105268
SPBC3B9.14c	SPBC3B9.14c	mrpl3		mitochondrial ribosomal protein subunit L3 (predicted)	0	0.12832	-0.216308	-0.233056	-0.385368	-0.379929
SPBC3B9.18c	SPBC3B9.18c	vma7		V-type ATPase V1 subunit F (predicted)	0	0.212969	0.204598	0.301458	0.20636	0.156775
SPBC3B9.19	SPBC3B9.19	mge1		mitochondrial GrpE domain chaperone protein (predicted)	0	0.113296	0.427552	0.347609	-0.0129425	0.236048
SPBC3D6.02	SPBC3D6.02	but2		But2 family protein But2	0	-0.243807	-0.169654	-0.294802	-0.0395394	-0.388523
SPBC3D6.04c	SPBC3D6.04c	mad1		mitotic spindle checkpoint protein Mad1	0	-0.294041	-0.535615	0.302555	-0.373021	-0.132001
SPBC3D6.06c	SPBC3D6.06c	prs5		ribose-phosphate pyrophosphokinase Prs5 (predicted)	0	0.302281	0.880193	-0.181058	0.125103	0.115136
SPBC3D6.08c	SPBC3D6.08c	lsm1		mRNA decapping complex subunit (predicted)	0	0.0612054	0.439607	0.0851899	0.057638	0.253343
SPBC3D6.12	SPBC3D6.12			U3 snoRNA associated protein Dip2 (predicted)	0	0.24249	0.446165	-0.106862	-0.249416	0.115136
SPBC3D6.13c	SPBC3D6.13c	pdi2		ER associated protein disulfide isomerase Pdi2 (predicted)	0	0.065012	0.100885	-0.00652967	-0.0626518	0.0953127
SPBC3E7.01	SPBC3E7.01	fab1	ste12,SPBC6B1.11c	1-phosphatidylinositol-3-phosphate 5-kinase Fab1	0	-0.347499	-0.336633	-0.112306	-0.694949	-0.387482
SPBC3E7.02c	SPBC3E7.02c	hsp16		heat shock protein Hsp16	0	0.302281	0.628172	1.44157	1.7038	2.11118
SPBC3E7.05c	SPBC3E7.05c			human mitofilin ortholog (predicted)	0	0.140145	0.149721	0.255005	0.167621	0.154373
SPBC3E7.07c	SPBC3E7.07c			DUF757 family protein	0	0.242454	0.120476	0.259665	0.38556	-0.0153578
SPBC3E7.10	SPBC3E7.10	fma1		methionine aminopeptidase Fma1 (predicted)	0	-0.201883	-0.364979	-0.253377	-0.110439	-0.294966
SPBC3E7.11c	SPBC3E7.11c			DNAJ protein Caj1/Djp1-type (predicted)	0	0.373973	-0.362867	-0.290378	-0.267738	-0.113264
SPBC3E7.14	SPBC3E7.14	smf1	SPBC4F6.01	Sm snRNP core protein Smf1	0	0.302281	0.209921	0.138944	-0.391108	-0.00691846
SPBC3E7.16c	SPBC3E7.16c	leu3	SPBC4F6.03c	2-isopropylmalate synthase Leu3	0	-0.221666	-0.0729543	-0.247779	-0.185705	-0.204013
SPBC3F6.01c	SPBC3F6.01c			serine/threonine protein phosphatase (predicted)	0	-0.202808	-0.0732089	-0.194445	-0.287468	-0.286106
SPBC3F6.02c	SPBC3F6.02c			3 beta-hydroxysteroid dehydrogenase/delta 5-->4-isomerase (predicted)	0	0.193677	0.0677601	0.175144	0.207953	0.169915
SPBC3F6.03	SPBC3F6.03	trr1	caf4	thioredoxin reductase Trr1	0	0.168699	0.364503	0.903313	1.53451	1.44969
SPBC3F6.04c	SPBC3F6.04c	nop14		U3 snoRNP protein Nop14 (predicted)	0	0.527785	0.51386	0.339954	0.358363	0.141083
SPBC3F6.05	SPBC3F6.05	rga1		Rho-type GTPase activating protein Rga1	0	0.942335	0.601938	0.829598	0.466015	0.70884
SPBC3H7.01	SPBC3H7.01	spo14	stl1,SPBP16F5.01c	GDP/GTP exchange factor, WD repeat protein Spo14	0	0.073916	-0.334936	-0.314795	-0.344456	0.104907
SPBC3H7.03c	SPBC3H7.03c			2-oxoglutarate dehydrogenase (lipoamide) (e1 component of oxoglutarate dehydrogenase complex) (predicted)	0	0.17752	-0.0332138	-0.036726	0.101017	-0.135414
SPBC3H7.07c	SPBC3H7.07c	ser2		phosphoserine phosphatase Ser2 (predicted)	0	-0.0662015	-0.256522	-1.00686	-0.0548953	-0.45816
SPBC3H7.11	SPBC3H7.11			actin binding methyltransferase (predicted)	0	-0.010521	-0.371828	-0.271047	-0.792909	-0.764926
SPBC3H7.15	SPBC3H7.15	hhp1		serine/threonine protein kinase Hhp1	0	-0.261976	-0.138544	0.140069	0.315514	-0.0322356
SPBC4.03c	SPBC4.03c			COPII-coated vesicle component Sfb3 (predicted)	0	0.199878	0.0364456	-0.14157	-0.247361	-0.132049
SPBC4.04c	SPBC4.04c	mcm2	cdc19,nda1	MCM complex subunit Mcm2	0	0.0209839	0.00561573	0.320818	0.292053	-0.518999
SPBC4.05	SPBC4.05	mlo2		ubiquitin protein ligase E3 component human N-recognin 7 homolog Mlo2	0	0.179725	-0.655348	0.0838528	-0.0136642	-0.0132517
SPBC4.06	SPBC4.06			acid phosphatase (predicted)	0	0.28318	0.291269	0.0358738	0.124461	0.265224
SPBC4.07c	SPBC4.07c	rpt2	mts2	19S proteasome regulatory subunit Rpt2	0	0.234765	0.369346	0.275485	0.355691	0.390875
SPBC405.01	SPBC405.01	ade1	min4,SPBC4C3.02c	phosphoribosylamine-glycine ligase	0	0.235258	0.307727	0.201461	0.272347	0.177159
SPBC405.04c	SPBC405.04c	ypt7		GTPase Ypt7	0	0.0595678	0.228989	0.0524648	0.163652	-0.083641
SPBC405.06	SPBC405.06			DNAJ protein Xdj1 (predicted)	0	0.22628	-0.051055	0.138944	0.269856	-0.214437
SPBC405.07	SPBC405.07	rpl3602	rpl36-2,rpl36	60S ribosomal protein L36	0	-0.201066	-0.169244	-0.0698614	-0.187699	-0.0718968
SPBC409.05	SPBC409.05	skp1	psh1,sph1	SCF ubiquitin ligase complex subunit Skp1	0	0.0483839	-0.429567	-0.0812754	0.115795	0.00501127
SPBC409.06	SPBC409.06	uch2		ubiquitin C-terminal hydrolase Uch2	0	0.74249	0.527921	0.611424	0.0380881	0.0567636
SPBC409.07c	SPBC409.07c	wis1	spc2,smf2	MAP kinase kinase Wis1	0	0.0969855	0.134158	0.157944	0.198847	0.344981
SPBC409.10	SPBC409.10	ade7		phosphoribosylamidoimidazolesuccinocarboxamide synthase, SAICAR synthetase, Ade7	0	0.153401	0.0306361	0.212057	0.0811122	0.0376533
SPBC409.13	SPBC409.13			6,7-dimethyl-8-ribityllumazine synthase (predicted)	0	0.323255	0.55217	0.640064	1.6514	2.10892
SPBC409.15	SPBC409.15			rRNA processing protein Tsr2 (predicted)	0	-0.766471	-0.727313	0.0616558	-0.535861	-0.409679
SPBC409.19c	SPBC409.19c			metaxin (predicted)	0	0.887244	0.52715	0.479906	1.3298	1.09928
SPBC409.20c	SPBC409.20c	psh3		ER chaperone SHR3 homologue Psh3	0	-0.125524	-0.0355891	-0.0340745	0.175763	0.0237486
SPBC418.01c	SPBC418.01c	his4	SPBC887.20c	imidazoleglycerol-phosphate synthase (predicted)	0	0.102918	0.138333	0.0236247	0.00791124	-0.0410288
SPBC428.02c	SPBC428.02c	eca39	SPBC582.12c	branched chain amino acid aminotransferase Eca39	0	0.000835815	-0.0101117	-0.0741412	-0.21344	-0.105062
SPBC428.03c	SPBC428.03c	pho4		thiamine-repressible acid phosphatase Pho4	0	0.0947625	0.719121	0.217593	0.173534	0.213335
SPBC428.05c	SPBC428.05c	arg12		argininosuccinate synthase (predicted)	0	0.0499522	0.0268507	0.0501076	-0.058284	-0.0534884
SPBC428.10	SPBC428.10			sequence orphan	0	-0.527794	0.256866	0.898878	1.13594	1.14771
SPBC428.11	SPBC428.11		met17	homocysteine synthase Met17	0	-0.00989646	0.0570444	0.0909629	-0.0265608	0.118142
SPBC428.14	SPBC428.14			1-acylglycerol-3-phosphate acyltransferase (predicted)	0	0.160243	0.0238787	0.198438	0.206794	0.164762
SPBC428.15	SPBC428.15			Obg-like ATPase (predicted)	0	0.0457498	0.357649	-0.10494	-0.186537	0.039097
SPBC428.16c	SPBC428.16c	rhb1		Rheb GTPase Rhb1	0	0.0905317	0.246922	0.350916	-0.00388784	0.0893709
SPBC428.19c	SPBC428.19c	utp15		U3 snoRNP protein Utp15 (predicted)	0	0.194528	0.485945	0.0521014	-0.123647	0.377084
SPBC4B4.01c	SPBC4B4.01c			fumble family pantothenate kinase (predicted)	0	0.387244	-0.010595	0.209622	-0.165502	0.223714
SPBC4B4.03	SPBC4B4.03	rsc1		RSC complex subunit Rsc1	0	0.49531	0.304192	0.318942	-0.437663	0.162344
SPBC4B4.04	SPBC4B4.04			translation initiation factor eIF2A (predicted)	0	-0.0149869	0.042015	-0.138969	-0.418711	-0.187643
SPBC4B4.08	SPBC4B4.08	ght2		hexose transporter Ght2	0	0.081995	0.364269	0.625744	0.548649	0.169839
SPBC4B4.09	SPBC4B4.09	usp105	prp39	U1 snRNP-associated protein Usp105	0	-0.0263983	0.152743	0.240563	0.20953	-0.334736
SPBC4C3.03	SPBC4C3.03			homoserine kinase (predicted)	0	0.340457	0.0782318	-0.214569	-0.0954672	-0.228612
SPBC4C3.05c	SPBC4C3.05c	nuc1	rpa1	DNA-directed RNA polymerase I complex large subunit Nuc1	0	0.142543	-0.182468	-0.293059	-0.520261	-0.503416
SPBC4C3.06	SPBC4C3.06	syp1		cytoskeletal protein Syp1 (predicted)	0	-0.147951	-0.214029	0.0337845	-0.201286	0.0384467
SPBC4C3.07	SPBC4C3.07			translation initiation factor eIF3f	0	-0.0830089	-0.184091	-0.301738	-0.291502	-0.308556
SPBC4C3.09	SPBC4C3.09			acetylglucosaminyltransferase (predicted)	0	0.433495	0.248676	0.211078	0.0978789	-0.0222126
SPBC4C3.10c	SPBC4C3.10c	pre3		20S proteasome component beta 1 Pre3 (predicted)	0	0.270415	-0.0400419	0.338041	0.406507	0.200132
SPBC4F6.04	SPBC4F6.04	rpl2502	rpl25b,rpl23a-2	60S ribosomal protein L25 (predicted)	0	0.764688	0.637133	0.209622	0.758496	0.536516
SPBC4F6.05c	SPBC4F6.05c			lectin family glycoprotein receptor (predicted)	0	-0.101396	-0.351507	-0.0292542	-0.145181	-0.189646
SPBC4F6.06	SPBC4F6.06	kin1		microtubule affinity-regulating kinase Kin1	0	0.290921	0.324331	0.398878	0.1473	0.147712
SPBC4F6.07c	SPBC4F6.07c			ATP-dependent RNA helicase Mak5 (predicted)	0	0.420528	0.26865	-0.0545673	-0.707947	-0.93725
SPBC4F6.10	SPBC4F6.10	vps901	vps9a	guanyl-nucleotide exchange factor Vps901 (predicted)	0	0.215267	0.573705	0.893138	0.125103	0.6656
SPBC4F6.13c	SPBC4F6.13c			WD repeat/BOP1NT protein (predicted)	0	-0.31183	-0.183852	-0.539636	-0.296241	-0.606493
SPBC4F6.14	SPBC4F6.14			RNA-binding protein (predicted)	0	0.0750754	0.155396	-0.377563	-0.591724	-0.297849
SPBC4F6.16c	SPBC4F6.16c	ero11		ER oxidoreductin Ero1a	0	0.143366	0.0773773	0.382028	0.778589	0.828199
SPBC4F6.17c	SPBC4F6.17c			mitochondrial heatshock protein Hsp78 (predicted)	0	0.0842739	0.413436	0.873095	1.16117	1.25319
SPBC4F6.18c	SPBC4F6.18c	arf1		ADP-ribosylation factor, Arf family Arf1	0	-0.153085	0.144646	0.323257	0.0682058	0.232431
SPBC530.03c	SPBC530.03c	bag102	bag1-b	BAG family molecular chaperone regulator Bag102 (predicted)	0	-0.0310069	-0.0342787	0.111989	0.103568	0.0830709
SPBC530.04	SPBC530.04	mod5		Tea1 anchoring protein Mod5	0	-0.181508	-0.309063	-0.388576	-0.34545	0.0992816
SPBC530.05	SPBC530.05			transcription factor (predicted)	0	-0.0944933	-0.129115	-0.132627	-0.20292	-0.530183
SPBC530.10c	SPBC530.10c	anc1		mitochondrial adenine nucleotide carrier Anc1	0	0.267295	0.397565	0.248927	0.199748	0.268269
SPBC530.12c	SPBC530.12c	pdf1		palmitoyl protein thioesterase-dolichol pyrophosphate phosphatase fusion 1	0	0.0535314	-0.0327921	0.106397	0.299303	0.388788
SPBC530.14c	SPBC530.14c	dsk1		SR protein-specific kinase Dsk1	0	0.513013	-0.266545	0.390907	0.1473	0.483059
SPBC543.02c	SPBC543.02c			DNAJ/TPR domain protein DNAJC7 family	0	0.268201	0.131966	0.00492675	-0.0426066	-0.0649731
SPBC543.09	SPBC543.09	yta12		mitochondrial m-AAA protease Yta12 (predicted)	0	0.153633	-0.35906	-0.216736	-0.0456458	-0.202391
SPBC543.10	SPBC543.10	get1		GET complex subunit Get1 (predicted)	0	-0.308915	0.648493	0.256177	0.243622	0.159072
SPBC557.03c	SPBC557.03c	pim1	dcd1,ptr2	Ran GDP/GTP exchange factor	0	-0.00876788	-0.05136	-0.0691187	0.0437694	-0.0699006
SPBC557.04	SPBC557.04	ppk29		Ark1/Prk1 family protein kinase Ppk29	0	-0.197719	0.0558602	0.122437	0.15099	0.29059
SPBC56F2.02	SPBC56F2.02	rpl1901	rpl19-1	60S ribosomal protein L19	0	0.410138	0.261615	0.250191	0.10423	-0.0562028
SPBC56F2.04	SPBC56F2.04	utp20		U3 snoRNP protein Utp20 (predicted)	0	0.431498	0.535771	-0.283065	-0.382868	-0.396912
SPBC56F2.06	SPBC56F2.06	mug147		sequence orphan	0	0.0947625	0.909293	1.99607	1.829	1.69748
SPBC56F2.07c	SPBC56F2.07c			ribosome biogenesis factor recycling AAA family ATPase (predicted)	0	0.145986	0.0235038	0.0455287	-0.486093	-0.252849
SPBC56F2.08c	SPBC56F2.08c			RNA-binding protein (predicted)	0	0.102179	-0.0834717	-0.0774296	-0.333256	-0.371114
SPBC56F2.09c	SPBC56F2.09c	arg5		arginine specific carbamoyl-phosphate synthase subunit Arg5 (predicted)	0	-0.174476	-0.318759	-0.237893	-0.0917238	-0.284257
SPBC56F2.12	SPBC56F2.12	ilv5		acetohydroxyacid reductoisomerase (predicted)	0	0.0704651	0.107888	-0.0765879	-0.204673	0.08933
SPBC577.06c	SPBC577.06c	stt4		1-phosphatidylinositol 4-kinase Stt4 (predicted)	0	0.599784	0.251957	0.289855	-0.0136642	0.336813
SPBC577.08c	SPBC577.08c	txl1	trx3	thioredoxin-like I protein Txl1	0	-0.109778	0.000623681	-0.352041	0.0780836	-0.316473
SPBC577.10	SPBC577.10			20S proteasome component beta 7 (predicted)	0	0.00952079	0.200064	0.297408	0.295496	0.42656
SPBC577.11	SPBC577.11			DUF3074 family protein	0	0.0482078	0.00561573	0.6133	0.0509773	0.842234
SPBC577.12	SPBC577.12	mug71		endoribonuclease (predicted)	0	0.0424138	-0.0482859	-0.103345	-0.0319272	-0.513252
SPBC577.15c	SPBC577.15c	sim3		NASP family CENP-A chaperone	0	0.305494	-0.398062	-0.194055	-0.726931	-0.452124
SPBC582.03	SPBC582.03	cdc13		G2/M B-type cyclin Cdc13	0	0.705959	0.637133	0.646857	1.51578	0.723714
SPBC582.07c	SPBC582.07c	rpn7		19S proteasome regulatory subunit Rpn7	0	0.324357	-0.00128717	0.012995	0.0944025	0.0560271
SPBC582.08	SPBC582.08			alanine aminotransferase (predicted)	0	0.298075	0.340446	0.159512	-0.339246	0.0761478
SPBC582.09	SPBC582.09	pex11		peroxisomal biogenesis factor 11 (predicted)	0	0.229612	0.0345922	0.496381	-0.0548953	0.0465391
SPBC609.05	SPBC609.05	pob3		FACT complex component Pob3	0	0.255482	0.54432	0.204213	0.144437	0.312898
SPBC646.02	SPBC646.02	cwf11		complexed with Cdc5 protein Cwf11	0	0.144777	-0.0683336	-0.281798	-0.107935	-0.0799512
SPBC646.04	SPBC646.04	pla1		poly(A) polymerase Pla1	0	0.236184	-0.100257	-0.280474	-0.0725118	-0.268258
SPBC646.05c	SPBC646.05c	erg9		squalene synthase Erg9 (predicted)	0	0.217319	0.405553	0.168535	0.286972	0.194849
SPBC646.07c	SPBC646.07c			enoyl reductase (predicted)	0	0.488296	0.518161	0.0752792	-0.0232186	0.424617
SPBC646.08c	SPBC646.08c			oxysterol binding protein (predicted)	0	-0.247801	-0.0348443	-0.251461	-0.0787599	-0.0662583
SPBC646.09c	SPBC646.09c	int6	yin6	eIF3e subunit Int6	0	-0.0515915	0.0778439	0.0814769	0.150776	0.0190185
SPBC646.10c	SPBC646.10c			U3 snoRNP protein Nop56 (predicted)	0	0.137033	0.187665	-0.00791014	-0.0582777	-0.0303665
SPBC646.11	SPBC646.11	cct6		chaperonin-containing T-complex zeta subunit Cct6	0	0.00721915	-0.0682938	0.00435098	-0.0217487	-0.175417
SPBC646.13	SPBC646.13	sds23	psp1,moc1	PP2A-type phosphatase inhibitor Sds23/Moc1	0	-0.119659	0.122259	0.00308423	0.181481	0.255395
SPBC646.15c	SPBC646.15c			Pex16 family peroxisome import protein (predicted)	0	-0.0164337	0.148493	0.729943	0.243622	-0.383372
SPBC646.16	SPBC646.16			20S proteasome component alpha 1 (predicted)	0	0.038018	0.236292	-0.0382254	-0.103761	-0.123249
SPBC651.01c	SPBC651.01c	nog1	SPBC725.18c	GTP binding protein Nog1 (predicted)	0	-0.120972	0.0719346	-0.148992	-0.189752	-0.0366207
SPBC651.08c	SPBC651.08c	rpc1		DNA-directed RNA polymerase III complex large subunit Rpc1 (predicted)	0	-0.350288	-0.240311	-0.318753	-0.366502	-0.266496
SPBC651.09c	SPBC651.09c			RNA polymerase II associated Paf1 complex (predicted)	0	-0.156488	-0.108794	0.534374	-0.114717	0.169603
SPBC660.07	SPBC660.07	ntp1		alpha,alpha-trehalase Ntp1	0	-0.02456	0.549801	0.92303	1.40638	1.3013
SPBC660.11	SPBC660.11	tcg1	mug187	single-stranded telomeric binding protein Tgc1	0	-0.202388	-0.1214	0.224869	0.224541	0.302873
SPBC660.12c	SPBC660.12c			aminotransferase (predicted)	0	0.815049	0.211258	0.850447	0.382389	0.942124
SPBC660.13c	SPBC660.13c	ssb1	rpa1,rad11	DNA replication factor A subunit Ssb1	0	0.169737	0.114708	0.116819	0.00579482	0.371704
SPBC660.15	SPBC660.15			mRNA cleavage factor complex subunit (predicted)	0	-0.282681	-0.263761	0.148313	-0.585391	-0.166966
SPBC660.16	SPBC660.16			phosphogluconate dehydrogenase, decarboxylating	0	-0.125934	0.0139134	-0.1168	0.0297089	0.0642848
SPBC685.06	SPBC685.06	rps001	rps0-1,rpsa-1,rps0	40S ribosomal protein S0A (p40)	0	0.0602214	0.00812859	0.193715	0.190615	-0.23249
SPBC685.07c	SPBC685.07c	rpl2701	rpl27-1	60S ribosomal protein L27	0	0.0878854	0.178593	-0.0614638	0.103497	-0.101601
SPBC691.03c	SPBC691.03c	apl3		AP-2 adaptor complex subunit Alp3 (predicted)	0	-0.612756	-0.840323	-0.658861	-0.560219	-0.79116
SPBC691.04	SPBC691.04			mitochondrial ATP-dependent RNA helicase Mss116 (predicted)	0	0.15121	-0.0904558	-0.27567	-0.316099	-0.260774
SPBC6B1.06c	SPBC6B1.06c	ubp14		ubiquitin C-terminal hydrolase Ubp14	0	0.202269	0.129459	0.346131	0.331917	0.0544212
SPBC6B1.07	SPBC6B1.07	prp1	zer1	U4/U6 x U5 tri-snRNP complex subunit Prp1	0	0.180818	-0.532792	-0.441565	-0.657949	-0.699634
SPBC6B1.08c	SPBC6B1.08c	ofd1		2-oxoglutarate and Fe(II) dioxygenase domain containing protein 1	0	0.0742943	-0.0373146	-0.210471	-0.761404	-0.455513
SPBC6B1.10	SPBC6B1.10	prp17		splicing factor Prp17	0	-0.505074	-0.538705	-0.821462	-1.16006	-0.533873
SPBC713.02c	SPBC713.02c	ubp15	ubpD,ubp21	ubiquitin C-terminal hydrolase Ubp15	0	0.235353	0.274786	0.332777	0.398982	0.283259
SPBC713.03	SPBC713.03			mitochondrial D-lactate dehydrogenase, cytochrome (predicted)	0	0.0463317	0.28632	-0.0847351	-0.0786094	0.21609
SPBC713.04c	SPBC713.04c			U3 snoRNP-associated protein Utp1 (predicted)	0	-0.0215679	0.13411	-0.551215	-0.425952	-0.567588
SPBC713.07c	SPBC713.07c			vacuolar polyphosphatase (predicted)	0	-0.227166	-0.281118	-0.226891	-0.221183	-0.534162
SPBC713.09	SPBC713.09			sequence orphan	0	-0.677398	-0.388507	0.287682	0.180857	-0.222408
SPBC713.10	SPBC713.10	tim16		TIM23 translocase complex subunit Tim16 (predicted)	0	-0.0592986	0.369646	0.348042	-0.210473	-0.16895
SPBC713.12	SPBC713.12	erg1		squalene monooxygenase Erg1 (predicted)	0	0.0558861	0.174258	-0.0919849	-0.0136642	-0.0786743
SPBC725.01	SPBC725.01			aspartate aminotransferase (predicted)	0	0.00286391	-0.206126	0.00791999	-0.168736	-0.0760876
SPBC725.02	SPBC725.02	mpr1	spy1	histidine-containing response regulator phosphotransferase Mpr1	0	0.0356564	0.121839	0.460219	0.440341	0.258188
SPBC725.03	SPBC725.03			pyridoxamine 5'-phosphate oxidase (predicted)	0	1.532	2.12092	2.92253	3.56234	3.13033
SPBC725.05c	SPBC725.05c			nucleotide pyrophosphatase (predicted)	0	0.202269	0.762902	0.522424	0.621066	0.112518
SPBC725.08	SPBC725.08			zf-C2H2 type zinc finger protein, implicated in RNAi (predicted)	0	0.309124	0.124567	-0.185434	0.105944	0.0239501
SPBC725.09c	SPBC725.09c	hob3		BAR adaptor protein Hob3	0	0.0297322	0.152338	0.294916	-0.00255687	0.230645
SPBC725.14	SPBC725.14	arg6		acetylglutamate synthase Arg6 (predicted)	0	0.166957	0.881652	0.548658	0.295496	0.381852
SPBC725.15	SPBC725.15	ura5		orotate phosphoribosyltransferase Ura5	0	0.0798888	0.229629	0.162793	0.116215	0.0251959
SPBC776.02c	SPBC776.02c	dis2	sds1,bws1	serine/threonine protein phosphatase PP1	0	0.104445	0.608408	0.0171098	0.0968354	-0.155996
SPBC776.03	SPBC776.03			homoserine dehydrogenase (predicted)	0	0.0319529	0.00546744	-0.30064	-0.265744	-0.256144
SPBC776.04	SPBC776.04	sec2302	sec23-b	COPII cargo receptor subunit Sec23b (predicted)	0	0.263174	-0.0364164	-0.0693755	-0.0445125	-0.343271
SPBC776.07	SPBC776.07			mitochondrial Mam33 family protein (predicted)	0	-0.0809737	-0.121655	-0.485113	0.230761	0.0547791
SPBC776.08c	SPBC776.08c			Nrap (predicted)	0	-0.388544	0.0251321	-0.524935	-0.476061	-0.803324
SPBC776.09	SPBC776.09	ste13		ATP-dependent RNA helicase Ste13	0	0.239669	0.344088	0.0964524	0.102582	0.285167
SPBC776.11	SPBC776.11	rpl2801	rpl28-1	60S ribosomal protein L27/L28	0	0.135401	0.110581	0.175531	-0.14191	0.00219534
SPBC776.14	SPBC776.14	plh1		phospholipid-diacylglycerol acyltransferase Plh1	0	-0.656488	-0.190543	-0.495073	-0.688913	-0.618411
SPBC776.15c	SPBC776.15c	kgd2		dihydrolipoamide S-succinyltransferase, e2 component of oxoglutarate dehydrogenase complex Kdg2 (predicted)	0	0.193258	0.027453	0.252906	-0.106008	-0.0739148
SPBC800.03	SPBC800.03	clr3		histone deacetylase (class II) Clr3	0	0.0482078	0.455848	0.341139	0.223301	0.202804
SPBC800.04c	SPBC800.04c	rpl4301	rpl43-1,rpl43,rpl37a-1	60S ribosomal protein L37a (predicted)	0	-0.62516	-0.416705	-0.190502	-1.65414	-0.633409
SPBC800.05c	SPBC800.05c	atb2	tub1,alp2,ban5	tubulin alpha 2	0	0.321239	0.386604	0.272617	-0.278766	0.209986
SPBC800.06	SPBC800.06	brx1		ribosome biogenesis protein Brx1 (predicted)	0	0.0764996	-0.0834806	0.0177338	-0.0443645	-0.206999
SPBC800.08	SPBC800.08	gcd10		tRNA (m1A) methyltransferase, translation initiation factor eIF-3 gamma subunit Gcd10 (predicted)	0	0.407565	0.101938	0.257464	0.712922	0.362555
SPBC800.09	SPBC800.09	sum2		G2/M transition checkpoint protein Sum2	0	-0.172903	-0.625004	0.0566289	-0.0837531	-0.100795
SPBC800.10c	SPBC800.10c			EPS15 repeat family actin cortical patch component (predicted)	0	0.0753921	-0.207763	0.00371836	-0.102103	-0.0280825
SPBC83.01	SPBC83.01	ucp8		UBA/EH/EF hand domain protein Ucp8	0	0.0267317	-0.0327921	-0.00110966	-0.0319272	-0.0508548
SPBC83.02c	SPBC83.02c	rpl4302	rpl43-2,rpl43,rpl37a-2	60S ribosomal protein L37a (predicted)	0	-0.333645	-0.383512	-0.193656	-0.580864	-0.698175
SPBC83.08	SPBC83.08	rvb2		AAA family ATPase Rvb2	0	0.169451	0.237379	0.0968504	-0.0634321	0.0533204
SPBC83.13	SPBC83.13			mitochondrial tricarboxylic acid transporter (predicted)	0	0.151433	0.753594	-0.00908043	0.200757	0.762298
SPBC83.14c	SPBC83.14c	rfc5		DNA replication factor C complex subunit Rfc5 (predicted)	0	-0.00156004	-0.621791	-0.109093	0.0845344	-0.498678
SPBC83.15	SPBC83.15			ribosome biogenesis protein Nsa1 (predicted)	0	0.0917838	0.0832009	-0.177598	0.0220964	-0.16895
SPBC83.16c	SPBC83.16c			conserved eukaryotic protein	0	0.0386577	-0.0182189	0.43587	0.342168	0.207312
SPBC83.17	SPBC83.17			transcriptional coactivator, multiprotein bridging factor Mbf1 (predicted)	0	-0.183917	0.0117104	0.239803	0.452063	0.3068
[truncated: 482 more rows]

## Sheet: Signifcantly changed proteins
List of 235 proteins that undergo significant change (P , 0.05) over the entire H2O2 time course (see Methods section for details)
[truncated: 236 more rows]

[truncated: 2 more sheets: Proteins and mRNA, "mRNA2" Data]
