# Supplementary material for: Regulation of transcriptome, translation, and proteome in response to environmental stress in fission yeast
Source: Genome Biol. 2012 Apr 18;13(4):R25. doi: 10.1186/gb-2012-13-4-r25 (PMC3446299; doi:10.1186/gb-2012-13-4-r25)
Supplement: Additional file 5 — Annotated list of genes showing discordant regulation at mRNA and protein levels. [file gb-2012-13-4-r25-S5.XLS]

## Sheet: Sheet1
Genes showing discordant regulation at mRNA and protein levels
Systematic name	Common name	Annotation (PomBase)
Protein up-regulated, mRNA not regulated
SPAC1851.03	ckb1	CK2 family regulatory subunit Ckb1
SPBC582.03	cdc13	G2/M B-type cyclin Cdc13
SPAC30D11.11	SPAC30D11.11	Haemolysin-III family protein (predicted)
SPAC4H3.07c	SPAC4H3.07c	protein phosphatase Fmp31 (predicted)
SPBC119.06	sco1	copper chaperone Sco1 (predicted)
SPBC16E9.05	erg6	sterol 24-C-methyltransferase Erg6
SPAC1565.01	SPAC1565.01	conserved fungal protein
SPCC736.03c	SPCC736.03c	mitochondrial phenylalanyl-tRNA synthetase (predicted)
SPCC777.12c	SPCC777.12c	thioredoxin family protein
SPAC23C11.14	zhf1	zinc ion transporter Zhf1
SPCC962.02c	bir1	survivin, Bir1
SPCC1672.01	SPCC1672.01	histidinol-phosphatase (predicted)
SPBC16C6.05	SPBC16C6.05	mitochondrial translation initiation factor (predicted)
SPCC18.16c	fmn1	riboflavin kinase Fmn1
SPCC1739.14	npp106	nucleoporin Npp106
SPCC895.05	for3	formin For3
SPAC12G12.13c	cid14	poly(A) polymerase Cid14
SPCC1020.07	SPCC1020.07	haloacid dehalogenase-like hydrolase
SPCC737.02c	qcr7	ubiquinol-cytochrome-c reductase complex subunit 6 (predicted)
SPBC660.12c	SPBC660.12c	aminotransferase (predicted)
SPAC23D3.13c	SPAC23D3.13c	guanyl-nucleotide exchange factor (predicted)
SPAC20G4.01	caf16	CCR4-Not complex subunit Caf16 (predicted)
Protein down-regulated, mRNA not regulated
SPAC29B12.02c	set2	histone lysine methyltransferase Set2
SPBC336.06c	rnh1	ribonuclease H Rnh1 (predicted)
SPAC1805.04	nup132	nucleoporin Nup132
SPAC14C4.02c	smc5	Smc5-6 complex SMC subunit Smc5
SPBP16F5.03c	tra1	SAGA complex phosphatidylinositol pseudokinase Tra1
SPCC11E10.07c	SPCC11E10.07c	translation initiation factor eIF2B alpha subunit (predicted)
SPBC28E12.06c	lvs1	beige protein homolog (predicted)
SPBC887.03c	noc3	Noc2p-Noc3p complex subunit Noc3 (predicted)
SPAC22G7.04	ubp13	ubiquitin C-terminal hydrolase, poly(A)-specific ribonuclease complex subunit Pan2 (predicted)
SPCC1235.05c	fft2	fun thirty related protein Fft2 (predicted)
SPAC29A4.05	cam2	myosin I light chain Cam2
SPAC25H1.08c	SPAC25H1.08c	ribosome biogenesis protein Sqt1 (predicted)
SPBC1539.05	cog3	Golgi transport complex subunit Cog3 (predicted)
SPCC24B10.19c	SPCC24B10.19c	sequence orphan
SPAC4F10.02	aap1	aspartyl aminopeptidase Aap1
SPBC29A10.06c	ely5	nuclear pore protein Ely5
SPCC576.15c	ksg1	serine/threonine protein kinase Ksg1
SPCC970.10c	brl2	ubiquitin-protein ligase E3 Brl2
SPBC776.14	plh1	phospholipid-diacylglycerol acyltransferase Plh1
Protein not regulated, mRNA up-regulated
ucp10	SPCC285.11	UBA/UAS domain protein Ucp10 (predicted)
SPCC736.15	SPCC736.15	fungal protein associated with endocytosis (predicted)
tts1	SPBC1539.04	tetra spanning protein 1, Tts1
SPBC23G7.06c	SPBC23G7.06c	conserved eukaryotic protein
car1	SPBP26C9.02c	arginase Car1
wis2	SPAC1B3.03c	cyclophilin family peptidyl-prolyl cis-trans isomerase Wis2
SPBPB7E8.02	SPBPB7E8.02	PSP1 family protein
ppr1	SPAC21E11.04	L-azetidine-2-carboxylic acid acetyltransferase
SPAC824.07	SPAC824.07	hydroxyacylglutathione hydrolase (predicted)
SPCC1322.04	SPCC1322.04	UTP-glucose-1-phosphate uridylyltransferase (predicted)
SPAPB2B4.04c	SPAPB2B4.04c	vacuolar calcium transporting P-type ATPase P2 type, Pmc1
mpr1	SPBC725.02	histidine-containing response regulator phosphotransferase Mpr1
SPBC1711.08	SPBC1711.08	chaperone activator Aha1 (predicted)
fhn1	SPBC1685.13	Fhn1 plasma membrane organization protein
SPBC29A10.12	SPBC29A10.12	HMG-box variant
SPAC9E9.04	SPAC9E9.04	bcap family homolog (predicted)
tcg1	SPBC660.11	single-stranded telomeric binding protein Tgc1
npl4	SPBC1711.10c	Cdc48-Npl4-Ufd1 complex component Npl4 (predicted)
SPBC1539.07c	SPBC1539.07c	glutathione-dependent formaldehyde dehydrogenase (predicted)
aif1	SPAC26F1.14c	apoptosis-inducing factor homolog Aif1 (predicted)
bfr1	SPCC18B5.01c	brefeldin A efflux transporter Bfr1
SPBC83.17	SPBC83.17	transcriptional coactivator, multiprotein bridging factor Mbf1 (predicted)
nhp6	SPAC57A10.09c	High-mobility group non-histone chromatin protein (predicted)
SPAC23C4.05c	SPAC23C4.05c	LEA domain protein
plg7	SPBC106.11c	phospholipase A2, PAF family homolog
ypt7	SPBC405.04c	GTPase Ypt7
SPBC1685.14c	SPBC1685.14c	Vid27 family protein
psp3	SPAC1006.01	vacuolar serine protease Psp3 (predicted)
SPAC1F12.10c	SPAC1F12.10c	NADPH-hemoprotein reductase (predicted)
ubx3	SPAC343.09	UBX domain protein Ubx3, Cdc48 cofactor
SPBC12C2.03c	SPBC12C2.03c	methionine synthase reductase (predicted)
rng3	SPCC613.04c	UCS-domain protein Rng3
vph2	SPCC757.10	endoplasmic reticulum membrane protein involved in assembly of the V-ATPase (predicted)
SPBC14F5.13c	SPBC14F5.13c	vacuolar membrane alkaline phosphatase (predicted)
ucp8	SPBC83.01	UBA/EH/EF hand domain protein Ucp8
SPAC6C3.08	SPAC6C3.08	proteasome regulatory particle, gankyrin (predicted)
SPBC215.10	SPBC215.10	haloacid dehalogenase-like hydrolase
ned1	SPAC1952.13	lipin Ned1
ubp15	SPBC713.02c	ubiquitin C-terminal hydrolase Ubp15
SPCC4G3.13c	SPCC4G3.13c	CUE domain protein Cue1/4 family involved in ER associated protein catabolism (predicted)
SPCC794.08	SPCC794.08	HEAT repeat protein, involved in localization to plasma membrane (predicted)
SPBP35G2.12	SPBP35G2.12	ADP-ribose diphosphatase, NudF subfamily (predicted)
bqt4	SPBC19C7.10	bouquet formation protein Bqt4
kin1	SPBC4F6.06	microtubule affinity-regulating kinase Kin1
SPAC6F6.12	SPAC6F6.12	autophagy associated protein Atg24 (predicted)
SPAC31A2.12	SPAC31A2.12	arrestin/PY protein 1 (predicted)
SPAC2C4.07c	SPAC2C4.07c	ribonuclease II (RNB) family (predicted)
tpp2	SPAP8A3.12c	tripeptidyl-peptidase II Tpp2
hsp90	SPAC926.04c	Hsp90 chaperone
SPBC651.09c	SPBC651.09c	RNA polymerase II associated Paf1 complex (predicted)
SPBC215.07c	SPBC215.07c	PWWP domain protein (predicted)
hmt1	SPCC737.09c	ATP-binding cassette-type vacuolar membrane transporter Hmt1
cnx1	SPAC3C7.11c	calnexin Cnx1
dga1	SPCC1235.15	diacylglycerol O-acyltransferase Dga1
sec18	SPAC1834.11c	secretory pathway protein Sec18 (predicted)
SPBP8B7.15c	SPBP8B7.15c	ubiquitin-protein ligase E3 RBBP6 family involved in mRNA cleavage (predicted)
SPCC594.02c	SPCC594.02c	conserved fungal protein
rpb2	SPAC23G3.01	RNA polymerase II complex subunit Rpb2
hse1	SPBC1734.08	STAM like protein Hse1
sds23	SPBC646.13	inducer of sexual development Sds23/Moc1
SPCC18B5.06	SPCC18B5.06	translation release factor eRF1 family protein (predicted)
SPBC713.07c	SPBC713.07c	vacuolar polyphosphatase (predicted)
SPCC306.08c	SPCC306.08c	malate dehydrogenase (predicted)
Protein not regulated, mRNA down-regulated
ade1	SPBC405.01	phosphoribosylamine-glycine ligase
ade5	SPCC569.08c	phosphoribosylglycinamide formyltransferase (predicted)
ade8	SPBC14F5.09c	adenylosuccinate lyase Ade8
ade9	SPBC2G2.08	C-1-tetrahydrofolatesynthase/methylenetetrahydrofolatedehydrogenase/methylenetetrahydrofolatecyclohydrolase/ formyltetrahydrofolatesynthetase (predicted)
apt1	SPAC23A1.03	adenine phosphoribosyltransferase (APRT) (predicted)
arx1	SPBC23E6.05	ribosomal export complex protein Arx1, peptidase family (predicted)
asl1	SPAC13G6.10c	cell wall protein Asl1, predicted O-glucosyl hydrolase
brx1	SPBC800.06	ribosome biogenesis protein Brx1 (predicted)
btf3	SPAC4F10.14c	nascent polypeptide-associated complex beta subunit
cdc15	SPAC20G8.05c	extended Fer/CIP4 (EFC) doamin protein Cdc15
cts1	SPAC10F6.03c	CTP synthase Cts1 (predicted)
dbp10	SPAC31A2.07c	ATP-dependent RNA helicase Dbp10 (predicted)
dbp2	SPBP8B7.16c	ATP-dependent RNA helicase Dbp2
dus3	SPAC16.04	tRNA dihydrouridine synthase Dus3 (predicted)
ebp2	SPAC17H9.05	rRNA processing protein Ebp2 (predicted)
esf2	SPBC28E12.05	U3 snoRNP-associated protein Esf2 (predicted)
fib1	SPBC2D10.10c	fibrillarin
fkbp39	SPBC1347.02	FKBP-type peptidyl-prolyl cis-trans isomerase (predicted)
gln1	SPAC23H4.06	glutamate-ammonia ligase Gln1
has1	SPAC1F7.02c	ATP-dependent RNA helicase Has1 (predicted)
iki3	SPBC36.07	elongator subunit Iki3 (predicted)
imp3	SPAC19D5.05c	U3 snoRNP-associated protein Imp3 (predicted)
leu2	SPAC9E9.03	3-isopropylmalate dehydratase Leu2 (predicted)
los1	SPBP8B7.09c	karyopherin exportin T Los1 (predicted)
lys2	SPAC343.16	homoaconitate hydratase Lys2
mak16	SPAC222.06	nuclear HMG-like acidic protein Mak16 (predicted)
moe1	SPAC637.07	translation initiation factor eIF3d Moe1
mrs1	SPBC25B2.09c	mitochondrial and cytoplasmic arginine-tRNA ligase Rrs1/Mrs1 (predicted)
mrt4	SPBC11G11.03	mRNA turnover and ribosome assembly protein Mrt4 (predicted)
nhp2	SPAC1782.10c	box H/ACA snoRNP complex subunit Nhp2
nmd3	SPAC16C9.03	export adaptor Nmd3 (predicted)
nog1	SPBC651.01c	GTP binding protein Nog1 (predicted)
nop12	SPAC16E8.06c	RNA-binding protein Nop12 (predicted)
nop14	SPBC3F6.04c	U3 snoRNP protein Nop14 (predicted)
nop16	SPBC1539.10	ribosome biogenesis protein Nop16 (predicted)
nop9	SPAC6G9.02c	RNA-binding protein Nop9 (predicted)
ppp1	SPBC19F5.05c	pescadillo-family BRCT domain protein (predicted)
prh1	SPAC2G11.11c	ATP-dependent RNA helicase Prh1 (predicted)
ptc2	SPCC1223.11	protein phosphatase 2C Ptc2
pus1	SPCC126.03	tRNA pseudouridine synthase Lsp1
rli1	SPBC14F5.06	iron-sulfur ATPase involved in ribosome biogenesis Rli1 (predicted)
rmt3	SPBC8D2.10c	type I ribosomal protein arginine N-methyltransferase Rmt3
rnp24	SPAC3G6.04	RNA-binding protein Rnp24
rpa34	SPBC11G11.05	DNA-directed RNA polymerase I complex subunit Rpa34 (predicted)
rpa43	SPBC3B9.07c	DNA-directed RNA polymerase I complex subunit Rpa43
rpb10	SPAC1B3.12c	DNA-directed RNA polymerase I, II, and III subunit Rpb10
rpb8	SPBC14C8.12	DNA-directed RNA polymerase I, II and III subunit Rpb8
rpc19	SPAC1687.01	DNA-directed RNA polymerase I and III subunit Rpc19
rpc40	SPBC1289.07c	DNA-directed RNA polymerase I and III subunit Rpc40
rpl1102	SPBC17G9.10	60S ribosomal protein L11 (predicted)
rpl1201	SPCC16C4.13c	60S ribosomal protein L12.1/L12A
rpl1502	SPAC1783.08c	60S ribosomal protein L15b (predicted)
rpl1801	SPBC11C11.07	60S ribosomal protein L18
rpl2001	SPAC3A12.10	60S ribosomal protein L20a (predicted)
rpl2101	SPBC365.03c	60S ribosomal protein L21 (predicted)
rpl2102	SPAC959.08	60S ribosomal protein L21 (predicted)
rpl2301	SPAC3G9.03	60S ribosomal protein L23
rpl26	SPBC29B5.03c	60S ribosomal protein L26 (predicted)
rpl2701	SPBC685.07c	60S ribosomal protein L27
rpl2801	SPBC776.11	60S ribosomal protein L27/L28
rpl2802	SPCC5E4.07	60S ribosomal protein L27/L28
rpl3001	SPAC9G1.03c	60S ribosomal protein L30 (predicted)
rpl301	SPAC17A5.03	60S ribosomal protein L3
rpl31	SPAC890.08	60S ribosomal protein L31 (predicted)
rpl3201	SPBC16C6.11	60S ribosomal protein L32
rpl35	SPCC613.05c	60S ribosomal protein L35
rpl42	SPAC15E1.03	60S ribosomal protein L36/L42
rpl44	SPAC1687.06c	60S ribosomal protein L28/L44 (predicted)
rpl703	SPAC664.06	60S ribosomal protein L7 (predicted)
rpl901	SPAC4G9.16c	60S ribosomal protein L9
rpp0	SPCC18.14c	60S acidic ribosomal protein Rpp0 (predicted)
rpp101	SPAC644.15	60S acidic ribosomal protein Rpp1-1
rpp201	SPBP8B7.06	60S acidic ribosomal protein P2A subunit (predicted)
rpp203	SPAC1071.08	60S acidic ribosomal protein P2C subunit
rps001	SPBC685.06	40S ribosomal protein S0A (p40)
rps1001	SPAC31G5.17c	40S ribosomal protein S10 (predicted)
rps101	SPAC13G6.02c	40S ribosomal protein S3a
rps1102	SPAC144.11	40S ribosomal protein S11 (predicted)
rps1201	SPCC962.04	40S ribosomal protein S12 (predicted)
rps1402	SPBC18H10.13	40S ribosomal protein S14 (predicted)
rps1601	SPBC18H10.14	40S ribosomal protein S16 (predicted)
rps1701	SPBC839.05c	40S ribosomal protein S17 (predicted)
rps21	SPBC18E5.06	40S ribosomal protein S21
rps2302	SPBP4H10.13	40S ribosomal protein S23 (predicted)
rps7	SPAC18G6.14c	40S ribosomal protein S7 (predicted)
rps802	SPAC521.05	40S ribosomal protein S8 (predicted)
rps901	SPAC24H6.07	40S ribosomal protein S9
rrg1	SPCC338.11c	methyltransferase Rrg1 (predicted)
rrp16	SPAC22F8.09	rRNA processing protein Rrp16 (predicted)
sam1	SPBC14F5.05c	S-adenosylmethionine synthetase
sda1	SPBC106.14c	SDA1 family protein (predicted)
sla1	SPAC57A10.10c	La protein homolog
snu13	SPAC607.03c	U3 snoRNP-associated protein Snu13
SPAC1006.07	SPAC1006.07	translation initiation factor eIF4A (predicted)
SPAC1142.04	SPAC1142.04	Noc complex subunit Noc2 family (predicted)
SPAC11D3.02c	SPAC11D3.02c	ELLA family acetyltransferase (predicted)
SPAC12G12.06c	SPAC12G12.06c	rRNA processing protein (predicted)
SPAC144.12	SPAC144.12	ribose 5-phosphate isomerase (predicted)
SPAC1527.03	SPAC1527.03	RNA-binding protein (predicted)
SPAC1687.19c	SPAC1687.19c	queuine tRNA-ribosyltransferase (predicted)
SPAC16C9.02c	SPAC16C9.02c	S-methyl-5-thioadenosine phosphorylase (predicted)
SPAC17H9.04c	SPAC17H9.04c	RNA-binding protein
SPAC19A8.07c	SPAC19A8.07c	U3 snoRNP-associated protein Imp4 (predicted)
SPAC19B12.11c	SPAC19B12.11c	zinc finger protein, human ZNF593 ortholog
SPAC1B2.03c	SPAC1B2.03c	GNS1/SUR4 family protein (predicted)
SPAC1F12.02c	SPAC1F12.02c	translationally controlled tumor protein homolog (predicted)
SPAC20G8.09c	SPAC20G8.09c	ribosome biogenesis ATPase (predicted)
SPAC22E12.18	SPAC22E12.18	conserved fungal protein
SPAC22G7.05	SPAC22G7.05	krr family protein (predicted)
SPAC23C4.17	SPAC23C4.17	tRNA (cytosine-5-)-methyltransferase (predicted)
SPAC27F1.06c	SPAC27F1.06c	FKBP-type peptidyl-prolyl cis-trans isomerase (predicted)
SPAC2E1P5.05	SPAC2E1P5.05	U3 snoRNP-associated protein Rrp9 (predicted)
SPAC3F10.16c	SPAC3F10.16c	GTP binding protein, HSR1-related (predicted)
SPAC4F10.06	SPAC4F10.06	ribosome small subunit biogenesis protein, BUD22 family (predicted)
SPAC4F10.09c	SPAC4F10.09c	ribosome biogenesis protein Noc1 (predicted)
SPAC57A7.06	SPAC57A7.06	U3 snoRNP protein Utp14 (predicted)
SPAC57A7.12	SPAC57A7.12	heat shock protein Pdr13 (predicted)
SPAC890.04c	SPAC890.04c	ribosome biogenesis protein Ytm1 (predicted)
SPAC8E11.10	SPAC8E11.10	sorbose reductase (predicted)
SPAC926.08c	SPAC926.08c	Brix domain protein Rpf2 (predicted)
SPBC16A3.08c	SPBC16A3.08c	Stm1 homolog (predicted)
SPBC16E9.10c	SPBC16E9.10c	AAA family ATPase Rix7 (predicted)
SPBC1703.03c	SPBC1703.03c	armadillo repeat protein, unknown biological role
SPBC1703.05	SPBC1703.05	protein kinase, RIO family (predicted)
SPBC1711.05	SPBC1711.05	nucleocytoplasmic transport chaperone Srp40 (predicted)
SPBC1711.07	SPBC1711.07	WD repeat protein Rrb1 (predicted)
SPBC1711.16	SPBC1711.16	WD repeat protein (predicted)
SPBC1A4.07c	SPBC1A4.07c	U3 snoRNP-associated protein Sof1 (predicted)
SPBC215.06c	SPBC215.06c	human LYHRT homolog
SPBC244.02c	SPBC244.02c	U3 snoRNP-associated protein Utp6 (predicted)
SPBC29A3.06	SPBC29A3.06	CGI-48 family (predicted)
SPBC365.16	SPBC365.16	conserved protein
SPBC3B8.09	SPBC3B8.09	U3 snoRNP-associated protein Utp3 (predicted)
SPBC3D6.12	SPBC3D6.12	U3 snoRNA associated protein Dip2 (predicted)
SPBC713.04c	SPBC713.04c	U3 snoRNP-associated protein Utp1 (predicted)
SPBC83.15	SPBC83.15	ribosome biogenesis protein Nsa1 (predicted)
SPBC887.17	SPBC887.17	transmembrane transporter (predicted)
SPBP8B7.20c	SPBP8B7.20c	RNA methyltransferase Nop2 (predicted)
SPCC1020.08	SPCC1020.08	wybutosine biosynthesis protein Tyw1 (predicted)
SPCC1183.07	SPCC1183.07	U3 snoRNP-associated protein Rrp5 (predicted)
SPCC1223.14	SPCC1223.14	chorismate synthase (predicted)
SPCC1672.07	SPCC1672.07	U3 snoRNP-associated protein Utp21 (predicted)
SPCC18.13	SPCC18.13	tRNA (guanine-N7-)-methyltransferase subunit Trm82 (predicted)
SPCC1827.01c	SPCC1827.01c	U3 associated protein Utp25 (predicted)
SPCC306.02c	SPCC306.02c	Rab GTPase binding involved in ER to Golgi vesicle transport (predicted)
SPCC320.11c	SPCC320.11c	RNA-binding protein involved in ribosome biogenesis (predicted)
SPCC330.09	SPCC330.09	rRNA processing protein Enp2 (predicted)
SPCC584.01c	SPCC584.01c	sulfite reductase NADPH flavoprotein subunit (predicted)
ssn6	SPBC23E6.09	transcriptional corepressor Ssn6
sup35	SPCC584.04	translation release factor class II eRF3
trm112	SPAC31A2.02	protein and tRNA methyltransferase regulatory subunit Trm112 (predicted)
ura3	SPAC57A10.12c	dihydroorotate dehydrogenase Ura3
ura5	SPBC725.15	orotate phosphoribosyltransferase Ura5
utp15	SPBC428.19c	U3 snoRNP protein Utp15 (predicted)
vrs1	SPBC1709.02c	cytoplasmic valine-tRNA ligase Vrs1/Vas1
wis1	SPBC409.07c	MAP kinase kinase Wis1
Protein up-regulated, mRNA down-regulated
adh1	SPCC13B11.01	alcohol dehydrogenase Adh1
cdc13	SPBC582.03	G2/M B-type cyclin Cdc13
ckb1	SPAC1851.03	CK2 family regulatory subunit Ckb1
cut14	SPBP4H10.06c	condensin complex subunit Cut14
fmn1	SPCC18.16c	riboflavin kinase Fmn1
gma12	SPCC736.04c	alpha-1,2-galactosyltransferase Gma12
hpt1	SPAC23C11.13c	xanthine phosphoribosyltransferase (predicted)
nro1	SPCC4B3.07	nuclear pore complex associated protein
rpl102	SPBC30D10.18c	60S ribosomal protein L10a
rpl1901	SPBC56F2.02	60S ribosomal protein L19
rpl501	SPAC3H5.12c	60S ribosomal protein L5 (predicted)
SPAC1565.01	SPAC1565.01	conserved fungal protein
SPAC17A5.13	SPAC17A5.13	GTP cyclohydrolase (predicted)
SPAC17A5.15c	SPAC17A5.15c	glutamate-tRNA ligase (predicted)
SPAC589.12	SPAC589.12	glycosylceramide biosynthesis protein (predicted)
SPAC694.02	SPAC694.02	DEAD/DEAH box helicase
SPBC11C11.10	SPBC11C11.10	tRNA pseudouridine synthase (predicted)
SPCC584.11c	SPCC584.11c	Svf1 family protein Svf1
tif11	SPBC25H2.07	translation initiation factor eIF1A
ura2	SPAC16.03c	dihydroorotase Ura2 (predicted)
Protein down-regulated, mRNA up-regulated
ade2	SPAC144.03	adenylosuccinate synthetase Ade2
cog3	SPBC1539.05	Golgi transport complex subunit Cog3 (predicted)
dpm1	SPAC31G5.16c	dolichol-phosphate mannosyltransferase catalytic subunit Dpm1
fus1	SPAC20G4.02c	formin Fus1
htb1	SPCC622.09	histone H2B Htb1
prp17	SPBC6B1.10	splicing factor Prp17
rad3	SPBC216.05	ATR checkpoint kinase Rad3
SPBC215.01	SPBC215.01	GTPase activating protein (predicted)
SPBC28E12.02	SPBC28E12.02	RNA-binding protein
SPCC11E10.07c	SPCC11E10.07c	translation initiation factor eIF2B alpha subunit (predicted)
usp107	SPBC839.10	U1 snRNP-associated protein Usp107
vps45	SPAC2G11.03c	vacuolar sorting protein Vps45
